# Supplementary material for: Compression-induced NF-κB activation sustains tumor cell survival in confinement by detoxifying aldehydes and promotes metastasis
Source: Nat Commun. 2025 Dec 14;17:778. doi: 10.1038/s41467-025-67452-7 (PMC12824153; doi:10.1038/s41467-025-67452-7)
Supplement: Supplementary file 3 — supplementary Data 1-4 [file 41467_2025_67452_MOESM3_ESM.xlsx]

## Sheet: Supplementary Data 1
Gene	sgRNA list		oligo sequence for synthesis
A3GALT2	CGAATGCGCGTCGCGTTCGA		TTTCTTGGCTTTATATATCTTGTGGAAAGGACGAAACACCGCGAATGCGCGTCGCGTTCGAGTTTTAGAGCTAGAAATAGCAAGTTAAAATAAGGCTAGTCCGT
A3GALT2	CTTCGAACGCGACGCGCATT		TTTCTTGGCTTTATATATCTTGTGGAAAGGACGAAACACCGCTTCGAACGCGACGCGCATTGTTTTAGAGCTAGAAATAGCAAGTTAAAATAAGGCTAGTCCGT
A3GALT2	CGGCAGATCCTACTTACACT		TTTCTTGGCTTTATATATCTTGTGGAAAGGACGAAACACCGCGGCAGATCCTACTTACACTGTTTTAGAGCTAGAAATAGCAAGTTAAAATAAGGCTAGTCCGT
A3GALT2	AAGTTCTGACCTGTACCCCC		TTTCTTGGCTTTATATATCTTGTGGAAAGGACGAAACACCGAAGTTCTGACCTGTACCCCCGTTTTAGAGCTAGAAATAGCAAGTTAAAATAAGGCTAGTCCGT
A3GALT2	GGCCGAAGGGCAGACGCCCA		TTTCTTGGCTTTATATATCTTGTGGAAAGGACGAAACACCGGGCCGAAGGGCAGACGCCCAGTTTTAGAGCTAGAAATAGCAAGTTAAAATAAGGCTAGTCCGT
A3GALT2	AGCAAAGATAGTCAGCCCAA		TTTCTTGGCTTTATATATCTTGTGGAAAGGACGAAACACCGAGCAAAGATAGTCAGCCCAAGTTTTAGAGCTAGAAATAGCAAGTTAAAATAAGGCTAGTCCGT
A4GALT	CAGTCCCGCTACGTCCTCAA		TTTCTTGGCTTTATATATCTTGTGGAAAGGACGAAACACCGCAGTCCCGCTACGTCCTCAAGTTTTAGAGCTAGAAATAGCAAGTTAAAATAAGGCTAGTCCGT
A4GALT	CTACTGCCCCACGACGCACG		TTTCTTGGCTTTATATATCTTGTGGAAAGGACGAAACACCGCTACTGCCCCACGACGCACGGTTTTAGAGCTAGAAATAGCAAGTTAAAATAAGGCTAGTCCGT
A4GALT	CTTTGAGGACATCAACCCCG		TTTCTTGGCTTTATATATCTTGTGGAAAGGACGAAACACCGCTTTGAGGACATCAACCCCGGTTTTAGAGCTAGAAATAGCAAGTTAAAATAAGGCTAGTCCGT
A4GALT	CGTGCGTCGTGGGGCAGTAG		TTTCTTGGCTTTATATATCTTGTGGAAAGGACGAAACACCGCGTGCGTCGTGGGGCAGTAGGTTTTAGAGCTAGAAATAGCAAGTTAAAATAAGGCTAGTCCGT
A4GALT	CTTCCACATGAGTGCGATCC		TTTCTTGGCTTTATATATCTTGTGGAAAGGACGAAACACCGCTTCCACATGAGTGCGATCCGTTTTAGAGCTAGAAATAGCAAGTTAAAATAAGGCTAGTCCGT
A4GALT	GAACAATGAAGTCCGTGTCC		TTTCTTGGCTTTATATATCTTGTGGAAAGGACGAAACACCGGAACAATGAAGTCCGTGTCCGTTTTAGAGCTAGAAATAGCAAGTTAAAATAAGGCTAGTCCGT
AACS	CCCCGGTCGGGAGGAGATCC		TTTCTTGGCTTTATATATCTTGTGGAAAGGACGAAACACCGCCCCGGTCGGGAGGAGATCCGTTTTAGAGCTAGAAATAGCAAGTTAAAATAAGGCTAGTCCGT
AACS	CTTCTCACGTGTGTATGATG		TTTCTTGGCTTTATATATCTTGTGGAAAGGACGAAACACCGCTTCTCACGTGTGTATGATGGTTTTAGAGCTAGAAATAGCAAGTTAAAATAAGGCTAGTCCGT
AACS	GTTATGATGACTTGTACCAT		TTTCTTGGCTTTATATATCTTGTGGAAAGGACGAAACACCGGTTATGATGACTTGTACCATGTTTTAGAGCTAGAAATAGCAAGTTAAAATAAGGCTAGTCCGT
AACS	CGCCGCCGCCATGTCCAAGG		TTTCTTGGCTTTATATATCTTGTGGAAAGGACGAAACACCGCGCCGCCGCCATGTCCAAGGGTTTTAGAGCTAGAAATAGCAAGTTAAAATAAGGCTAGTCCGT
AACS	CTTTGTTTGCAGCAGCAATG		TTTCTTGGCTTTATATATCTTGTGGAAAGGACGAAACACCGCTTTGTTTGCAGCAGCAATGGTTTTAGAGCTAGAAATAGCAAGTTAAAATAAGGCTAGTCCGT
AACS	CTTCCCAGGGGAAGGCAAAG		TTTCTTGGCTTTATATATCTTGTGGAAAGGACGAAACACCGCTTCCCAGGGGAAGGCAAAGGTTTTAGAGCTAGAAATAGCAAGTTAAAATAAGGCTAGTCCGT
AADAT	ACCAAAATCGATGATCTCCT		TTTCTTGGCTTTATATATCTTGTGGAAAGGACGAAACACCGACCAAAATCGATGATCTCCTGTTTTAGAGCTAGAAATAGCAAGTTAAAATAAGGCTAGTCCGT
AADAT	CTTCAGTATTCTCCGAGTGC		TTTCTTGGCTTTATATATCTTGTGGAAAGGACGAAACACCGCTTCAGTATTCTCCGAGTGCGTTTTAGAGCTAGAAATAGCAAGTTAAAATAAGGCTAGTCCGT
AADAT	ATTAACCAGTGAACGCAAAA		TTTCTTGGCTTTATATATCTTGTGGAAAGGACGAAACACCGATTAACCAGTGAACGCAAAAGTTTTAGAGCTAGAAATAGCAAGTTAAAATAAGGCTAGTCCGT
AADAT	CAGCCAACAAGGTCTTTGTA		TTTCTTGGCTTTATATATCTTGTGGAAAGGACGAAACACCGCAGCCAACAAGGTCTTTGTAGTTTTAGAGCTAGAAATAGCAAGTTAAAATAAGGCTAGTCCGT
AADAT	CCAGTAGGGTTGTTGCCATT		TTTCTTGGCTTTATATATCTTGTGGAAAGGACGAAACACCGCCAGTAGGGTTGTTGCCATTGTTTTAGAGCTAGAAATAGCAAGTTAAAATAAGGCTAGTCCGT
AADAT	TAGATCCATTTGTCCTTGAC		TTTCTTGGCTTTATATATCTTGTGGAAAGGACGAAACACCGTAGATCCATTTGTCCTTGACGTTTTAGAGCTAGAAATAGCAAGTTAAAATAAGGCTAGTCCGT
AANAT	CGCGTCCTCGCACATGAGCG		TTTCTTGGCTTTATATATCTTGTGGAAAGGACGAAACACCGCGCGTCCTCGCACATGAGCGGTTTTAGAGCTAGAAATAGCAAGTTAAAATAAGGCTAGTCCGT
AANAT	ACCTTCACGCTCGATCTCAA		TTTCTTGGCTTTATATATCTTGTGGAAAGGACGAAACACCGACCTTCACGCTCGATCTCAAGTTTTAGAGCTAGAAATAGCAAGTTAAAATAAGGCTAGTCCGT
AANAT	CCTTCATCATCGGCTCGCTC		TTTCTTGGCTTTATATATCTTGTGGAAAGGACGAAACACCGCCTTCATCATCGGCTCGCTCGTTTTAGAGCTAGAAATAGCAAGTTAAAATAAGGCTAGTCCGT
AANAT	GCCTTTGAGATCGAGCGTGA		TTTCTTGGCTTTATATATCTTGTGGAAAGGACGAAACACCGGCCTTTGAGATCGAGCGTGAGTTTTAGAGCTAGAAATAGCAAGTTAAAATAAGGCTAGTCCGT
AANAT	GACGCCCAAGACGGAGATGA		TTTCTTGGCTTTATATATCTTGTGGAAAGGACGAAACACCGGACGCCCAAGACGGAGATGAGTTTTAGAGCTAGAAATAGCAAGTTAAAATAAGGCTAGTCCGT
AANAT	CCGGGCCGCGCTCATGTGCG		TTTCTTGGCTTTATATATCTTGTGGAAAGGACGAAACACCGCCGGGCCGCGCTCATGTGCGGTTTTAGAGCTAGAAATAGCAAGTTAAAATAAGGCTAGTCCGT
AASDHPPT	ACCCGATGGATCTAGACATC		TTTCTTGGCTTTATATATCTTGTGGAAAGGACGAAACACCGACCCGATGGATCTAGACATCGTTTTAGAGCTAGAAATAGCAAGTTAAAATAAGGCTAGTCCGT
AASDHPPT	AGGCTGGTCGTCTGATGATA		TTTCTTGGCTTTATATATCTTGTGGAAAGGACGAAACACCGAGGCTGGTCGTCTGATGATAGTTTTAGAGCTAGAAATAGCAAGTTAAAATAAGGCTAGTCCGT
AASDHPPT	ATCCTGATGTCTAGATCCAT		TTTCTTGGCTTTATATATCTTGTGGAAAGGACGAAACACCGATCCTGATGTCTAGATCCATGTTTTAGAGCTAGAAATAGCAAGTTAAAATAAGGCTAGTCCGT
AASDHPPT	GATGAGTCCTTTGCAAGAAC		TTTCTTGGCTTTATATATCTTGTGGAAAGGACGAAACACCGGATGAGTCCTTTGCAAGAACGTTTTAGAGCTAGAAATAGCAAGTTAAAATAAGGCTAGTCCGT
AASDHPPT	GACTAGGATTTGAATTGCAG		TTTCTTGGCTTTATATATCTTGTGGAAAGGACGAAACACCGGACTAGGATTTGAATTGCAGGTTTTAGAGCTAGAAATAGCAAGTTAAAATAAGGCTAGTCCGT
AASDHPPT	TAAAGAAACACGTTTATTCC		TTTCTTGGCTTTATATATCTTGTGGAAAGGACGAAACACCGTAAAGAAACACGTTTATTCCGTTTTAGAGCTAGAAATAGCAAGTTAAAATAAGGCTAGTCCGT
AASS	TCTGGATCACATGTTAGCAA		TTTCTTGGCTTTATATATCTTGTGGAAAGGACGAAACACCGTCTGGATCACATGTTAGCAAGTTTTAGAGCTAGAAATAGCAAGTTAAAATAAGGCTAGTCCGT
AASS	GTTAACTTTGTTTGTGATGC		TTTCTTGGCTTTATATATCTTGTGGAAAGGACGAAACACCGGTTAACTTTGTTTGTGATGCGTTTTAGAGCTAGAAATAGCAAGTTAAAATAAGGCTAGTCCGT
AASS	TAGGCAGTGATTACATCCAA		TTTCTTGGCTTTATATATCTTGTGGAAAGGACGAAACACCGTAGGCAGTGATTACATCCAAGTTTTAGAGCTAGAAATAGCAAGTTAAAATAAGGCTAGTCCGT
AASS	ACAAGAGGGTGCAATACATA		TTTCTTGGCTTTATATATCTTGTGGAAAGGACGAAACACCGACAAGAGGGTGCAATACATAGTTTTAGAGCTAGAAATAGCAAGTTAAAATAAGGCTAGTCCGT
AASS	GCTAACATGTGATCCAGACC		TTTCTTGGCTTTATATATCTTGTGGAAAGGACGAAACACCGGCTAACATGTGATCCAGACCGTTTTAGAGCTAGAAATAGCAAGTTAAAATAAGGCTAGTCCGT
AASS	ACAATACTTACCTGCTCTCC		TTTCTTGGCTTTATATATCTTGTGGAAAGGACGAAACACCGACAATACTTACCTGCTCTCCGTTTTAGAGCTAGAAATAGCAAGTTAAAATAAGGCTAGTCCGT
ABAT	TGCAATTACGAAGAGAGCCG		TTTCTTGGCTTTATATATCTTGTGGAAAGGACGAAACACCGTGCAATTACGAAGAGAGCCGGTTTTAGAGCTAGAAATAGCAAGTTAAAATAAGGCTAGTCCGT
ABAT	CATGTTGCTCGCCCAGCGCC		TTTCTTGGCTTTATATATCTTGTGGAAAGGACGAAACACCGCATGTTGCTCGCCCAGCGCCGTTTTAGAGCTAGAAATAGCAAGTTAAAATAAGGCTAGTCCGT
ABAT	CCAGCACAGCTACCGCCTGC		TTTCTTGGCTTTATATATCTTGTGGAAAGGACGAAACACCGCCAGCACAGCTACCGCCTGCGTTTTAGAGCTAGAAATAGCAAGTTAAAATAAGGCTAGTCCGT
ABAT	CATCAACCAGGTAATTGCCT		TTTCTTGGCTTTATATATCTTGTGGAAAGGACGAAACACCGCATCAACCAGGTAATTGCCTGTTTTAGAGCTAGAAATAGCAAGTTAAAATAAGGCTAGTCCGT
ABAT	GAAACAGCTGAATATAATTC		TTTCTTGGCTTTATATATCTTGTGGAAAGGACGAAACACCGGAAACAGCTGAATATAATTCGTTTTAGAGCTAGAAATAGCAAGTTAAAATAAGGCTAGTCCGT
ABAT	GCTCTTACCTATGGGGACAG		TTTCTTGGCTTTATATATCTTGTGGAAAGGACGAAACACCGGCTCTTACCTATGGGGACAGGTTTTAGAGCTAGAAATAGCAAGTTAAAATAAGGCTAGTCCGT
ABO	GATGGTCTACCCCCAGTCAA		TTTCTTGGCTTTATATATCTTGTGGAAAGGACGAAACACCGGATGGTCTACCCCCAGTCAAGTTTTAGAGCTAGAAATAGCAAGTTAAAATAAGGCTAGTCCGT
ABO	GGATCATAGGTCGAAGTGCG		TTTCTTGGCTTTATATATCTTGTGGAAAGGACGAAACACCGGGATCATAGGTCGAAGTGCGGTTTTAGAGCTAGAAATAGCAAGTTAAAATAAGGCTAGTCCGT
ABO	AGCCCCAGAAGTCTAATGCC		TTTCTTGGCTTTATATATCTTGTGGAAAGGACGAAACACCGAGCCCCAGAAGTCTAATGCCGTTTTAGAGCTAGAAATAGCAAGTTAAAATAAGGCTAGTCCGT
ABO	TGCAGCATGTCTCGTTGCCA		TTTCTTGGCTTTATATATCTTGTGGAAAGGACGAAACACCGTGCAGCATGTCTCGTTGCCAGTTTTAGAGCTAGAAATAGCAAGTTAAAATAAGGCTAGTCCGT
ABO	ACGGTGTCAGCACCTTTGAC		TTTCTTGGCTTTATATATCTTGTGGAAAGGACGAAACACCGACGGTGTCAGCACCTTTGACGTTTTAGAGCTAGAAATAGCAAGTTAAAATAAGGCTAGTCCGT
ABO	GCAACGAGACATGCTGCAGA		TTTCTTGGCTTTATATATCTTGTGGAAAGGACGAAACACCGGCAACGAGACATGCTGCAGAGTTTTAGAGCTAGAAATAGCAAGTTAAAATAAGGCTAGTCCGT
ACAA1	GATTCGGGCCATGATTGCCC		TTTCTTGGCTTTATATATCTTGTGGAAAGGACGAAACACCGGATTCGGGCCATGATTGCCCGTTTTAGAGCTAGAAATAGCAAGTTAAAATAAGGCTAGTCCGT
ACAA1	ATTCACGTCCTTGAGAACCG		TTTCTTGGCTTTATATATCTTGTGGAAAGGACGAAACACCGATTCACGTCCTTGAGAACCGGTTTTAGAGCTAGAAATAGCAAGTTAAAATAAGGCTAGTCCGT
ACAA1	CACCCCCGACGAGCTTCTCT		TTTCTTGGCTTTATATATCTTGTGGAAAGGACGAAACACCGCACCCCCGACGAGCTTCTCTGTTTTAGAGCTAGAAATAGCAAGTTAAAATAAGGCTAGTCCGT
ACAA1	TGGGGCGGATACCCTCATCC		TTTCTTGGCTTTATATATCTTGTGGAAAGGACGAAACACCGTGGGGCGGATACCCTCATCCGTTTTAGAGCTAGAAATAGCAAGTTAAAATAAGGCTAGTCCGT
ACAA1	TATCCGCCCCAGCACCACCA		TTTCTTGGCTTTATATATCTTGTGGAAAGGACGAAACACCGTATCCGCCCCAGCACCACCAGTTTTAGAGCTAGAAATAGCAAGTTAAAATAAGGCTAGTCCGT
ACAA1	AGGGCTGACAGTGAGTGACG		TTTCTTGGCTTTATATATCTTGTGGAAAGGACGAAACACCGAGGGCTGACAGTGAGTGACGGTTTTAGAGCTAGAAATAGCAAGTTAAAATAAGGCTAGTCCGT
ACAA2	CAAGCTTGGATCAGATATCA		TTTCTTGGCTTTATATATCTTGTGGAAAGGACGAAACACCGCAAGCTTGGATCAGATATCAGTTTTAGAGCTAGAAATAGCAAGTTAAAATAAGGCTAGTCCGT
ACAA2	CTTACCAATACCCATGATAG		TTTCTTGGCTTTATATATCTTGTGGAAAGGACGAAACACCGCTTACCAATACCCATGATAGGTTTTAGAGCTAGAAATAGCAAGTTAAAATAAGGCTAGTCCGT
ACAA2	ATTGTGGGCTACTTTGTATC		TTTCTTGGCTTTATATATCTTGTGGAAAGGACGAAACACCGATTGTGGGCTACTTTGTATCGTTTTAGAGCTAGAAATAGCAAGTTAAAATAAGGCTAGTCCGT
ACAA2	TGTGTCAGAAATGTGCGTTT		TTTCTTGGCTTTATATATCTTGTGGAAAGGACGAAACACCGTGTGTCAGAAATGTGCGTTTGTTTTAGAGCTAGAAATAGCAAGTTAAAATAAGGCTAGTCCGT
ACAA2	TACCTGACATCCATTCACAA		TTTCTTGGCTTTATATATCTTGTGGAAAGGACGAAACACCGTACCTGACATCCATTCACAAGTTTTAGAGCTAGAAATAGCAAGTTAAAATAAGGCTAGTCCGT
ACAA2	TTCTTCAGATGCTATATATT		TTTCTTGGCTTTATATATCTTGTGGAAAGGACGAAACACCGTTCTTCAGATGCTATATATTGTTTTAGAGCTAGAAATAGCAAGTTAAAATAAGGCTAGTCCGT
ACACA	TGCAATTAGATTCGTTGTCA		TTTCTTGGCTTTATATATCTTGTGGAAAGGACGAAACACCGTGCAATTAGATTCGTTGTCAGTTTTAGAGCTAGAAATAGCAAGTTAAAATAAGGCTAGTCCGT
ACACA	GCAGAATTTGTTACTCGCTT		TTTCTTGGCTTTATATATCTTGTGGAAAGGACGAAACACCGGCAGAATTTGTTACTCGCTTGTTTTAGAGCTAGAAATAGCAAGTTAAAATAAGGCTAGTCCGT
ACACA	TGGCTTGCACCTAGTAAAGC		TTTCTTGGCTTTATATATCTTGTGGAAAGGACGAAACACCGTGGCTTGCACCTAGTAAAGCGTTTTAGAGCTAGAAATAGCAAGTTAAAATAAGGCTAGTCCGT
ACACA	GAAGACCTTAAAGCCAATGC		TTTCTTGGCTTTATATATCTTGTGGAAAGGACGAAACACCGGAAGACCTTAAAGCCAATGCGTTTTAGAGCTAGAAATAGCAAGTTAAAATAAGGCTAGTCCGT
ACACA	GATCACTATGTGCCAGTGCC		TTTCTTGGCTTTATATATCTTGTGGAAAGGACGAAACACCGGATCACTATGTGCCAGTGCCGTTTTAGAGCTAGAAATAGCAAGTTAAAATAAGGCTAGTCCGT
ACACA	CAACAACAACTATGCAAATG		TTTCTTGGCTTTATATATCTTGTGGAAAGGACGAAACACCGCAACAACAACTATGCAAATGGTTTTAGAGCTAGAAATAGCAAGTTAAAATAAGGCTAGTCCGT
ACACB	GATCATTACGTCCCCGTCCC		TTTCTTGGCTTTATATATCTTGTGGAAAGGACGAAACACCGGATCATTACGTCCCCGTCCCGTTTTAGAGCTAGAAATAGCAAGTTAAAATAAGGCTAGTCCGT
ACACB	GGGTTGGGACCTGTAGCGTC		TTTCTTGGCTTTATATATCTTGTGGAAAGGACGAAACACCGGGGTTGGGACCTGTAGCGTCGTTTTAGAGCTAGAAATAGCAAGTTAAAATAAGGCTAGTCCGT
ACACB	CGTTGTCGCCCAGACGCTAC		TTTCTTGGCTTTATATATCTTGTGGAAAGGACGAAACACCGCGTTGTCGCCCAGACGCTACGTTTTAGAGCTAGAAATAGCAAGTTAAAATAAGGCTAGTCCGT
ACACB	TTGCGTGAAAGACGTAGATG		TTTCTTGGCTTTATATATCTTGTGGAAAGGACGAAACACCGTTGCGTGAAAGACGTAGATGGTTTTAGAGCTAGAAATAGCAAGTTAAAATAAGGCTAGTCCGT
ACACB	TACCTGCACGGGGATTCTCT		TTTCTTGGCTTTATATATCTTGTGGAAAGGACGAAACACCGTACCTGCACGGGGATTCTCTGTTTTAGAGCTAGAAATAGCAAGTTAAAATAAGGCTAGTCCGT
ACACB	CCCTTGTCATAAACATCTTC		TTTCTTGGCTTTATATATCTTGTGGAAAGGACGAAACACCGCCCTTGTCATAAACATCTTCGTTTTAGAGCTAGAAATAGCAAGTTAAAATAAGGCTAGTCCGT
ACAD8	AGACCCCTCCGAAGCCTAGC		TTTCTTGGCTTTATATATCTTGTGGAAAGGACGAAACACCGAGACCCCTCCGAAGCCTAGCGTTTTAGAGCTAGAAATAGCAAGTTAAAATAAGGCTAGTCCGT
ACAD8	TCTGACCTCCGCTAAGAAAC		TTTCTTGGCTTTATATATCTTGTGGAAAGGACGAAACACCGTCTGACCTCCGCTAAGAAACGTTTTAGAGCTAGAAATAGCAAGTTAAAATAAGGCTAGTCCGT
ACAD8	TCCGAAGCTATCAATCATCC		TTTCTTGGCTTTATATATCTTGTGGAAAGGACGAAACACCGTCCGAAGCTATCAATCATCCGTTTTAGAGCTAGAAATAGCAAGTTAAAATAAGGCTAGTCCGT
ACAD8	TTGCCCACCGCTCTGTACCA		TTTCTTGGCTTTATATATCTTGTGGAAAGGACGAAACACCGTTGCCCACCGCTCTGTACCAGTTTTAGAGCTAGAAATAGCAAGTTAAAATAAGGCTAGTCCGT
ACAD8	GCCTTCCGCATCACATCCAC		TTTCTTGGCTTTATATATCTTGTGGAAAGGACGAAACACCGGCCTTCCGCATCACATCCACGTTTTAGAGCTAGAAATAGCAAGTTAAAATAAGGCTAGTCCGT
ACAD8	TGACTTTGCTGCCCGAGAGA		TTTCTTGGCTTTATATATCTTGTGGAAAGGACGAAACACCGTGACTTTGCTGCCCGAGAGAGTTTTAGAGCTAGAAATAGCAAGTTAAAATAAGGCTAGTCCGT
ACADL	TGTACTCCGCAGCTATTGTC		TTTCTTGGCTTTATATATCTTGTGGAAAGGACGAAACACCGTGTACTCCGCAGCTATTGTCGTTTTAGAGCTAGAAATAGCAAGTTAAAATAAGGCTAGTCCGT
ACADL	CGCGTAGGGACCCTCGGAGA		TTTCTTGGCTTTATATATCTTGTGGAAAGGACGAAACACCGCGCGTAGGGACCCTCGGAGAGTTTTAGAGCTAGAAATAGCAAGTTAAAATAAGGCTAGTCCGT
ACADL	CTCACCGCGCGGCGGGCAGC		TTTCTTGGCTTTATATATCTTGTGGAAAGGACGAAACACCGCTCACCGCGCGGCGGGCAGCGTTTTAGAGCTAGAAATAGCAAGTTAAAATAAGGCTAGTCCGT
ACADL	TTCTAGACGTTCTTCCCCTC		TTTCTTGGCTTTATATATCTTGTGGAAAGGACGAAACACCGTTCTAGACGTTCTTCCCCTCGTTTTAGAGCTAGAAATAGCAAGTTAAAATAAGGCTAGTCCGT
ACADL	GCTGGAAAACAAGGACTGCT		TTTCTTGGCTTTATATATCTTGTGGAAAGGACGAAACACCGGCTGGAAAACAAGGACTGCTGTTTTAGAGCTAGAAATAGCAAGTTAAAATAAGGCTAGTCCGT
ACADL	GCCACTTACTCTGAGTGATG		TTTCTTGGCTTTATATATCTTGTGGAAAGGACGAAACACCGGCCACTTACTCTGAGTGATGGTTTTAGAGCTAGAAATAGCAAGTTAAAATAAGGCTAGTCCGT
ACADM	GCCAATCGACAACGTGAACC		TTTCTTGGCTTTATATATCTTGTGGAAAGGACGAAACACCGGCCAATCGACAACGTGAACCGTTTTAGAGCTAGAAATAGCAAGTTAAAATAAGGCTAGTCCGT
ACADM	TCCCCCTAATTAGAAGAGCC		TTTCTTGGCTTTATATATCTTGTGGAAAGGACGAAACACCGTCCCCCTAATTAGAAGAGCCGTTTTAGAGCTAGAAATAGCAAGTTAAAATAAGGCTAGTCCGT
ACADM	TGCTCGTAAATTTGCCAGAG		TTTCTTGGCTTTATATATCTTGTGGAAAGGACGAAACACCGTGCTCGTAAATTTGCCAGAGGTTTTAGAGCTAGAAATAGCAAGTTAAAATAAGGCTAGTCCGT
ACADM	ACTGTAGGAGGTCTTGGACT		TTTCTTGGCTTTATATATCTTGTGGAAAGGACGAAACACCGACTGTAGGAGGTCTTGGACTGTTTTAGAGCTAGAAATAGCAAGTTAAAATAAGGCTAGTCCGT
ACADM	GAAAGCTTACCACAGTTCTC		TTTCTTGGCTTTATATATCTTGTGGAAAGGACGAAACACCGGAAAGCTTACCACAGTTCTCGTTTTAGAGCTAGAAATAGCAAGTTAAAATAAGGCTAGTCCGT
ACADM	GGGGTTCAGACTGCTATTGA		TTTCTTGGCTTTATATATCTTGTGGAAAGGACGAAACACCGGGGGTTCAGACTGCTATTGAGTTTTAGAGCTAGAAATAGCAAGTTAAAATAAGGCTAGTCCGT
ACADS	TGGCGTAGGCCAGGTAATCG		TTTCTTGGCTTTATATATCTTGTGGAAAGGACGAAACACCGTGGCGTAGGCCAGGTAATCGGTTTTAGAGCTAGAAATAGCAAGTTAAAATAAGGCTAGTCCGT
ACADS	CAGAACCCATGAGTCGCCCT		TTTCTTGGCTTTATATATCTTGTGGAAAGGACGAAACACCGCAGAACCCATGAGTCGCCCTGTTTTAGAGCTAGAAATAGCAAGTTAAAATAAGGCTAGTCCGT
ACADS	GGCAGGTACCTGGTTCGCTG		TTTCTTGGCTTTATATATCTTGTGGAAAGGACGAAACACCGGGCAGGTACCTGGTTCGCTGGTTTTAGAGCTAGAAATAGCAAGTTAAAATAAGGCTAGTCCGT
ACADS	TGCTTTGCCCTCAGCGAACC		TTTCTTGGCTTTATATATCTTGTGGAAAGGACGAAACACCGTGCTTTGCCCTCAGCGAACCGTTTTAGAGCTAGAAATAGCAAGTTAAAATAAGGCTAGTCCGT
ACADS	CCTGGCCTACGCCATCGCCA		TTTCTTGGCTTTATATATCTTGTGGAAAGGACGAAACACCGCCTGGCCTACGCCATCGCCAGTTTTAGAGCTAGAAATAGCAAGTTAAAATAAGGCTAGTCCGT
ACADS	GGCGACTCATGGGTTCTGAA		TTTCTTGGCTTTATATATCTTGTGGAAAGGACGAAACACCGGGCGACTCATGGGTTCTGAAGTTTTAGAGCTAGAAATAGCAAGTTAAAATAAGGCTAGTCCGT
ACADSB	ATCCACTGTGCTCGTGATAG		TTTCTTGGCTTTATATATCTTGTGGAAAGGACGAAACACCGATCCACTGTGCTCGTGATAGGTTTTAGAGCTAGAAATAGCAAGTTAAAATAAGGCTAGTCCGT
ACADSB	TTCCTCTATCACGAGCACAG		TTTCTTGGCTTTATATATCTTGTGGAAAGGACGAAACACCGTTCCTCTATCACGAGCACAGGTTTTAGAGCTAGAAATAGCAAGTTAAAATAAGGCTAGTCCGT
ACADSB	TATTGAGTAGAGCTTCTGAC		TTTCTTGGCTTTATATATCTTGTGGAAAGGACGAAACACCGTATTGAGTAGAGCTTCTGACGTTTTAGAGCTAGAAATAGCAAGTTAAAATAAGGCTAGTCCGT
ACADSB	TCCACATCTTTGATCCATTG		TTTCTTGGCTTTATATATCTTGTGGAAAGGACGAAACACCGTCCACATCTTTGATCCATTGGTTTTAGAGCTAGAAATAGCAAGTTAAAATAAGGCTAGTCCGT
ACADSB	TGCACCTTTGGTTTCAACCA		TTTCTTGGCTTTATATATCTTGTGGAAAGGACGAAACACCGTGCACCTTTGGTTTCAACCAGTTTTAGAGCTAGAAATAGCAAGTTAAAATAAGGCTAGTCCGT
ACADSB	ATCTCCCTCTTTATCAGCTC		TTTCTTGGCTTTATATATCTTGTGGAAAGGACGAAACACCGATCTCCCTCTTTATCAGCTCGTTTTAGAGCTAGAAATAGCAAGTTAAAATAAGGCTAGTCCGT
ACADVL	TGTCTAACCGAGCCCTCAAG		TTTCTTGGCTTTATATATCTTGTGGAAAGGACGAAACACCGTGTCTAACCGAGCCCTCAAGGTTTTAGAGCTAGAAATAGCAAGTTAAAATAAGGCTAGTCCGT
ACADVL	GCTGGCAGGAACCCGGATAA		TTTCTTGGCTTTATATATCTTGTGGAAAGGACGAAACACCGGCTGGCAGGAACCCGGATAAGTTTTAGAGCTAGAAATAGCAAGTTAAAATAAGGCTAGTCCGT
ACADVL	CGATGACAGCAAAGACGATG		TTTCTTGGCTTTATATATCTTGTGGAAAGGACGAAACACCGCGATGACAGCAAAGACGATGGTTTTAGAGCTAGAAATAGCAAGTTAAAATAAGGCTAGTCCGT
ACADVL	CACAGCAGAGGTTCGGATGG		TTTCTTGGCTTTATATATCTTGTGGAAAGGACGAAACACCGCACAGCAGAGGTTCGGATGGGTTTTAGAGCTAGAAATAGCAAGTTAAAATAAGGCTAGTCCGT
ACADVL	ACAGTCCATGTTGGGGGGCC		TTTCTTGGCTTTATATATCTTGTGGAAAGGACGAAACACCGACAGTCCATGTTGGGGGGCCGTTTTAGAGCTAGAAATAGCAAGTTAAAATAAGGCTAGTCCGT
ACADVL	GAGCCCCTTACCCGCCGCCG		TTTCTTGGCTTTATATATCTTGTGGAAAGGACGAAACACCGGAGCCCCTTACCCGCCGCCGGTTTTAGAGCTAGAAATAGCAAGTTAAAATAAGGCTAGTCCGT
ACAT1	TGCTCCATCATTCAGTGTAC		TTTCTTGGCTTTATATATCTTGTGGAAAGGACGAAACACCGTGCTCCATCATTCAGTGTACGTTTTAGAGCTAGAAATAGCAAGTTAAAATAAGGCTAGTCCGT
ACAT1	AATGCCAGTACACTGAATGA		TTTCTTGGCTTTATATATCTTGTGGAAAGGACGAAACACCGAATGCCAGTACACTGAATGAGTTTTAGAGCTAGAAATAGCAAGTTAAAATAAGGCTAGTCCGT
ACAT1	TCCTACAAGGCAGGCAGTAT		TTTCTTGGCTTTATATATCTTGTGGAAAGGACGAAACACCGTCCTACAAGGCAGGCAGTATGTTTTAGAGCTAGAAATAGCAAGTTAAAATAAGGCTAGTCCGT
ACAT1	CCCAATACTGCCTGCCTTGT		TTTCTTGGCTTTATATATCTTGTGGAAAGGACGAAACACCGCCCAATACTGCCTGCCTTGTGTTTTAGAGCTAGAAATAGCAAGTTAAAATAAGGCTAGTCCGT
ACAT1	AAGTGCCGCCAGCACAGCCA		TTTCTTGGCTTTATATATCTTGTGGAAAGGACGAAACACCGAAGTGCCGCCAGCACAGCCAGTTTTAGAGCTAGAAATAGCAAGTTAAAATAAGGCTAGTCCGT
ACAT1	TGTATCAAAACCCACTTTGA		TTTCTTGGCTTTATATATCTTGTGGAAAGGACGAAACACCGTGTATCAAAACCCACTTTGAGTTTTAGAGCTAGAAATAGCAAGTTAAAATAAGGCTAGTCCGT
ACAT2	TCGGCGGCGCGGACCATCAT		TTTCTTGGCTTTATATATCTTGTGGAAAGGACGAAACACCGTCGGCGGCGCGGACCATCATGTTTTAGAGCTAGAAATAGCAAGTTAAAATAAGGCTAGTCCGT
ACAT2	GCCGCCGAGACGATGACCAC		TTTCTTGGCTTTATATATCTTGTGGAAAGGACGAAACACCGGCCGCCGAGACGATGACCACGTTTTAGAGCTAGAAATAGCAAGTTAAAATAAGGCTAGTCCGT
ACAT2	TGCCTTGCAGTCCAGTCAAT		TTTCTTGGCTTTATATATCTTGTGGAAAGGACGAAACACCGTGCCTTGCAGTCCAGTCAATGTTTTAGAGCTAGAAATAGCAAGTTAAAATAAGGCTAGTCCGT
ACAT2	AGTCTCCTATCCCTATTGAC		TTTCTTGGCTTTATATATCTTGTGGAAAGGACGAAACACCGAGTCTCCTATCCCTATTGACGTTTTAGAGCTAGAAATAGCAAGTTAAAATAAGGCTAGTCCGT
ACAT2	CAGAGTATACTGTCAGTCAG		TTTCTTGGCTTTATATATCTTGTGGAAAGGACGAAACACCGCAGAGTATACTGTCAGTCAGGTTTTAGAGCTAGAAATAGCAAGTTAAAATAAGGCTAGTCCGT
ACAT2	TGCATTTCACAACTGTCATA		TTTCTTGGCTTTATATATCTTGTGGAAAGGACGAAACACCGTGCATTTCACAACTGTCATAGTTTTAGAGCTAGAAATAGCAAGTTAAAATAAGGCTAGTCCGT
ACER1	CATTCTCTACATCGTGTGCC		TTTCTTGGCTTTATATATCTTGTGGAAAGGACGAAACACCGCATTCTCTACATCGTGTGCCGTTTTAGAGCTAGAAATAGCAAGTTAAAATAAGGCTAGTCCGT
ACER1	GAGGGCGTAGGCGTTGACCG		TTTCTTGGCTTTATATATCTTGTGGAAAGGACGAAACACCGGAGGGCGTAGGCGTTGACCGGTTTTAGAGCTAGAAATAGCAAGTTAAAATAAGGCTAGTCCGT
ACER1	GCACCTGATTGAGGTCTCCG		TTTCTTGGCTTTATATATCTTGTGGAAAGGACGAAACACCGGCACCTGATTGAGGTCTCCGGTTTTAGAGCTAGAAATAGCAAGTTAAAATAAGGCTAGTCCGT
ACER1	GTGCCGAAGCTCCTTATTGC		TTTCTTGGCTTTATATATCTTGTGGAAAGGACGAAACACCGGTGCCGAAGCTCCTTATTGCGTTTTAGAGCTAGAAATAGCAAGTTAAAATAAGGCTAGTCCGT
ACER1	TGGACGAGATCGCCATCCTG		TTTCTTGGCTTTATATATCTTGTGGAAAGGACGAAACACCGTGGACGAGATCGCCATCCTGGTTTTAGAGCTAGAAATAGCAAGTTAAAATAAGGCTAGTCCGT
ACER1	CCCGCTACATTTACGTTGTC		TTTCTTGGCTTTATATATCTTGTGGAAAGGACGAAACACCGCCCGCTACATTTACGTTGTCGTTTTAGAGCTAGAAATAGCAAGTTAAAATAAGGCTAGTCCGT
ACER2	TATCGCCGAGTTCTACAACA		TTTCTTGGCTTTATATATCTTGTGGAAAGGACGAAACACCGTATCGCCGAGTTCTACAACAGTTTTAGAGCTAGAAATAGCAAGTTAAAATAAGGCTAGTCCGT
ACER2	CCGCACCGTGTTGTAGAACT		TTTCTTGGCTTTATATATCTTGTGGAAAGGACGAAACACCGCCGCACCGTGTTGTAGAACTGTTTTAGAGCTAGAAATAGCAAGTTAAAATAAGGCTAGTCCGT
ACER2	CTACTTAATCTGGACTCTTT		TTTCTTGGCTTTATATATCTTGTGGAAAGGACGAAACACCGCTACTTAATCTGGACTCTTTGTTTTAGAGCTAGAAATAGCAAGTTAAAATAAGGCTAGTCCGT
ACER2	CCATGCAACCCTTAGTTTCT		TTTCTTGGCTTTATATATCTTGTGGAAAGGACGAAACACCGCCATGCAACCCTTAGTTTCTGTTTTAGAGCTAGAAATAGCAAGTTAAAATAAGGCTAGTCCGT
ACER2	GCATCTGACCCAAGAAACTA		TTTCTTGGCTTTATATATCTTGTGGAAAGGACGAAACACCGGCATCTGACCCAAGAAACTAGTTTTAGAGCTAGAAATAGCAAGTTAAAATAAGGCTAGTCCGT
ACER2	ACGAAACAAGCACATGCAGA		TTTCTTGGCTTTATATATCTTGTGGAAAGGACGAAACACCGACGAAACAAGCACATGCAGAGTTTTAGAGCTAGAAATAGCAAGTTAAAATAAGGCTAGTCCGT
ACER3	CTCTGAACTGCACCGAACAT		TTTCTTGGCTTTATATATCTTGTGGAAAGGACGAAACACCGCTCTGAACTGCACCGAACATGTTTTAGAGCTAGAAATAGCAAGTTAAAATAAGGCTAGTCCGT
ACER3	ATGATTATACCTCCAATGTT		TTTCTTGGCTTTATATATCTTGTGGAAAGGACGAAACACCGATGATTATACCTCCAATGTTGTTTTAGAGCTAGAAATAGCAAGTTAAAATAAGGCTAGTCCGT
ACER3	ACACAGGAACTTTCGAAAGA		TTTCTTGGCTTTATATATCTTGTGGAAAGGACGAAACACCGACACAGGAACTTTCGAAAGAGTTTTAGAGCTAGAAATAGCAAGTTAAAATAAGGCTAGTCCGT
ACER3	CCACCATGCATGAAATTGTG		TTTCTTGGCTTTATATATCTTGTGGAAAGGACGAAACACCGCCACCATGCATGAAATTGTGGTTTTAGAGCTAGAAATAGCAAGTTAAAATAAGGCTAGTCCGT
ACER3	ATGCAACAGCTGTATATCAT		TTTCTTGGCTTTATATATCTTGTGGAAAGGACGAAACACCGATGCAACAGCTGTATATCATGTTTTAGAGCTAGAAATAGCAAGTTAAAATAAGGCTAGTCCGT
ACER3	TTTCATATTTCAGAGTCATG		TTTCTTGGCTTTATATATCTTGTGGAAAGGACGAAACACCGTTTCATATTTCAGAGTCATGGTTTTAGAGCTAGAAATAGCAAGTTAAAATAAGGCTAGTCCGT
ACHE	CCCAGCGACTGATGCGATAC		TTTCTTGGCTTTATATATCTTGTGGAAAGGACGAAACACCGCCCAGCGACTGATGCGATACGTTTTAGAGCTAGAAATAGCAAGTTAAAATAAGGCTAGTCCGT
ACHE	CCACAATGTCGTGTGCCCCG		TTTCTTGGCTTTATATATCTTGTGGAAAGGACGAAACACCGCCACAATGTCGTGTGCCCCGGTTTTAGAGCTAGAAATAGCAAGTTAAAATAAGGCTAGTCCGT
ACHE	GGCTCAGCAGTACGTTAGTC		TTTCTTGGCTTTATATATCTTGTGGAAAGGACGAAACACCGGGCTCAGCAGTACGTTAGTCGTTTTAGAGCTAGAAATAGCAAGTTAAAATAAGGCTAGTCCGT
ACHE	CCCACAATGGCCCCCGTACA		TTTCTTGGCTTTATATATCTTGTGGAAAGGACGAAACACCGCCCACAATGGCCCCCGTACAGTTTTAGAGCTAGAAATAGCAAGTTAAAATAAGGCTAGTCCGT
ACHE	GGCCGCAGACACGCTCGACG		TTTCTTGGCTTTATATATCTTGTGGAAAGGACGAAACACCGGGCCGCAGACACGCTCGACGGTTTTAGAGCTAGAAATAGCAAGTTAAAATAAGGCTAGTCCGT
ACHE	GTTCGACCACTACAGCAAGC		TTTCTTGGCTTTATATATCTTGTGGAAAGGACGAAACACCGGTTCGACCACTACAGCAAGCGTTTTAGAGCTAGAAATAGCAAGTTAAAATAAGGCTAGTCCGT
ACLY	GACCAGCTGATCAAACGTCG		TTTCTTGGCTTTATATATCTTGTGGAAAGGACGAAACACCGGACCAGCTGATCAAACGTCGGTTTTAGAGCTAGAAATAGCAAGTTAAAATAAGGCTAGTCCGT
ACLY	GAGAGCAATTCGAGATTACC		TTTCTTGGCTTTATATATCTTGTGGAAAGGACGAAACACCGGAGAGCAATTCGAGATTACCGTTTTAGAGCTAGAAATAGCAAGTTAAAATAAGGCTAGTCCGT
ACLY	TTCCACGACGTTTGATCAGC		TTTCTTGGCTTTATATATCTTGTGGAAAGGACGAAACACCGTTCCACGACGTTTGATCAGCGTTTTAGAGCTAGAAATAGCAAGTTAAAATAAGGCTAGTCCGT
ACLY	ACCTACCGATGTGCTCCCGC		TTTCTTGGCTTTATATATCTTGTGGAAAGGACGAAACACCGACCTACCGATGTGCTCCCGCGTTTTAGAGCTAGAAATAGCAAGTTAAAATAAGGCTAGTCCGT
ACLY	AACTTCCTCCTCAACGCCAG		TTTCTTGGCTTTATATATCTTGTGGAAAGGACGAAACACCGAACTTCCTCCTCAACGCCAGGTTTTAGAGCTAGAAATAGCAAGTTAAAATAAGGCTAGTCCGT
ACLY	TTGTGACTTCGTGCTCCTTC		TTTCTTGGCTTTATATATCTTGTGGAAAGGACGAAACACCGTTGTGACTTCGTGCTCCTTCGTTTTAGAGCTAGAAATAGCAAGTTAAAATAAGGCTAGTCCGT
ACMSD	TCAGGTCCCACTCGTTGACG		TTTCTTGGCTTTATATATCTTGTGGAAAGGACGAAACACCGTCAGGTCCCACTCGTTGACGGTTTTAGAGCTAGAAATAGCAAGTTAAAATAAGGCTAGTCCGT
ACMSD	CCGCTACTCACCGCATAGAC		TTTCTTGGCTTTATATATCTTGTGGAAAGGACGAAACACCGCCGCTACTCACCGCATAGACGTTTTAGAGCTAGAAATAGCAAGTTAAAATAAGGCTAGTCCGT
ACMSD	GAGTGGTGCGAGAGAATTGC		TTTCTTGGCTTTATATATCTTGTGGAAAGGACGAAACACCGGAGTGGTGCGAGAGAATTGCGTTTTAGAGCTAGAAATAGCAAGTTAAAATAAGGCTAGTCCGT
ACMSD	ATTTCTCTAATACGAACTTC		TTTCTTGGCTTTATATATCTTGTGGAAAGGACGAAACACCGATTTCTCTAATACGAACTTCGTTTTAGAGCTAGAAATAGCAAGTTAAAATAAGGCTAGTCCGT
ACMSD	CCACTGCAGAGGTTTGGCTA		TTTCTTGGCTTTATATATCTTGTGGAAAGGACGAAACACCGCCACTGCAGAGGTTTGGCTAGTTTTAGAGCTAGAAATAGCAAGTTAAAATAAGGCTAGTCCGT
ACMSD	TTCCTGTCATGTTTAGCTAC		TTTCTTGGCTTTATATATCTTGTGGAAAGGACGAAACACCGTTCCTGTCATGTTTAGCTACGTTTTAGAGCTAGAAATAGCAAGTTAAAATAAGGCTAGTCCGT
ACO1	AATGGTGAGCACGATGTCAG		TTTCTTGGCTTTATATATCTTGTGGAAAGGACGAAACACCGAATGGTGAGCACGATGTCAGGTTTTAGAGCTAGAAATAGCAAGTTAAAATAAGGCTAGTCCGT
ACO1	ATGACACGAGCAGGCTTAAA		TTTCTTGGCTTTATATATCTTGTGGAAAGGACGAAACACCGATGACACGAGCAGGCTTAAAGTTTTAGAGCTAGAAATAGCAAGTTAAAATAAGGCTAGTCCGT
ACO1	CGCACACCTTGCTGAGCCAT		TTTCTTGGCTTTATATATCTTGTGGAAAGGACGAAACACCGCGCACACCTTGCTGAGCCATGTTTTAGAGCTAGAAATAGCAAGTTAAAATAAGGCTAGTCCGT
ACO1	AGAAGAACTCTGATCGAAAA		TTTCTTGGCTTTATATATCTTGTGGAAAGGACGAAACACCGAGAAGAACTCTGATCGAAAAGTTTTAGAGCTAGAAATAGCAAGTTAAAATAAGGCTAGTCCGT
ACO1	TGATCTATTACAAGATCAGC		TTTCTTGGCTTTATATATCTTGTGGAAAGGACGAAACACCGTGATCTATTACAAGATCAGCGTTTTAGAGCTAGAAATAGCAAGTTAAAATAAGGCTAGTCCGT
ACO1	ACCTTCTGTTGAAATCAACC		TTTCTTGGCTTTATATATCTTGTGGAAAGGACGAAACACCGACCTTCTGTTGAAATCAACCGTTTTAGAGCTAGAAATAGCAAGTTAAAATAAGGCTAGTCCGT
ACO2	CACATAGCCGTCCCGCTCAA		TTTCTTGGCTTTATATATCTTGTGGAAAGGACGAAACACCGCACATAGCCGTCCCGCTCAAGTTTTAGAGCTAGAAATAGCAAGTTAAAATAAGGCTAGTCCGT
ACO2	TCTCGGGGTTTGCGTCGTTG		TTTCTTGGCTTTATATATCTTGTGGAAAGGACGAAACACCGTCTCGGGGTTTGCGTCGTTGGTTTTAGAGCTAGAAATAGCAAGTTAAAATAAGGCTAGTCCGT
ACO2	GCGCGGATCTGCTCGGAACC		TTTCTTGGCTTTATATATCTTGTGGAAAGGACGAAACACCGGCGCGGATCTGCTCGGAACCGTTTTAGAGCTAGAAATAGCAAGTTAAAATAAGGCTAGTCCGT
ACO2	TGCCTTTGTCACGTCCCCAG		TTTCTTGGCTTTATATATCTTGTGGAAAGGACGAAACACCGTGCCTTTGTCACGTCCCCAGGTTTTAGAGCTAGAAATAGCAAGTTAAAATAAGGCTAGTCCGT
ACO2	CTGCTGCAGGAGTTTGACCC		TTTCTTGGCTTTATATATCTTGTGGAAAGGACGAAACACCGCTGCTGCAGGAGTTTGACCCGTTTTAGAGCTAGAAATAGCAAGTTAAAATAAGGCTAGTCCGT
ACO2	ATGCTGCCCGCTGCTGTCCT		TTTCTTGGCTTTATATATCTTGTGGAAAGGACGAAACACCGATGCTGCCCGCTGCTGTCCTGTTTTAGAGCTAGAAATAGCAAGTTAAAATAAGGCTAGTCCGT
ACOT1	AGTAGCGCTCGTGCCGCACC		TTTCTTGGCTTTATATATCTTGTGGAAAGGACGAAACACCGAGTAGCGCTCGTGCCGCACCGTTTTAGAGCTAGAAATAGCAAGTTAAAATAAGGCTAGTCCGT
ACOT1	CGCTACCGCGCCGACACCCT		TTTCTTGGCTTTATATATCTTGTGGAAAGGACGAAACACCGCGCTACCGCGCCGACACCCTGTTTTAGAGCTAGAAATAGCAAGTTAAAATAAGGCTAGTCCGT
ACOT1	TGGGGGAACCTTACGCTACA		TTTCTTGGCTTTATATATCTTGTGGAAAGGACGAAACACCGTGGGGGAACCTTACGCTACAGTTTTAGAGCTAGAAATAGCAAGTTAAAATAAGGCTAGTCCGT
ACOT1	GGTCTCGCCCTTGTAGCGTA		TTTCTTGGCTTTATATATCTTGTGGAAAGGACGAAACACCGGGTCTCGCCCTTGTAGCGTAGTTTTAGAGCTAGAAATAGCAAGTTAAAATAAGGCTAGTCCGT
ACOT1	CCGAACATGTCCACAATGCC		TTTCTTGGCTTTATATATCTTGTGGAAAGGACGAAACACCGCCGAACATGTCCACAATGCCGTTTTAGAGCTAGAAATAGCAAGTTAAAATAAGGCTAGTCCGT
ACOT1	CTACTTGCTCAGTCATCCTG		TTTCTTGGCTTTATATATCTTGTGGAAAGGACGAAACACCGCTACTTGCTCAGTCATCCTGGTTTTAGAGCTAGAAATAGCAAGTTAAAATAAGGCTAGTCCGT
ACOT12	ATGACCACCTCGCCGGGCGC		TTTCTTGGCTTTATATATCTTGTGGAAAGGACGAAACACCGATGACCACCTCGCCGGGCGCGTTTTAGAGCTAGAAATAGCAAGTTAAAATAAGGCTAGTCCGT
ACOT12	GCTCAGCTCGCCGCGCGCAG		TTTCTTGGCTTTATATATCTTGTGGAAAGGACGAAACACCGGCTCAGCTCGCCGCGCGCAGGTTTTAGAGCTAGAAATAGCAAGTTAAAATAAGGCTAGTCCGT
ACOT12	TAGAGCATTCAGCACAAGCA		TTTCTTGGCTTTATATATCTTGTGGAAAGGACGAAACACCGTAGAGCATTCAGCACAAGCAGTTTTAGAGCTAGAAATAGCAAGTTAAAATAAGGCTAGTCCGT
ACOT12	AAACTGTATGTCATCCACTG		TTTCTTGGCTTTATATATCTTGTGGAAAGGACGAAACACCGAAACTGTATGTCATCCACTGGTTTTAGAGCTAGAAATAGCAAGTTAAAATAAGGCTAGTCCGT
ACOT12	TTTGAAGCTGAGAAACATGC		TTTCTTGGCTTTATATATCTTGTGGAAAGGACGAAACACCGTTTGAAGCTGAGAAACATGCGTTTTAGAGCTAGAAATAGCAAGTTAAAATAAGGCTAGTCCGT
ACOT12	CGTGCGCCGGCTGGATGGCT		TTTCTTGGCTTTATATATCTTGTGGAAAGGACGAAACACCGCGTGCGCCGGCTGGATGGCTGTTTTAGAGCTAGAAATAGCAAGTTAAAATAAGGCTAGTCCGT
ACOT2	GGTACAGCCGGGACGCTCGA		TTTCTTGGCTTTATATATCTTGTGGAAAGGACGAAACACCGGGTACAGCCGGGACGCTCGAGTTTTAGAGCTAGAAATAGCAAGTTAAAATAAGGCTAGTCCGT
ACOT2	GGAACTGCGCCGAACTCTTC		TTTCTTGGCTTTATATATCTTGTGGAAAGGACGAAACACCGGGAACTGCGCCGAACTCTTCGTTTTAGAGCTAGAAATAGCAAGTTAAAATAAGGCTAGTCCGT
ACOT2	TGGGGGAACCTTACACTACA		TTTCTTGGCTTTATATATCTTGTGGAAAGGACGAAACACCGTGGGGGAACCTTACACTACAGTTTTAGAGCTAGAAATAGCAAGTTAAAATAAGGCTAGTCCGT
ACOT2	GGTCTCGCCCTTGTAGTGTA		TTTCTTGGCTTTATATATCTTGTGGAAAGGACGAAACACCGGGTCTCGCCCTTGTAGTGTAGTTTTAGAGCTAGAAATAGCAAGTTAAAATAAGGCTAGTCCGT
ACOT2	CCGAACATGTCCACAATCCC		TTTCTTGGCTTTATATATCTTGTGGAAAGGACGAAACACCGCCGAACATGTCCACAATCCCGTTTTAGAGCTAGAAATAGCAAGTTAAAATAAGGCTAGTCCGT
ACOT2	CTACTTGCTCAGTCATCCCG		TTTCTTGGCTTTATATATCTTGTGGAAAGGACGAAACACCGCTACTTGCTCAGTCATCCCGGTTTTAGAGCTAGAAATAGCAAGTTAAAATAAGGCTAGTCCGT
ACOT4	ATAAGGAATGCTCTCGTAGG		TTTCTTGGCTTTATATATCTTGTGGAAAGGACGAAACACCGATAAGGAATGCTCTCGTAGGGTTTTAGAGCTAGAAATAGCAAGTTAAAATAAGGCTAGTCCGT
ACOT4	CCGCGCACGGCAATGCGCAC		TTTCTTGGCTTTATATATCTTGTGGAAAGGACGAAACACCGCCGCGCACGGCAATGCGCACGTTTTAGAGCTAGAAATAGCAAGTTAAAATAAGGCTAGTCCGT
ACOT4	CGCAGCGTAACCCGCTGCTC		TTTCTTGGCTTTATATATCTTGTGGAAAGGACGAAACACCGCGCAGCGTAACCCGCTGCTCGTTTTAGAGCTAGAAATAGCAAGTTAAAATAAGGCTAGTCCGT
ACOT4	TTATATCCACAATGTCCACG		TTTCTTGGCTTTATATATCTTGTGGAAAGGACGAAACACCGTTATATCCACAATGTCCACGGTTTTAGAGCTAGAAATAGCAAGTTAAAATAAGGCTAGTCCGT
ACOT4	TGAAGATCTCCCCAATAACA		TTTCTTGGCTTTATATATCTTGTGGAAAGGACGAAACACCGTGAAGATCTCCCCAATAACAGTTTTAGAGCTAGAAATAGCAAGTTAAAATAAGGCTAGTCCGT
ACOT4	GGATATGTTGTCCATGTTAT		TTTCTTGGCTTTATATATCTTGTGGAAAGGACGAAACACCGGGATATGTTGTCCATGTTATGTTTTAGAGCTAGAAATAGCAAGTTAAAATAAGGCTAGTCCGT
ACOT7	CGGTGCGCTCGACACGAGCC		TTTCTTGGCTTTATATATCTTGTGGAAAGGACGAAACACCGCGGTGCGCTCGACACGAGCCGTTTTAGAGCTAGAAATAGCAAGTTAAAATAAGGCTAGTCCGT
ACOT7	TTTCTCGCAGTATTCCCGGC		TTTCTTGGCTTTATATATCTTGTGGAAAGGACGAAACACCGTTTCTCGCAGTATTCCCGGCGTTTTAGAGCTAGAAATAGCAAGTTAAAATAAGGCTAGTCCGT
ACOT7	CCTCGAGGTGCCTCCTGTTG		TTTCTTGGCTTTATATATCTTGTGGAAAGGACGAAACACCGCCTCGAGGTGCCTCCTGTTGGTTTTAGAGCTAGAAATAGCAAGTTAAAATAAGGCTAGTCCGT
ACOT7	TGTCCACATTCTTCAGCGAC		TTTCTTGGCTTTATATATCTTGTGGAAAGGACGAAACACCGTGTCCACATTCTTCAGCGACGTTTTAGAGCTAGAAATAGCAAGTTAAAATAAGGCTAGTCCGT
ACOT7	GTCTCCACAGGAGCGCTGTG		TTTCTTGGCTTTATATATCTTGTGGAAAGGACGAAACACCGGTCTCCACAGGAGCGCTGTGGTTTTAGAGCTAGAAATAGCAAGTTAAAATAAGGCTAGTCCGT
ACOT7	CTCTTACCTGGGTTGAGGAC		TTTCTTGGCTTTATATATCTTGTGGAAAGGACGAAACACCGCTCTTACCTGGGTTGAGGACGTTTTAGAGCTAGAAATAGCAAGTTAAAATAAGGCTAGTCCGT
ACOT8	CGGTCGTGACCAAGACGCTA		TTTCTTGGCTTTATATATCTTGTGGAAAGGACGAAACACCGCGGTCGTGACCAAGACGCTAGTTTTAGAGCTAGAAATAGCAAGTTAAAATAAGGCTAGTCCGT
ACOT8	ACGAACAGGGTCGAGCTTCT		TTTCTTGGCTTTATATATCTTGTGGAAAGGACGAAACACCGACGAACAGGGTCGAGCTTCTGTTTTAGAGCTAGAAATAGCAAGTTAAAATAAGGCTAGTCCGT
ACOT8	CTGTTCGTGTCCGCTCCACT		TTTCTTGGCTTTATATATCTTGTGGAAAGGACGAAACACCGCTGTTCGTGTCCGCTCCACTGTTTTAGAGCTAGAAATAGCAAGTTAAAATAAGGCTAGTCCGT
ACOT8	GAACTAGATGTCGTCCCCGC		TTTCTTGGCTTTATATATCTTGTGGAAAGGACGAAACACCGGAACTAGATGTCGTCCCCGCGTTTTAGAGCTAGAAATAGCAAGTTAAAATAAGGCTAGTCCGT
ACOT8	GCGCCAATGGGTACCTCTTT		TTTCTTGGCTTTATATATCTTGTGGAAAGGACGAAACACCGGCGCCAATGGGTACCTCTTTGTTTTAGAGCTAGAAATAGCAAGTTAAAATAAGGCTAGTCCGT
ACOT8	GCTCAACCGAATTGCTGCTC		TTTCTTGGCTTTATATATCTTGTGGAAAGGACGAAACACCGGCTCAACCGAATTGCTGCTCGTTTTAGAGCTAGAAATAGCAAGTTAAAATAAGGCTAGTCCGT
ACOX1	CACTCGCAGCCAGCGTTATG		TTTCTTGGCTTTATATATCTTGTGGAAAGGACGAAACACCGCACTCGCAGCCAGCGTTATGGTTTTAGAGCTAGAAATAGCAAGTTAAAATAAGGCTAGTCCGT
ACOX1	ATCGTACCTATTCGTGAAAT		TTTCTTGGCTTTATATATCTTGTGGAAAGGACGAAACACCGATCGTACCTATTCGTGAAATGTTTTAGAGCTAGAAATAGCAAGTTAAAATAAGGCTAGTCCGT
ACOX1	TTCACGAATAGGTACGATAA		TTTCTTGGCTTTATATATCTTGTGGAAAGGACGAAACACCGTTCACGAATAGGTACGATAAGTTTTAGAGCTAGAAATAGCAAGTTAAAATAAGGCTAGTCCGT
ACOX1	CACGTATGACCCTGAAACCC		TTTCTTGGCTTTATATATCTTGTGGAAAGGACGAAACACCGCACGTATGACCCTGAAACCCGTTTTAGAGCTAGAAATAGCAAGTTAAAATAAGGCTAGTCCGT
ACOX1	TCCTTAGGAACTCACCTTCG		TTTCTTGGCTTTATATATCTTGTGGAAAGGACGAAACACCGTCCTTAGGAACTCACCTTCGGTTTTAGAGCTAGAAATAGCAAGTTAAAATAAGGCTAGTCCGT
ACOX1	TGACAGCCACCTCATAACGC		TTTCTTGGCTTTATATATCTTGTGGAAAGGACGAAACACCGTGACAGCCACCTCATAACGCGTTTTAGAGCTAGAAATAGCAAGTTAAAATAAGGCTAGTCCGT
ACOX2	GCCGAGCTATCAACCGGATG		TTTCTTGGCTTTATATATCTTGTGGAAAGGACGAAACACCGGCCGAGCTATCAACCGGATGGTTTTAGAGCTAGAAATAGCAAGTTAAAATAAGGCTAGTCCGT
ACOX2	TGATAGCTCGGCGCCTGGGT		TTTCTTGGCTTTATATATCTTGTGGAAAGGACGAAACACCGTGATAGCTCGGCGCCTGGGTGTTTTAGAGCTAGAAATAGCAAGTTAAAATAAGGCTAGTCCGT
ACOX2	AGGCGCTCACCTTAGCAGCC		TTTCTTGGCTTTATATATCTTGTGGAAAGGACGAAACACCGAGGCGCTCACCTTAGCAGCCGTTTTAGAGCTAGAAATAGCAAGTTAAAATAAGGCTAGTCCGT
ACOX2	CTCCATGACGCCTTCCTGTC		TTTCTTGGCTTTATATATCTTGTGGAAAGGACGAAACACCGCTCCATGACGCCTTCCTGTCGTTTTAGAGCTAGAAATAGCAAGTTAAAATAAGGCTAGTCCGT
ACOX2	CTGCCACTCACCGGATCAGG		TTTCTTGGCTTTATATATCTTGTGGAAAGGACGAAACACCGCTGCCACTCACCGGATCAGGGTTTTAGAGCTAGAAATAGCAAGTTAAAATAAGGCTAGTCCGT
ACOX2	TCTGGTTCCAAGCCTCGTGC		TTTCTTGGCTTTATATATCTTGTGGAAAGGACGAAACACCGTCTGGTTCCAAGCCTCGTGCGTTTTAGAGCTAGAAATAGCAAGTTAAAATAAGGCTAGTCCGT
ACOX3	CGAAGATCCGCTTGCATCGA		TTTCTTGGCTTTATATATCTTGTGGAAAGGACGAAACACCGCGAAGATCCGCTTGCATCGAGTTTTAGAGCTAGAAATAGCAAGTTAAAATAAGGCTAGTCCGT
ACOX3	CAGCTCGCGATACTTCTCCA		TTTCTTGGCTTTATATATCTTGTGGAAAGGACGAAACACCGCAGCTCGCGATACTTCTCCAGTTTTAGAGCTAGAAATAGCAAGTTAAAATAAGGCTAGTCCGT
ACOX3	AGCAAACACCACCGCGTGAG		TTTCTTGGCTTTATATATCTTGTGGAAAGGACGAAACACCGAGCAAACACCACCGCGTGAGGTTTTAGAGCTAGAAATAGCAAGTTAAAATAAGGCTAGTCCGT
ACOX3	GAAGAAGGGTCTTCGGGTCC		TTTCTTGGCTTTATATATCTTGTGGAAAGGACGAAACACCGGAAGAAGGGTCTTCGGGTCCGTTTTAGAGCTAGAAATAGCAAGTTAAAATAAGGCTAGTCCGT
ACOX3	GCTGCATCCCTTTATCGTGC		TTTCTTGGCTTTATATATCTTGTGGAAAGGACGAAACACCGGCTGCATCCCTTTATCGTGCGTTTTAGAGCTAGAAATAGCAAGTTAAAATAAGGCTAGTCCGT
ACOX3	ATGTCGCCAACCATCACTCC		TTTCTTGGCTTTATATATCTTGTGGAAAGGACGAAACACCGATGTCGCCAACCATCACTCCGTTTTAGAGCTAGAAATAGCAAGTTAAAATAAGGCTAGTCCGT
ACP1	ACGGTACCTGCCGGGCAACG		TTTCTTGGCTTTATATATCTTGTGGAAAGGACGAAACACCGACGGTACCTGCCGGGCAACGGTTTTAGAGCTAGAAATAGCAAGTTAAAATAAGGCTAGTCCGT
ACP1	TGCTGTTTCTGACTGGAACG		TTTCTTGGCTTTATATATCTTGTGGAAAGGACGAAACACCGTGCTGTTTCTGACTGGAACGGTTTTAGAGCTAGAAATAGCAAGTTAAAATAAGGCTAGTCCGT
ACP1	CAACTTCCGGGTATGAGATA		TTTCTTGGCTTTATATATCTTGTGGAAAGGACGAAACACCGCAACTTCCGGGTATGAGATAGTTTTAGAGCTAGAAATAGCAAGTTAAAATAAGGCTAGTCCGT
ACP1	GTGAGCTGCCTAAGAAATCA		TTTCTTGGCTTTATATATCTTGTGGAAAGGACGAAACACCGGTGAGCTGCCTAAGAAATCAGTTTTAGAGCTAGAAATAGCAAGTTAAAATAAGGCTAGTCCGT
ACP1	CCTGAAAACTGCTTCTGCAA		TTTCTTGGCTTTATATATCTTGTGGAAAGGACGAAACACCGCCTGAAAACTGCTTCTGCAAGTTTTAGAGCTAGAAATAGCAAGTTAAAATAAGGCTAGTCCGT
ACP1	AAAGCTAAAATTGAACTACT		TTTCTTGGCTTTATATATCTTGTGGAAAGGACGAAACACCGAAAGCTAAAATTGAACTACTGTTTTAGAGCTAGAAATAGCAAGTTAAAATAAGGCTAGTCCGT
ACP2	GTTGAAGCGCTGCATCCCGT		TTTCTTGGCTTTATATATCTTGTGGAAAGGACGAAACACCGGTTGAAGCGCTGCATCCCGTGTTTTAGAGCTAGAAATAGCAAGTTAAAATAAGGCTAGTCCGT
ACP2	GCCCTGCGGCAGCGCTATCA		TTTCTTGGCTTTATATATCTTGTGGAAAGGACGAAACACCGGCCCTGCGGCAGCGCTATCAGTTTTAGAGCTAGAAATAGCAAGTTAAAATAAGGCTAGTCCGT
ACP2	AGCCGTGATAGCGCTGCCGC		TTTCTTGGCTTTATATATCTTGTGGAAAGGACGAAACACCGAGCCGTGATAGCGCTGCCGCGTTTTAGAGCTAGAAATAGCAAGTTAAAATAAGGCTAGTCCGT
ACP2	TTCTCTCAGCTGTACCGCCA		TTTCTTGGCTTTATATATCTTGTGGAAAGGACGAAACACCGTTCTCTCAGCTGTACCGCCAGTTTTAGAGCTAGAAATAGCAAGTTAAAATAAGGCTAGTCCGT
ACP2	GCTTCAACCCGAACATCTCG		TTTCTTGGCTTTATATATCTTGTGGAAAGGACGAAACACCGGCTTCAACCCGAACATCTCGGTTTTAGAGCTAGAAATAGCAAGTTAAAATAAGGCTAGTCCGT
ACP2	CGTTCTGCAGCTGCTCATAA		TTTCTTGGCTTTATATATCTTGTGGAAAGGACGAAACACCGCGTTCTGCAGCTGCTCATAAGTTTTAGAGCTAGAAATAGCAAGTTAAAATAAGGCTAGTCCGT
ACP5	TTTCCGGCTAGCACGTACCA		TTTCTTGGCTTTATATATCTTGTGGAAAGGACGAAACACCGTTTCCGGCTAGCACGTACCAGTTTTAGAGCTAGAAATAGCAAGTTAAAATAAGGCTAGTCCGT
ACP5	GGTAGGCCCGTGCTCGGCTA		TTTCTTGGCTTTATATATCTTGTGGAAAGGACGAAACACCGGGTAGGCCCGTGCTCGGCTAGTTTTAGAGCTAGAAATAGCAAGTTAAAATAAGGCTAGTCCGT
ACP5	CACAGTCCGAGCGATCTCCT		TTTCTTGGCTTTATATATCTTGTGGAAAGGACGAAACACCGCACAGTCCGAGCGATCTCCTGTTTTAGAGCTAGAAATAGCAAGTTAAAATAAGGCTAGTCCGT
ACP5	GTGTGGTCCATAGCCGAGCA		TTTCTTGGCTTTATATATCTTGTGGAAAGGACGAAACACCGGTGTGGTCCATAGCCGAGCAGTTTTAGAGCTAGAAATAGCAAGTTAAAATAAGGCTAGTCCGT
ACP5	AGCCGTTGGGGACCTTGCGC		TTTCTTGGCTTTATATATCTTGTGGAAAGGACGAAACACCGAGCCGTTGGGGACCTTGCGCGTTTTAGAGCTAGAAATAGCAAGTTAAAATAAGGCTAGTCCGT
ACP5	TGCCCTGCGCTTTGTAGCCG		TTTCTTGGCTTTATATATCTTGTGGAAAGGACGAAACACCGTGCCCTGCGCTTTGTAGCCGGTTTTAGAGCTAGAAATAGCAAGTTAAAATAAGGCTAGTCCGT
ACSBG1	CTGTCCACAGGTCGTAGATC		TTTCTTGGCTTTATATATCTTGTGGAAAGGACGAAACACCGCTGTCCACAGGTCGTAGATCGTTTTAGAGCTAGAAATAGCAAGTTAAAATAAGGCTAGTCCGT
ACSBG1	CCGCCCAGATCTACGACCTG		TTTCTTGGCTTTATATATCTTGTGGAAAGGACGAAACACCGCCGCCCAGATCTACGACCTGGTTTTAGAGCTAGAAATAGCAAGTTAAAATAAGGCTAGTCCGT
ACSBG1	TGTGTGCTAGTCTACACTTC		TTTCTTGGCTTTATATATCTTGTGGAAAGGACGAAACACCGTGTGTGCTAGTCTACACTTCGTTTTAGAGCTAGAAATAGCAAGTTAAAATAAGGCTAGTCCGT
ACSBG1	TTGACTCAGCATCACGCCCT		TTTCTTGGCTTTATATATCTTGTGGAAAGGACGAAACACCGTTGACTCAGCATCACGCCCTGTTTTAGAGCTAGAAATAGCAAGTTAAAATAAGGCTAGTCCGT
ACSBG1	ATCACGACTGCCTTTAGATG		TTTCTTGGCTTTATATATCTTGTGGAAAGGACGAAACACCGATCACGACTGCCTTTAGATGGTTTTAGAGCTAGAAATAGCAAGTTAAAATAAGGCTAGTCCGT
ACSBG1	AGAACCTCCTCCAAACAAGA		TTTCTTGGCTTTATATATCTTGTGGAAAGGACGAAACACCGAGAACCTCCTCCAAACAAGAGTTTTAGAGCTAGAAATAGCAAGTTAAAATAAGGCTAGTCCGT
ACSBG2	TCCGACAAGCCTCATAGTAC		TTTCTTGGCTTTATATATCTTGTGGAAAGGACGAAACACCGTCCGACAAGCCTCATAGTACGTTTTAGAGCTAGAAATAGCAAGTTAAAATAAGGCTAGTCCGT
ACSBG2	CGAGAGTCAGTCAACCGATT		TTTCTTGGCTTTATATATCTTGTGGAAAGGACGAAACACCGCGAGAGTCAGTCAACCGATTGTTTTAGAGCTAGAAATAGCAAGTTAAAATAAGGCTAGTCCGT
ACSBG2	ATGACCTTACCCGGCTAGGA		TTTCTTGGCTTTATATATCTTGTGGAAAGGACGAAACACCGATGACCTTACCCGGCTAGGAGTTTTAGAGCTAGAAATAGCAAGTTAAAATAAGGCTAGTCCGT
ACSBG2	CTGGGTTTGGAGCGTTTCCA		TTTCTTGGCTTTATATATCTTGTGGAAAGGACGAAACACCGCTGGGTTTGGAGCGTTTCCAGTTTTAGAGCTAGAAATAGCAAGTTAAAATAAGGCTAGTCCGT
ACSBG2	GGAACCCCAAAGACTCAAGA		TTTCTTGGCTTTATATATCTTGTGGAAAGGACGAAACACCGGGAACCCCAAAGACTCAAGAGTTTTAGAGCTAGAAATAGCAAGTTAAAATAAGGCTAGTCCGT
ACSBG2	TTAGCTCCTTCTTGAGTCTT		TTTCTTGGCTTTATATATCTTGTGGAAAGGACGAAACACCGTTAGCTCCTTCTTGAGTCTTGTTTTAGAGCTAGAAATAGCAAGTTAAAATAAGGCTAGTCCGT
ACSF3	GCAGCGCGTTGACCACACCA		TTTCTTGGCTTTATATATCTTGTGGAAAGGACGAAACACCGGCAGCGCGTTGACCACACCAGTTTTAGAGCTAGAAATAGCAAGTTAAAATAAGGCTAGTCCGT
ACSF3	GGACAGAGCCATGCCGATCT		TTTCTTGGCTTTATATATCTTGTGGAAAGGACGAAACACCGGGACAGAGCCATGCCGATCTGTTTTAGAGCTAGAAATAGCAAGTTAAAATAAGGCTAGTCCGT
ACSF3	TCTTAAGTTCTGAAACGCCG		TTTCTTGGCTTTATATATCTTGTGGAAAGGACGAAACACCGTCTTAAGTTCTGAAACGCCGGTTTTAGAGCTAGAAATAGCAAGTTAAAATAAGGCTAGTCCGT
ACSF3	AAACTGCACGCAAGAAATCC		TTTCTTGGCTTTATATATCTTGTGGAAAGGACGAAACACCGAAACTGCACGCAAGAAATCCGTTTTAGAGCTAGAAATAGCAAGTTAAAATAAGGCTAGTCCGT
ACSF3	CGGTATGGCATGACCGAGAT		TTTCTTGGCTTTATATATCTTGTGGAAAGGACGAAACACCGCGGTATGGCATGACCGAGATGTTTTAGAGCTAGAAATAGCAAGTTAAAATAAGGCTAGTCCGT
ACSF3	CTCCCGCTGCACCACGTCCA		TTTCTTGGCTTTATATATCTTGTGGAAAGGACGAAACACCGCTCCCGCTGCACCACGTCCAGTTTTAGAGCTAGAAATAGCAAGTTAAAATAAGGCTAGTCCGT
ACSL1	TCTTCCGACCAACACGCTTA		TTTCTTGGCTTTATATATCTTGTGGAAAGGACGAAACACCGTCTTCCGACCAACACGCTTAGTTTTAGAGCTAGAAATAGCAAGTTAAAATAAGGCTAGTCCGT
ACSL1	ACTTGACAGCGACGAGCCCT		TTTCTTGGCTTTATATATCTTGTGGAAAGGACGAAACACCGACTTGACAGCGACGAGCCCTGTTTTAGAGCTAGAAATAGCAAGTTAAAATAAGGCTAGTCCGT
ACSL1	CTCGTCGCTGTCAAGTAGTG		TTTCTTGGCTTTATATATCTTGTGGAAAGGACGAAACACCGCTCGTCGCTGTCAAGTAGTGGTTTTAGAGCTAGAAATAGCAAGTTAAAATAAGGCTAGTCCGT
ACSL1	GGGTCTCGTGGCGTACCAGA		TTTCTTGGCTTTATATATCTTGTGGAAAGGACGAAACACCGGGGTCTCGTGGCGTACCAGAGTTTTAGAGCTAGAAATAGCAAGTTAAAATAAGGCTAGTCCGT
ACSL1	GGTTTCCGAGAGCCTAAACA		TTTCTTGGCTTTATATATCTTGTGGAAAGGACGAAACACCGGGTTTCCGAGAGCCTAAACAGTTTTAGAGCTAGAAATAGCAAGTTAAAATAAGGCTAGTCCGT
ACSL1	AACCAGACCAACCCTATGAA		TTTCTTGGCTTTATATATCTTGTGGAAAGGACGAAACACCGAACCAGACCAACCCTATGAAGTTTTAGAGCTAGAAATAGCAAGTTAAAATAAGGCTAGTCCGT
ACSL3	CAACAGTGATGATGTGCCGC		TTTCTTGGCTTTATATATCTTGTGGAAAGGACGAAACACCGCAACAGTGATGATGTGCCGCGTTTTAGAGCTAGAAATAGCAAGTTAAAATAAGGCTAGTCCGT
ACSL3	CGAGTGGATGATAGCTGCAC		TTTCTTGGCTTTATATATCTTGTGGAAAGGACGAAACACCGCGAGTGGATGATAGCTGCACGTTTTAGAGCTAGAAATAGCAAGTTAAAATAAGGCTAGTCCGT
ACSL3	CTCACAGAAGATGGCGATGT		TTTCTTGGCTTTATATATCTTGTGGAAAGGACGAAACACCGCTCACAGAAGATGGCGATGTGTTTTAGAGCTAGAAATAGCAAGTTAAAATAAGGCTAGTCCGT
ACSL3	TCACATAGTAACATTATTGC		TTTCTTGGCTTTATATATCTTGTGGAAAGGACGAAACACCGTCACATAGTAACATTATTGCGTTTTAGAGCTAGAAATAGCAAGTTAAAATAAGGCTAGTCCGT
ACSL3	TAACATACCCATGCTGGCCT		TTTCTTGGCTTTATATATCTTGTGGAAAGGACGAAACACCGTAACATACCCATGCTGGCCTGTTTTAGAGCTAGAAATAGCAAGTTAAAATAAGGCTAGTCCGT
ACSL3	GCAATGGTTTGCTATGAGGT		TTTCTTGGCTTTATATATCTTGTGGAAAGGACGAAACACCGGCAATGGTTTGCTATGAGGTGTTTTAGAGCTAGAAATAGCAAGTTAAAATAAGGCTAGTCCGT
ACSL4	AATCGCAGAGTGAATAACTT		TTTCTTGGCTTTATATATCTTGTGGAAAGGACGAAACACCGAATCGCAGAGTGAATAACTTGTTTTAGAGCTAGAAATAGCAAGTTAAAATAAGGCTAGTCCGT
ACSL4	TCATGGGCTAAATGAATCTG		TTTCTTGGCTTTATATATCTTGTGGAAAGGACGAAACACCGTCATGGGCTAAATGAATCTGGTTTTAGAGCTAGAAATAGCAAGTTAAAATAAGGCTAGTCCGT
ACSL4	GATTACCAGTGTTGAACTTC		TTTCTTGGCTTTATATATCTTGTGGAAAGGACGAAACACCGGATTACCAGTGTTGAACTTCGTTTTAGAGCTAGAAATAGCAAGTTAAAATAAGGCTAGTCCGT
ACSL4	AGGAAAGTTGTACTTAAAGC		TTTCTTGGCTTTATATATCTTGTGGAAAGGACGAAACACCGAGGAAAGTTGTACTTAAAGCGTTTTAGAGCTAGAAATAGCAAGTTAAAATAAGGCTAGTCCGT
ACSL4	CTGTGAATCTCAAATCCTTC		TTTCTTGGCTTTATATATCTTGTGGAAAGGACGAAACACCGCTGTGAATCTCAAATCCTTCGTTTTAGAGCTAGAAATAGCAAGTTAAAATAAGGCTAGTCCGT
ACSL4	CATGCAATCAGTAGAAGAGT		TTTCTTGGCTTTATATATCTTGTGGAAAGGACGAAACACCGCATGCAATCAGTAGAAGAGTGTTTTAGAGCTAGAAATAGCAAGTTAAAATAAGGCTAGTCCGT
ACSL5	CAGACACAGCGAGTCCTCTT		TTTCTTGGCTTTATATATCTTGTGGAAAGGACGAAACACCGCAGACACAGCGAGTCCTCTTGTTTTAGAGCTAGAAATAGCAAGTTAAAATAAGGCTAGTCCGT
ACSL5	GTCAGGATGCAGATCAACGC		TTTCTTGGCTTTATATATCTTGTGGAAAGGACGAAACACCGGTCAGGATGCAGATCAACGCGTTTTAGAGCTAGAAATAGCAAGTTAAAATAAGGCTAGTCCGT
ACSL5	TTTAGACAATGGGCCCTGCT		TTTCTTGGCTTTATATATCTTGTGGAAAGGACGAAACACCGTTTAGACAATGGGCCCTGCTGTTTTAGAGCTAGAAATAGCAAGTTAAAATAAGGCTAGTCCGT
ACSL5	CAAAGAGGACTCGCTGTGTC		TTTCTTGGCTTTATATATCTTGTGGAAAGGACGAAACACCGCAAAGAGGACTCGCTGTGTCGTTTTAGAGCTAGAAATAGCAAGTTAAAATAAGGCTAGTCCGT
ACSL5	AGAAGAGGTAAGACGGGTTG		TTTCTTGGCTTTATATATCTTGTGGAAAGGACGAAACACCGAGAAGAGGTAAGACGGGTTGGTTTTAGAGCTAGAAATAGCAAGTTAAAATAAGGCTAGTCCGT
ACSL5	TTTGTAAGATAGCCATCTGT		TTTCTTGGCTTTATATATCTTGTGGAAAGGACGAAACACCGTTTGTAAGATAGCCATCTGTGTTTTAGAGCTAGAAATAGCAAGTTAAAATAAGGCTAGTCCGT
ACSL6	CGGCGATCTGTGATTGGGTC		TTTCTTGGCTTTATATATCTTGTGGAAAGGACGAAACACCGCGGCGATCTGTGATTGGGTCGTTTTAGAGCTAGAAATAGCAAGTTAAAATAAGGCTAGTCCGT
ACSL6	ATGTACCAGGTGTTCCGCCG		TTTCTTGGCTTTATATATCTTGTGGAAAGGACGAAACACCGATGTACCAGGTGTTCCGCCGGTTTTAGAGCTAGAAATAGCAAGTTAAAATAAGGCTAGTCCGT
ACSL6	ATCCGCTACATCATCAATAC		TTTCTTGGCTTTATATATCTTGTGGAAAGGACGAAACACCGATCCGCTACATCATCAATACGTTTTAGAGCTAGAAATAGCAAGTTAAAATAAGGCTAGTCCGT
ACSL6	GGCCTGCTACACATATTCCA		TTTCTTGGCTTTATATATCTTGTGGAAAGGACGAAACACCGGGCCTGCTACACATATTCCAGTTTTAGAGCTAGAAATAGCAAGTTAAAATAAGGCTAGTCCGT
ACSL6	AGCCTAAGCAGCCTTACCAG		TTTCTTGGCTTTATATATCTTGTGGAAAGGACGAAACACCGAGCCTAAGCAGCCTTACCAGGTTTTAGAGCTAGAAATAGCAAGTTAAAATAAGGCTAGTCCGT
ACSL6	CCTCCTGGTAGGACAGCCAC		TTTCTTGGCTTTATATATCTTGTGGAAAGGACGAAACACCGCCTCCTGGTAGGACAGCCACGTTTTAGAGCTAGAAATAGCAAGTTAAAATAAGGCTAGTCCGT
ACSM1	CAATCCATCCTGAGTCCGAC		TTTCTTGGCTTTATATATCTTGTGGAAAGGACGAAACACCGCAATCCATCCTGAGTCCGACGTTTTAGAGCTAGAAATAGCAAGTTAAAATAAGGCTAGTCCGT
ACSM1	GTCGGACTCAGGATGGATTG		TTTCTTGGCTTTATATATCTTGTGGAAAGGACGAAACACCGGTCGGACTCAGGATGGATTGGTTTTAGAGCTAGAAATAGCAAGTTAAAATAAGGCTAGTCCGT
ACSM1	AACGTCTTCACACAGACCTG		TTTCTTGGCTTTATATATCTTGTGGAAAGGACGAAACACCGAACGTCTTCACACAGACCTGGTTTTAGAGCTAGAAATAGCAAGTTAAAATAAGGCTAGTCCGT
ACSM1	ACAGGTCTGTGTGAAGACGT		TTTCTTGGCTTTATATATCTTGTGGAAAGGACGAAACACCGACAGGTCTGTGTGAAGACGTGTTTTAGAGCTAGAAATAGCAAGTTAAAATAAGGCTAGTCCGT
ACSM1	AGGGTTGTAAGGCCAACCCA		TTTCTTGGCTTTATATATCTTGTGGAAAGGACGAAACACCGAGGGTTGTAAGGCCAACCCAGTTTTAGAGCTAGAAATAGCAAGTTAAAATAAGGCTAGTCCGT
ACSM1	CAAGGTCTTTGACTTAACAC		TTTCTTGGCTTTATATATCTTGTGGAAAGGACGAAACACCGCAAGGTCTTTGACTTAACACGTTTTAGAGCTAGAAATAGCAAGTTAAAATAAGGCTAGTCCGT
ACSM2A	GTGCATGCTCCTAATGCCCA		TTTCTTGGCTTTATATATCTTGTGGAAAGGACGAAACACCGGTGCATGCTCCTAATGCCCAGTTTTAGAGCTAGAAATAGCAAGTTAAAATAAGGCTAGTCCGT
ACSM2A	ACAGGCTCCCGAGAGGACGT		TTTCTTGGCTTTATATATCTTGTGGAAAGGACGAAACACCGACAGGCTCCCGAGAGGACGTGTTTTAGAGCTAGAAATAGCAAGTTAAAATAAGGCTAGTCCGT
ACSM2A	GAACATCTTGTGCTCACTTA		TTTCTTGGCTTTATATATCTTGTGGAAAGGACGAAACACCGGAACATCTTGTGCTCACTTAGTTTTAGAGCTAGAAATAGCAAGTTAAAATAAGGCTAGTCCGT
ACSM2A	AACGTCCTCTCGGGAGCCTG		TTTCTTGGCTTTATATATCTTGTGGAAAGGACGAAACACCGAACGTCCTCTCGGGAGCCTGGTTTTAGAGCTAGAAATAGCAAGTTAAAATAAGGCTAGTCCGT
ACSM2A	TGTCTGAGAAAAGCTGTGAT		TTTCTTGGCTTTATATATCTTGTGGAAAGGACGAAACACCGTGTCTGAGAAAAGCTGTGATGTTTTAGAGCTAGAAATAGCAAGTTAAAATAAGGCTAGTCCGT
ACSM2A	AGTAGCTTAATTCTCAGAGA		TTTCTTGGCTTTATATATCTTGTGGAAAGGACGAAACACCGAGTAGCTTAATTCTCAGAGAGTTTTAGAGCTAGAAATAGCAAGTTAAAATAAGGCTAGTCCGT
ACSM2B	ACAGGCTCCCGAGAGGATGT		TTTCTTGGCTTTATATATCTTGTGGAAAGGACGAAACACCGACAGGCTCCCGAGAGGATGTGTTTTAGAGCTAGAAATAGCAAGTTAAAATAAGGCTAGTCCGT
ACSM2B	TGTCTGAGAAAAGCTGCGAT		TTTCTTGGCTTTATATATCTTGTGGAAAGGACGAAACACCGTGTCTGAGAAAAGCTGCGATGTTTTAGAGCTAGAAATAGCAAGTTAAAATAAGGCTAGTCCGT
ACSM2B	AACATCCTCTCGGGAGCCTG		TTTCTTGGCTTTATATATCTTGTGGAAAGGACGAAACACCGAACATCCTCTCGGGAGCCTGGTTTTAGAGCTAGAAATAGCAAGTTAAAATAAGGCTAGTCCGT
ACSM2B	TTAGGTCTCATCTTTATGCC		TTTCTTGGCTTTATATATCTTGTGGAAAGGACGAAACACCGTTAGGTCTCATCTTTATGCCGTTTTAGAGCTAGAAATAGCAAGTTAAAATAAGGCTAGTCCGT
ACSM2B	ATCCACCACTCATCACTGTG		TTTCTTGGCTTTATATATCTTGTGGAAAGGACGAAACACCGATCCACCACTCATCACTGTGGTTTTAGAGCTAGAAATAGCAAGTTAAAATAAGGCTAGTCCGT
ACSM2B	AGCTTACCCAGCATCCATCT		TTTCTTGGCTTTATATATCTTGTGGAAAGGACGAAACACCGAGCTTACCCAGCATCCATCTGTTTTAGAGCTAGAAATAGCAAGTTAAAATAAGGCTAGTCCGT
ACSM3	GATGCAACAGCGTCTACTGC		TTTCTTGGCTTTATATATCTTGTGGAAAGGACGAAACACCGGATGCAACAGCGTCTACTGCGTTTTAGAGCTAGAAATAGCAAGTTAAAATAAGGCTAGTCCGT
ACSM3	TGATGCTAGCTCGTGTCACC		TTTCTTGGCTTTATATATCTTGTGGAAAGGACGAAACACCGTGATGCTAGCTCGTGTCACCGTTTTAGAGCTAGAAATAGCAAGTTAAAATAAGGCTAGTCCGT
ACSM3	TTACCCGATCTCCTCTTTGT		TTTCTTGGCTTTATATATCTTGTGGAAAGGACGAAACACCGTTACCCGATCTCCTCTTTGTGTTTTAGAGCTAGAAATAGCAAGTTAAAATAAGGCTAGTCCGT
ACSM3	TTACTAACCTGTTCGCAGAC		TTTCTTGGCTTTATATATCTTGTGGAAAGGACGAAACACCGTTACTAACCTGTTCGCAGACGTTTTAGAGCTAGAAATAGCAAGTTAAAATAAGGCTAGTCCGT
ACSM3	GTTCTCTGATACAATCAGCT		TTTCTTGGCTTTATATATCTTGTGGAAAGGACGAAACACCGGTTCTCTGATACAATCAGCTGTTTTAGAGCTAGAAATAGCAAGTTAAAATAAGGCTAGTCCGT
ACSM3	GGCATGACGTAGCATCTTCC		TTTCTTGGCTTTATATATCTTGTGGAAAGGACGAAACACCGGGCATGACGTAGCATCTTCCGTTTTAGAGCTAGAAATAGCAAGTTAAAATAAGGCTAGTCCGT
ACSM4	AATGTAGCTTGCATACGAAC		TTTCTTGGCTTTATATATCTTGTGGAAAGGACGAAACACCGAATGTAGCTTGCATACGAACGTTTTAGAGCTAGAAATAGCAAGTTAAAATAAGGCTAGTCCGT
ACSM4	AATACAATGGACTCCACCGC		TTTCTTGGCTTTATATATCTTGTGGAAAGGACGAAACACCGAATACAATGGACTCCACCGCGTTTTAGAGCTAGAAATAGCAAGTTAAAATAAGGCTAGTCCGT
ACSM4	CCCAGGGATCATCTTCATGC		TTTCTTGGCTTTATATATCTTGTGGAAAGGACGAAACACCGCCCAGGGATCATCTTCATGCGTTTTAGAGCTAGAAATAGCAAGTTAAAATAAGGCTAGTCCGT
ACSM4	TCAACCTACCTGGACATCAT		TTTCTTGGCTTTATATATCTTGTGGAAAGGACGAAACACCGTCAACCTACCTGGACATCATGTTTTAGAGCTAGAAATAGCAAGTTAAAATAAGGCTAGTCCGT
ACSM4	TGGGCAGAATCACGGCCAAA		TTTCTTGGCTTTATATATCTTGTGGAAAGGACGAAACACCGTGGGCAGAATCACGGCCAAAGTTTTAGAGCTAGAAATAGCAAGTTAAAATAAGGCTAGTCCGT
ACSM4	TGAAGTCCTCAGATATCATA		TTTCTTGGCTTTATATATCTTGTGGAAAGGACGAAACACCGTGAAGTCCTCAGATATCATAGTTTTAGAGCTAGAAATAGCAAGTTAAAATAAGGCTAGTCCGT
ACSM5	TGACCGAATCTGACATCTTC		TTTCTTGGCTTTATATATCTTGTGGAAAGGACGAAACACCGTGACCGAATCTGACATCTTCGTTTTAGAGCTAGAAATAGCAAGTTAAAATAAGGCTAGTCCGT
ACSM5	TCTTACATTCAGGATAACTT		TTTCTTGGCTTTATATATCTTGTGGAAAGGACGAAACACCGTCTTACATTCAGGATAACTTGTTTTAGAGCTAGAAATAGCAAGTTAAAATAAGGCTAGTCCGT
ACSM5	CGTACAGCTCCACACCAGTC		TTTCTTGGCTTTATATATCTTGTGGAAAGGACGAAACACCGCGTACAGCTCCACACCAGTCGTTTTAGAGCTAGAAATAGCAAGTTAAAATAAGGCTAGTCCGT
ACSM5	GAGAAGTGGAAACACCAGAC		TTTCTTGGCTTTATATATCTTGTGGAAAGGACGAAACACCGGAGAAGTGGAAACACCAGACGTTTTAGAGCTAGAAATAGCAAGTTAAAATAAGGCTAGTCCGT
ACSM5	GCTGTGTCCCAACCATCTTT		TTTCTTGGCTTTATATATCTTGTGGAAAGGACGAAACACCGGCTGTGTCCCAACCATCTTTGTTTTAGAGCTAGAAATAGCAAGTTAAAATAAGGCTAGTCCGT
ACSM5	CTGCACAAGCAGCCGAAAGA		TTTCTTGGCTTTATATATCTTGTGGAAAGGACGAAACACCGCTGCACAAGCAGCCGAAAGAGTTTTAGAGCTAGAAATAGCAAGTTAAAATAAGGCTAGTCCGT
ACSS1	ACGAGAGTGTCCCGCGCCAG		TTTCTTGGCTTTATATATCTTGTGGAAAGGACGAAACACCGACGAGAGTGTCCCGCGCCAGGTTTTAGAGCTAGAAATAGCAAGTTAAAATAAGGCTAGTCCGT
ACSS1	CCAGATCAAAGCAACGCTCT		TTTCTTGGCTTTATATATCTTGTGGAAAGGACGAAACACCGCCAGATCAAAGCAACGCTCTGTTTTAGAGCTAGAAATAGCAAGTTAAAATAAGGCTAGTCCGT
ACSS1	CCGAGAGCGTTGCTTTGATC		TTTCTTGGCTTTATATATCTTGTGGAAAGGACGAAACACCGCCGAGAGCGTTGCTTTGATCGTTTTAGAGCTAGAAATAGCAAGTTAAAATAAGGCTAGTCCGT
ACSS1	TTCCTCCACTTCGCACCGCA		TTTCTTGGCTTTATATATCTTGTGGAAAGGACGAAACACCGTTCCTCCACTTCGCACCGCAGTTTTAGAGCTAGAAATAGCAAGTTAAAATAAGGCTAGTCCGT
ACSS1	GCCGGCCATGCGGTGCGAAG		TTTCTTGGCTTTATATATCTTGTGGAAAGGACGAAACACCGGCCGGCCATGCGGTGCGAAGGTTTTAGAGCTAGAAATAGCAAGTTAAAATAAGGCTAGTCCGT
ACSS1	TGGCGCGGGACACTCTCGTG		TTTCTTGGCTTTATATATCTTGTGGAAAGGACGAAACACCGTGGCGCGGGACACTCTCGTGGTTTTAGAGCTAGAAATAGCAAGTTAAAATAAGGCTAGTCCGT
ACSS2	TCACATCAAAGTTGTACCGA		TTTCTTGGCTTTATATATCTTGTGGAAAGGACGAAACACCGTCACATCAAAGTTGTACCGAGTTTTAGAGCTAGAAATAGCAAGTTAAAATAAGGCTAGTCCGT
ACSS2	CCACAGTAGACATGTCCCCG		TTTCTTGGCTTTATATATCTTGTGGAAAGGACGAAACACCGCCACAGTAGACATGTCCCCGGTTTTAGAGCTAGAAATAGCAAGTTAAAATAAGGCTAGTCCGT
ACSS2	GGTGCATTCTGGATGTAGTC		TTTCTTGGCTTTATATATCTTGTGGAAAGGACGAAACACCGGGTGCATTCTGGATGTAGTCGTTTTAGAGCTAGAAATAGCAAGTTAAAATAAGGCTAGTCCGT
ACSS2	GACTACATCCAGAATGCACC		TTTCTTGGCTTTATATATCTTGTGGAAAGGACGAAACACCGGACTACATCCAGAATGCACCGTTTTAGAGCTAGAAATAGCAAGTTAAAATAAGGCTAGTCCGT
ACSS2	GCTCAGAATGACCATGACCT		TTTCTTGGCTTTATATATCTTGTGGAAAGGACGAAACACCGGCTCAGAATGACCATGACCTGTTTTAGAGCTAGAAATAGCAAGTTAAAATAAGGCTAGTCCGT
ACSS2	TACAACTTTGATGTGACTAA		TTTCTTGGCTTTATATATCTTGTGGAAAGGACGAAACACCGTACAACTTTGATGTGACTAAGTTTTAGAGCTAGAAATAGCAAGTTAAAATAAGGCTAGTCCGT
ACSS3	CTCCCGGTCGTGACCTTGAT		TTTCTTGGCTTTATATATCTTGTGGAAAGGACGAAACACCGCTCCCGGTCGTGACCTTGATGTTTTAGAGCTAGAAATAGCAAGTTAAAATAAGGCTAGTCCGT
ACSS3	TAGTCGCATTGATCATGTAA		TTTCTTGGCTTTATATATCTTGTGGAAAGGACGAAACACCGTAGTCGCATTGATCATGTAAGTTTTAGAGCTAGAAATAGCAAGTTAAAATAAGGCTAGTCCGT
ACSS3	TACATCGCCTGTGGGATCAT		TTTCTTGGCTTTATATATCTTGTGGAAAGGACGAAACACCGTACATCGCCTGTGGGATCATGTTTTAGAGCTAGAAATAGCAAGTTAAAATAAGGCTAGTCCGT
ACSS3	GTTGCTTTAGTGTTTGTAAC		TTTCTTGGCTTTATATATCTTGTGGAAAGGACGAAACACCGGTTGCTTTAGTGTTTGTAACGTTTTAGAGCTAGAAATAGCAAGTTAAAATAAGGCTAGTCCGT
ACSS3	GTTGATCGTCATATTGAAAA		TTTCTTGGCTTTATATATCTTGTGGAAAGGACGAAACACCGGTTGATCGTCATATTGAAAAGTTTTAGAGCTAGAAATAGCAAGTTAAAATAAGGCTAGTCCGT
ACSS3	TGTGTAGGAGGCGGTTCCTT		TTTCTTGGCTTTATATATCTTGTGGAAAGGACGAAACACCGTGTGTAGGAGGCGGTTCCTTGTTTTAGAGCTAGAAATAGCAAGTTAAAATAAGGCTAGTCCGT
ACTB	CAACCGCGAGAAGATGACCC		TTTCTTGGCTTTATATATCTTGTGGAAAGGACGAAACACCGCAACCGCGAGAAGATGACCCGTTTTAGAGCTAGAAATAGCAAGTTAAAATAAGGCTAGTCCGT
ACTB	TCCTTCCCAGGGCGTGATGG		TTTCTTGGCTTTATATATCTTGTGGAAAGGACGAAACACCGTCCTTCCCAGGGCGTGATGGGTTTTAGAGCTAGAAATAGCAAGTTAAAATAAGGCTAGTCCGT
ACTB	AGCCATGTACGTTGCTATCC		TTTCTTGGCTTTATATATCTTGTGGAAAGGACGAAACACCGAGCCATGTACGTTGCTATCCGTTTTAGAGCTAGAAATAGCAAGTTAAAATAAGGCTAGTCCGT
ACTB	CGTACAGGGATAGCACAGCC		TTTCTTGGCTTTATATATCTTGTGGAAAGGACGAAACACCGCGTACAGGGATAGCACAGCCGTTTTAGAGCTAGAAATAGCAAGTTAAAATAAGGCTAGTCCGT
ACTB	CACCTTGATCTTCATTGTGC		TTTCTTGGCTTTATATATCTTGTGGAAAGGACGAAACACCGCACCTTGATCTTCATTGTGCGTTTTAGAGCTAGAAATAGCAAGTTAAAATAAGGCTAGTCCGT
ACTB	CTCTCAGGCATGGAGTCCTG		TTTCTTGGCTTTATATATCTTGTGGAAAGGACGAAACACCGCTCTCAGGCATGGAGTCCTGGTTTTAGAGCTAGAAATAGCAAGTTAAAATAAGGCTAGTCCGT
ACY1	TGGCGGAAGAGCGTCACCGA		TTTCTTGGCTTTATATATCTTGTGGAAAGGACGAAACACCGTGGCGGAAGAGCGTCACCGAGTTTTAGAGCTAGAAATAGCAAGTTAAAATAAGGCTAGTCCGT
ACY1	GCTGGACAGTGCGGATACGC		TTTCTTGGCTTTATATATCTTGTGGAAAGGACGAAACACCGGCTGGACAGTGCGGATACGCGTTTTAGAGCTAGAAATAGCAAGTTAAAATAAGGCTAGTCCGT
ACY1	TGAGGAGACAGCCCGCCAGC		TTTCTTGGCTTTATATATCTTGTGGAAAGGACGAAACACCGTGAGGAGACAGCCCGCCAGCGTTTTAGAGCTAGAAATAGCAAGTTAAAATAAGGCTAGTCCGT
ACY1	GGTCACCCTAGAGTTTGCTC		TTTCTTGGCTTTATATATCTTGTGGAAAGGACGAAACACCGGGTCACCCTAGAGTTTGCTCGTTTTAGAGCTAGAAATAGCAAGTTAAAATAAGGCTAGTCCGT
ACY1	CCTGGGCTGTCAGAAAGTAG		TTTCTTGGCTTTATATATCTTGTGGAAAGGACGAAACACCGCCTGGGCTGTCAGAAAGTAGGTTTTAGAGCTAGAAATAGCAAGTTAAAATAAGGCTAGTCCGT
ACY1	TGACCCCCTCGCCAGCTGCC		TTTCTTGGCTTTATATATCTTGTGGAAAGGACGAAACACCGTGACCCCCTCGCCAGCTGCCGTTTTAGAGCTAGAAATAGCAAGTTAAAATAAGGCTAGTCCGT
ACYP1	CAGGAACTTACCTGCATAAC		TTTCTTGGCTTTATATATCTTGTGGAAAGGACGAAACACCGCAGGAACTTACCTGCATAACGTTTTAGAGCTAGAAATAGCAAGTTAAAATAAGGCTAGTCCGT
ACYP1	CACATACCTGAGTATGCTTA		TTTCTTGGCTTTATATATCTTGTGGAAAGGACGAAACACCGCACATACCTGAGTATGCTTAGTTTTAGAGCTAGAAATAGCAAGTTAAAATAAGGCTAGTCCGT
ACYP1	TTTCATAATCCACTGATATC		TTTCTTGGCTTTATATATCTTGTGGAAAGGACGAAACACCGTTTCATAATCCACTGATATCGTTTTAGAGCTAGAAATAGCAAGTTAAAATAAGGCTAGTCCGT
ACYP1	AGCTTTGCTACCAGTTATGC		TTTCTTGGCTTTATATATCTTGTGGAAAGGACGAAACACCGAGCTTTGCTACCAGTTATGCGTTTTAGAGCTAGAAATAGCAAGTTAAAATAAGGCTAGTCCGT
ACYP1	AGGAAACACCCTGATATCAG		TTTCTTGGCTTTATATATCTTGTGGAAAGGACGAAACACCGAGGAAACACCCTGATATCAGGTTTTAGAGCTAGAAATAGCAAGTTAAAATAAGGCTAGTCCGT
ACYP2	TCCGAACACCTCGTAGTCCA		TTTCTTGGCTTTATATATCTTGTGGAAAGGACGAAACACCGTCCGAACACCTCGTAGTCCAGTTTTAGAGCTAGAAATAGCAAGTTAAAATAAGGCTAGTCCGT
ACYP2	CGAGGTGTTCGGAAGAGTGC		TTTCTTGGCTTTATATATCTTGTGGAAAGGACGAAACACCGCGAGGTGTTCGGAAGAGTGCGTTTTAGAGCTAGAAATAGCAAGTTAAAATAAGGCTAGTCCGT
ACYP2	AGAGTATTCAAGCTTAGAGA		TTTCTTGGCTTTATATATCTTGTGGAAAGGACGAAACACCGAGAGTATTCAAGCTTAGAGAGTTTTAGAGCTAGAAATAGCAAGTTAAAATAAGGCTAGTCCGT
ACYP2	GCTTCCAACCTTGCTCAGCC		TTTCTTGGCTTTATATATCTTGTGGAAAGGACGAAACACCGGCTTCCAACCTTGCTCAGCCGTTTTAGAGCTAGAAATAGCAAGTTAAAATAAGGCTAGTCCGT
ACYP2	TGGGTGAAGAATACCAGCAA		TTTCTTGGCTTTATATATCTTGTGGAAAGGACGAAACACCGTGGGTGAAGAATACCAGCAAGTTTTAGAGCTAGAAATAGCAAGTTAAAATAAGGCTAGTCCGT
ACYP2	ATGGAATTGACTTTGTCTTC		TTTCTTGGCTTTATATATCTTGTGGAAAGGACGAAACACCGATGGAATTGACTTTGTCTTCGTTTTAGAGCTAGAAATAGCAAGTTAAAATAAGGCTAGTCCGT
ADA	CAGGCTTGATGGATCCGTCT		TTTCTTGGCTTTATATATCTTGTGGAAAGGACGAAACACCGCAGGCTTGATGGATCCGTCTGTTTTAGAGCTAGAAATAGCAAGTTAAAATAAGGCTAGTCCGT
ADA	GCTCACTTTGGGCTTGTCGA		TTTCTTGGCTTTATATATCTTGTGGAAAGGACGAAACACCGGCTCACTTTGGGCTTGTCGAGTTTTAGAGCTAGAAATAGCAAGTTAAAATAAGGCTAGTCCGT
ADA	GAACTGCATGTCCACCTAGA		TTTCTTGGCTTTATATATCTTGTGGAAAGGACGAAACACCGGAACTGCATGTCCACCTAGAGTTTTAGAGCTAGAAATAGCAAGTTAAAATAAGGCTAGTCCGT
ADA	AGGCATGTAGTAGTCAAACT		TTTCTTGGCTTTATATATCTTGTGGAAAGGACGAAACACCGAGGCATGTAGTAGTCAAACTGTTTTAGAGCTAGAAATAGCAAGTTAAAATAAGGCTAGTCCGT
ADA	AGCCCCTCTGCTGTGTTAGC		TTTCTTGGCTTTATATATCTTGTGGAAAGGACGAAACACCGAGCCCCTCTGCTGTGTTAGCGTTTTAGAGCTAGAAATAGCAAGTTAAAATAAGGCTAGTCCGT
ADA	TTACCTGCCATAGTATAAGA		TTTCTTGGCTTTATATATCTTGTGGAAAGGACGAAACACCGTTACCTGCCATAGTATAAGAGTTTTAGAGCTAGAAATAGCAAGTTAAAATAAGGCTAGTCCGT
ADC	GTACACGATGGTCTTGGAGG		TTTCTTGGCTTTATATATCTTGTGGAAAGGACGAAACACCGGTACACGATGGTCTTGGAGGGTTTTAGAGCTAGAAATAGCAAGTTAAAATAAGGCTAGTCCGT
ADC	CGAGGTAGCTGCCTTCTTCG		TTTCTTGGCTTTATATATCTTGTGGAAAGGACGAAACACCGCGAGGTAGCTGCCTTCTTCGGTTTTAGAGCTAGAAATAGCAAGTTAAAATAAGGCTAGTCCGT
ADC	GTTGGCGCAGATGATCTTAC		TTTCTTGGCTTTATATATCTTGTGGAAAGGACGAAACACCGGTTGGCGCAGATGATCTTACGTTTTAGAGCTAGAAATAGCAAGTTAAAATAAGGCTAGTCCGT
ADC	CATCGTGTACCACCTTGATG		TTTCTTGGCTTTATATATCTTGTGGAAAGGACGAAACACCGCATCGTGTACCACCTTGATGGTTTTAGAGCTAGAAATAGCAAGTTAAAATAAGGCTAGTCCGT
ADC	TGAAGTGCCTGCCACGAGTC		TTTCTTGGCTTTATATATCTTGTGGAAAGGACGAAACACCGTGAAGTGCCTGCCACGAGTCGTTTTAGAGCTAGAAATAGCAAGTTAAAATAAGGCTAGTCCGT
ADC	GATCTGTGCAATTTGCTTAC		TTTCTTGGCTTTATATATCTTGTGGAAAGGACGAAACACCGGATCTGTGCAATTTGCTTACGTTTTAGAGCTAGAAATAGCAAGTTAAAATAAGGCTAGTCCGT
ADCY1	GTTCACACCGACGAAGAGCA		TTTCTTGGCTTTATATATCTTGTGGAAAGGACGAAACACCGGTTCACACCGACGAAGAGCAGTTTTAGAGCTAGAAATAGCAAGTTAAAATAAGGCTAGTCCGT
ADCY1	TGTCGCCGCATCAAGATTCT		TTTCTTGGCTTTATATATCTTGTGGAAAGGACGAAACACCGTGTCGCCGCATCAAGATTCTGTTTTAGAGCTAGAAATAGCAAGTTAAAATAAGGCTAGTCCGT
ADCY1	GGACTGCTACTACTGCGTGT		TTTCTTGGCTTTATATATCTTGTGGAAAGGACGAAACACCGGGACTGCTACTACTGCGTGTGTTTTAGAGCTAGAAATAGCAAGTTAAAATAAGGCTAGTCCGT
ADCY1	CAAGTTCGATGAATTAGCCA		TTTCTTGGCTTTATATATCTTGTGGAAAGGACGAAACACCGCAAGTTCGATGAATTAGCCAGTTTTAGAGCTAGAAATAGCAAGTTAAAATAAGGCTAGTCCGT
ADCY1	TTCTGACTGAGCGTTCACAG		TTTCTTGGCTTTATATATCTTGTGGAAAGGACGAAACACCGTTCTGACTGAGCGTTCACAGGTTTTAGAGCTAGAAATAGCAAGTTAAAATAAGGCTAGTCCGT
ADCY1	ACTTGCCGAAGAGCTCATTG		TTTCTTGGCTTTATATATCTTGTGGAAAGGACGAAACACCGACTTGCCGAAGAGCTCATTGGTTTTAGAGCTAGAAATAGCAAGTTAAAATAAGGCTAGTCCGT
ADCY10	ACCTTAACTGCTCTCTGATC		TTTCTTGGCTTTATATATCTTGTGGAAAGGACGAAACACCGACCTTAACTGCTCTCTGATCGTTTTAGAGCTAGAAATAGCAAGTTAAAATAAGGCTAGTCCGT
ADCY10	CCTGACCAATCACCAGAAAG		TTTCTTGGCTTTATATATCTTGTGGAAAGGACGAAACACCGCCTGACCAATCACCAGAAAGGTTTTAGAGCTAGAAATAGCAAGTTAAAATAAGGCTAGTCCGT
ADCY10	CCCCCATACCTGCAAATTTC		TTTCTTGGCTTTATATATCTTGTGGAAAGGACGAAACACCGCCCCCATACCTGCAAATTTCGTTTTAGAGCTAGAAATAGCAAGTTAAAATAAGGCTAGTCCGT
ADCY10	TTCATGCATTATTATCCTTC		TTTCTTGGCTTTATATATCTTGTGGAAAGGACGAAACACCGTTCATGCATTATTATCCTTCGTTTTAGAGCTAGAAATAGCAAGTTAAAATAAGGCTAGTCCGT
ADCY10	GGAGACATCCTGAAATTTGC		TTTCTTGGCTTTATATATCTTGTGGAAAGGACGAAACACCGGGAGACATCCTGAAATTTGCGTTTTAGAGCTAGAAATAGCAAGTTAAAATAAGGCTAGTCCGT
ADCY10	AAATTCATCAAAATTAAAAT		TTTCTTGGCTTTATATATCTTGTGGAAAGGACGAAACACCGAAATTCATCAAAATTAAAATGTTTTAGAGCTAGAAATAGCAAGTTAAAATAAGGCTAGTCCGT
ADCY2	CCGCGACTTGATGCAATTAC		TTTCTTGGCTTTATATATCTTGTGGAAAGGACGAAACACCGCCGCGACTTGATGCAATTACGTTTTAGAGCTAGAAATAGCAAGTTAAAATAAGGCTAGTCCGT
ADCY2	GCTTATGGTAGGCTCCCGCC		TTTCTTGGCTTTATATATCTTGTGGAAAGGACGAAACACCGGCTTATGGTAGGCTCCCGCCGTTTTAGAGCTAGAAATAGCAAGTTAAAATAAGGCTAGTCCGT
ADCY2	TCCATATCACCAACGAGAAG		TTTCTTGGCTTTATATATCTTGTGGAAAGGACGAAACACCGTCCATATCACCAACGAGAAGGTTTTAGAGCTAGAAATAGCAAGTTAAAATAAGGCTAGTCCGT
ADCY2	TTGTATGCCGCTTCACATAC		TTTCTTGGCTTTATATATCTTGTGGAAAGGACGAAACACCGTTGTATGCCGCTTCACATACGTTTTAGAGCTAGAAATAGCAAGTTAAAATAAGGCTAGTCCGT
ADCY2	ACACAGACTCGATGCAGACC		TTTCTTGGCTTTATATATCTTGTGGAAAGGACGAAACACCGACACAGACTCGATGCAGACCGTTTTAGAGCTAGAAATAGCAAGTTAAAATAAGGCTAGTCCGT
ADCY2	TCCACAACCTGTATGTGAAG		TTTCTTGGCTTTATATATCTTGTGGAAAGGACGAAACACCGTCCACAACCTGTATGTGAAGGTTTTAGAGCTAGAAATAGCAAGTTAAAATAAGGCTAGTCCGT
ADCY3	CACGCGCGAAGTTCAGGCCC		TTTCTTGGCTTTATATATCTTGTGGAAAGGACGAAACACCGCACGCGCGAAGTTCAGGCCCGTTTTAGAGCTAGAAATAGCAAGTTAAAATAAGGCTAGTCCGT
ADCY3	CTTCTCCGAGCCCGAATACT		TTTCTTGGCTTTATATATCTTGTGGAAAGGACGAAACACCGCTTCTCCGAGCCCGAATACTGTTTTAGAGCTAGAAATAGCAAGTTAAAATAAGGCTAGTCCGT
ADCY3	TTACGAGATGGCCTCCACCA		TTTCTTGGCTTTATATATCTTGTGGAAAGGACGAAACACCGTTACGAGATGGCCTCCACCAGTTTTAGAGCTAGAAATAGCAAGTTAAAATAAGGCTAGTCCGT
ADCY3	AGCCCACGATGTCGGCAAAG		TTTCTTGGCTTTATATATCTTGTGGAAAGGACGAAACACCGAGCCCACGATGTCGGCAAAGGTTTTAGAGCTAGAAATAGCAAGTTAAAATAAGGCTAGTCCGT
ADCY3	CATCCTCTTTGCCGACATCG		TTTCTTGGCTTTATATATCTTGTGGAAAGGACGAAACACCGCATCCTCTTTGCCGACATCGGTTTTAGAGCTAGAAATAGCAAGTTAAAATAAGGCTAGTCCGT
ADCY3	CGCCGTCTGCTCCATCCTCA		TTTCTTGGCTTTATATATCTTGTGGAAAGGACGAAACACCGCGCCGTCTGCTCCATCCTCAGTTTTAGAGCTAGAAATAGCAAGTTAAAATAAGGCTAGTCCGT
ADCY4	CAGCGCGACCCATACCAAGC		TTTCTTGGCTTTATATATCTTGTGGAAAGGACGAAACACCGCAGCGCGACCCATACCAAGCGTTTTAGAGCTAGAAATAGCAAGTTAAAATAAGGCTAGTCCGT
ADCY4	TGGGTCGCGCTGCTAGCGCT		TTTCTTGGCTTTATATATCTTGTGGAAAGGACGAAACACCGTGGGTCGCGCTGCTAGCGCTGTTTTAGAGCTAGAAATAGCAAGTTAAAATAAGGCTAGTCCGT
ADCY4	CTCGTAGAAGAGGTCTTCGC		TTTCTTGGCTTTATATATCTTGTGGAAAGGACGAAACACCGCTCGTAGAAGAGGTCTTCGCGTTTTAGAGCTAGAAATAGCAAGTTAAAATAAGGCTAGTCCGT
ADCY4	GGCGGCGTCCCGCATGCCCA		TTTCTTGGCTTTATATATCTTGTGGAAAGGACGAAACACCGGGCGGCGTCCCGCATGCCCAGTTTTAGAGCTAGAAATAGCAAGTTAAAATAAGGCTAGTCCGT
ADCY4	GATCGTGCTCTGTGCGCTCG		TTTCTTGGCTTTATATATCTTGTGGAAAGGACGAAACACCGGATCGTGCTCTGTGCGCTCGGTTTTAGAGCTAGAAATAGCAAGTTAAAATAAGGCTAGTCCGT
ADCY4	GCTGTATCTTGGGCCACAGC		TTTCTTGGCTTTATATATCTTGTGGAAAGGACGAAACACCGGCTGTATCTTGGGCCACAGCGTTTTAGAGCTAGAAATAGCAAGTTAAAATAAGGCTAGTCCGT
ADCY5	GCGGTTCATCTTGGCGATCA		TTTCTTGGCTTTATATATCTTGTGGAAAGGACGAAACACCGGCGGTTCATCTTGGCGATCAGTTTTAGAGCTAGAAATAGCAAGTTAAAATAAGGCTAGTCCGT
ADCY5	CTGCACCCACTATCCGGCTG		TTTCTTGGCTTTATATATCTTGTGGAAAGGACGAAACACCGCTGCACCCACTATCCGGCTGGTTTTAGAGCTAGAAATAGCAAGTTAAAATAAGGCTAGTCCGT
ADCY5	GGTGCAGACACCCACGATGT		TTTCTTGGCTTTATATATCTTGTGGAAAGGACGAAACACCGGGTGCAGACACCCACGATGTGTTTTAGAGCTAGAAATAGCAAGTTAAAATAAGGCTAGTCCGT
ADCY5	ACCTCACGTTGTCATGTTTC		TTTCTTGGCTTTATATATCTTGTGGAAAGGACGAAACACCGACCTCACGTTGTCATGTTTCGTTTTAGAGCTAGAAATAGCAAGTTAAAATAAGGCTAGTCCGT
ADCY5	GCGCCCCTTCTACAACCACC		TTTCTTGGCTTTATATATCTTGTGGAAAGGACGAAACACCGGCGCCCCTTCTACAACCACCGTTTTAGAGCTAGAAATAGCAAGTTAAAATAAGGCTAGTCCGT
ADCY5	AGCAGACATCAACGCCAAGC		TTTCTTGGCTTTATATATCTTGTGGAAAGGACGAAACACCGAGCAGACATCAACGCCAAGCGTTTTAGAGCTAGAAATAGCAAGTTAAAATAAGGCTAGTCCGT
ADCY6	ACGCGTTGCGCTCGCCACCA		TTTCTTGGCTTTATATATCTTGTGGAAAGGACGAAACACCGACGCGTTGCGCTCGCCACCAGTTTTAGAGCTAGAAATAGCAAGTTAAAATAAGGCTAGTCCGT
ADCY6	GCAGTGTTGCCCGAGTGATG		TTTCTTGGCTTTATATATCTTGTGGAAAGGACGAAACACCGGCAGTGTTGCCCGAGTGATGGTTTTAGAGCTAGAAATAGCAAGTTAAAATAAGGCTAGTCCGT
ADCY6	CCGCAGCCAGCTTGTCAAAC		TTTCTTGGCTTTATATATCTTGTGGAAAGGACGAAACACCGCCGCAGCCAGCTTGTCAAACGTTTTAGAGCTAGAAATAGCAAGTTAAAATAAGGCTAGTCCGT
ADCY6	CCTGACTTACTTGTCTTTGC		TTTCTTGGCTTTATATATCTTGTGGAAAGGACGAAACACCGCCTGACTTACTTGTCTTTGCGTTTTAGAGCTAGAAATAGCAAGTTAAAATAAGGCTAGTCCGT
ADCY6	CCCTGAATGAGCTCTTTGCC		TTTCTTGGCTTTATATATCTTGTGGAAAGGACGAAACACCGCCCTGAATGAGCTCTTTGCCGTTTTAGAGCTAGAAATAGCAAGTTAAAATAAGGCTAGTCCGT
ADCY6	GCAACACTGCAGTACCTGAA		TTTCTTGGCTTTATATATCTTGTGGAAAGGACGAAACACCGGCAACACTGCAGTACCTGAAGTTTTAGAGCTAGAAATAGCAAGTTAAAATAAGGCTAGTCCGT
ADCY7	ACTTCTCGTAGAGCGCATCT		TTTCTTGGCTTTATATATCTTGTGGAAAGGACGAAACACCGACTTCTCGTAGAGCGCATCTGTTTTAGAGCTAGAAATAGCAAGTTAAAATAAGGCTAGTCCGT
ADCY7	CTACTTCCTCAACGAGGGCG		TTTCTTGGCTTTATATATCTTGTGGAAAGGACGAAACACCGCTACTTCCTCAACGAGGGCGGTTTTAGAGCTAGAAATAGCAAGTTAAAATAAGGCTAGTCCGT
ADCY7	TGTTACCTGCTCCCACGCAC		TTTCTTGGCTTTATATATCTTGTGGAAAGGACGAAACACCGTGTTACCTGCTCCCACGCACGTTTTAGAGCTAGAAATAGCAAGTTAAAATAAGGCTAGTCCGT
ADCY7	GTTCGACGCATGGACAAAGG		TTTCTTGGCTTTATATATCTTGTGGAAAGGACGAAACACCGGTTCGACGCATGGACAAAGGGTTTTAGAGCTAGAAATAGCAAGTTAAAATAAGGCTAGTCCGT
ADCY7	GACAGCGCCCCGCATGCTGA		TTTCTTGGCTTTATATATCTTGTGGAAAGGACGAAACACCGGACAGCGCCCCGCATGCTGAGTTTTAGAGCTAGAAATAGCAAGTTAAAATAAGGCTAGTCCGT
ADCY7	GCTTCACGACACCCAGTGTC		TTTCTTGGCTTTATATATCTTGTGGAAAGGACGAAACACCGGCTTCACGACACCCAGTGTCGTTTTAGAGCTAGAAATAGCAAGTTAAAATAAGGCTAGTCCGT
ADCY8	CGTAGCCTATGCCGTCGCCC		TTTCTTGGCTTTATATATCTTGTGGAAAGGACGAAACACCGCGTAGCCTATGCCGTCGCCCGTTTTAGAGCTAGAAATAGCAAGTTAAAATAAGGCTAGTCCGT
ADCY8	CCACTTCCGATTTGCGCCTT		TTTCTTGGCTTTATATATCTTGTGGAAAGGACGAAACACCGCCACTTCCGATTTGCGCCTTGTTTTAGAGCTAGAAATAGCAAGTTAAAATAAGGCTAGTCCGT
ADCY8	ATGGGCCAGTCGATCAAATC		TTTCTTGGCTTTATATATCTTGTGGAAAGGACGAAACACCGATGGGCCAGTCGATCAAATCGTTTTAGAGCTAGAAATAGCAAGTTAAAATAAGGCTAGTCCGT
ADCY8	TCCATCGCTATGAGAACGTC		TTTCTTGGCTTTATATATCTTGTGGAAAGGACGAAACACCGTCCATCGCTATGAGAACGTCGTTTTAGAGCTAGAAATAGCAAGTTAAAATAAGGCTAGTCCGT
ADCY8	GATCAACGACATGACCAATG		TTTCTTGGCTTTATATATCTTGTGGAAAGGACGAAACACCGGATCAACGACATGACCAATGGTTTTAGAGCTAGAAATAGCAAGTTAAAATAAGGCTAGTCCGT
ADCY8	CTTTGCCAGATTTGATCGAC		TTTCTTGGCTTTATATATCTTGTGGAAAGGACGAAACACCGCTTTGCCAGATTTGATCGACGTTTTAGAGCTAGAAATAGCAAGTTAAAATAAGGCTAGTCCGT
ADCY9	CTTACCTGATGGACACCGCG		TTTCTTGGCTTTATATATCTTGTGGAAAGGACGAAACACCGCTTACCTGATGGACACCGCGGTTTTAGAGCTAGAAATAGCAAGTTAAAATAAGGCTAGTCCGT
ADCY9	TGTCCCTCGCGGTGTCCATC		TTTCTTGGCTTTATATATCTTGTGGAAAGGACGAAACACCGTGTCCCTCGCGGTGTCCATCGTTTTAGAGCTAGAAATAGCAAGTTAAAATAAGGCTAGTCCGT
ADCY9	CGGCCCCCACGACGGTGGCG		TTTCTTGGCTTTATATATCTTGTGGAAAGGACGAAACACCGCGGCCCCCACGACGGTGGCGGTTTTAGAGCTAGAAATAGCAAGTTAAAATAAGGCTAGTCCGT
ADCY9	GAAGTTACAGTAGTGCACGA		TTTCTTGGCTTTATATATCTTGTGGAAAGGACGAAACACCGGAAGTTACAGTAGTGCACGAGTTTTAGAGCTAGAAATAGCAAGTTAAAATAAGGCTAGTCCGT
ADCY9	GGACAGGGGACAGCGTCATC		TTTCTTGGCTTTATATATCTTGTGGAAAGGACGAAACACCGGGACAGGGGACAGCGTCATCGTTTTAGAGCTAGAAATAGCAAGTTAAAATAAGGCTAGTCCGT
ADCY9	ACAGCTGCAGCGAGACTCCT		TTTCTTGGCTTTATATATCTTGTGGAAAGGACGAAACACCGACAGCTGCAGCGAGACTCCTGTTTTAGAGCTAGAAATAGCAAGTTAAAATAAGGCTAGTCCGT
ADH1A	TCACCTTAATACGAACTTCA		TTTCTTGGCTTTATATATCTTGTGGAAAGGACGAAACACCGTCACCTTAATACGAACTTCAGTTTTAGAGCTAGAAATAGCAAGTTAAAATAAGGCTAGTCCGT
ADH1A	CCATGGTACCACTAACCACG		TTTCTTGGCTTTATATATCTTGTGGAAAGGACGAAACACCGCCATGGTACCACTAACCACGGTTTTAGAGCTAGAAATAGCAAGTTAAAATAAGGCTAGTCCGT
ADH1A	CTGTGGCACAGATGACCACG		TTTCTTGGCTTTATATATCTTGTGGAAAGGACGAAACACCGCTGTGGCACAGATGACCACGGTTTTAGAGCTAGAAATAGCAAGTTAAAATAAGGCTAGTCCGT
ADH1A	AGAATCAACATGAGCACAGC		TTTCTTGGCTTTATATATCTTGTGGAAAGGACGAAACACCGAGAATCAACATGAGCACAGCGTTTTAGAGCTAGAAATAGCAAGTTAAAATAAGGCTAGTCCGT
ADH1A	GGTGGAGGTTGCACCTCCTA		TTTCTTGGCTTTATATATCTTGTGGAAAGGACGAAACACCGGGTGGAGGTTGCACCTCCTAGTTTTAGAGCTAGAAATAGCAAGTTAAAATAAGGCTAGTCCGT
ADH1A	ACTCTGTAGATGGTGGCTGT		TTTCTTGGCTTTATATATCTTGTGGAAAGGACGAAACACCGACTCTGTAGATGGTGGCTGTGTTTTAGAGCTAGAAATAGCAAGTTAAAATAAGGCTAGTCCGT
ADH1B	CCAGGTTGCCACTAACCACG		TTTCTTGGCTTTATATATCTTGTGGAAAGGACGAAACACCGCCAGGTTGCCACTAACCACGGTTTTAGAGCTAGAAATAGCAAGTTAAAATAAGGCTAGTCCGT
ADH1B	TCTCATCCACCACCGTGTAC		TTTCTTGGCTTTATATATCTTGTGGAAAGGACGAAACACCGTCTCATCCACCACCGTGTACGTTTTAGAGCTAGAAATAGCAAGTTAAAATAAGGCTAGTCCGT
ADH1B	GTCTGCAGTTAACGTTGCCA		TTTCTTGGCTTTATATATCTTGTGGAAAGGACGAAACACCGGTCTGCAGTTAACGTTGCCAGTTTTAGAGCTAGAAATAGCAAGTTAAAATAAGGCTAGTCCGT
ADH1B	CTGTCACACAGATGACCACG		TTTCTTGGCTTTATATATCTTGTGGAAAGGACGAAACACCGCTGTCACACAGATGACCACGGTTTTAGAGCTAGAAATAGCAAGTTAAAATAAGGCTAGTCCGT
ADH1B	ATGCGAACTTCATAAGCCTT		TTTCTTGGCTTTATATATCTTGTGGAAAGGACGAAACACCGATGCGAACTTCATAAGCCTTGTTTTAGAGCTAGAAATAGCAAGTTAAAATAAGGCTAGTCCGT
ADH1B	TGTGGAGGTTGCACCTCCTA		TTTCTTGGCTTTATATATCTTGTGGAAAGGACGAAACACCGTGTGGAGGTTGCACCTCCTAGTTTTAGAGCTAGAAATAGCAAGTTAAAATAAGGCTAGTCCGT
ADH4	AGACTTACATAAACCGATCC		TTTCTTGGCTTTATATATCTTGTGGAAAGGACGAAACACCGAGACTTACATAAACCGATCCGTTTTAGAGCTAGAAATAGCAAGTTAAAATAAGGCTAGTCCGT
ADH4	CTAGCTTTCCCAGTGATCGT		TTTCTTGGCTTTATATATCTTGTGGAAAGGACGAAACACCGCTAGCTTTCCCAGTGATCGTGTTTTAGAGCTAGAAATAGCAAGTTAAAATAAGGCTAGTCCGT
ADH4	GGAGTGACCAACGTCAAACC		TTTCTTGGCTTTATATATCTTGTGGAAAGGACGAAACACCGGGAGTGACCAACGTCAAACCGTTTTAGAGCTAGAAATAGCAAGTTAAAATAAGGCTAGTCCGT
ADH4	AAGACAGCACAAGTCGAACC		TTTCTTGGCTTTATATATCTTGTGGAAAGGACGAAACACCGAAGACAGCACAAGTCGAACCGTTTTAGAGCTAGAAATAGCAAGTTAAAATAAGGCTAGTCCGT
ADH4	CTTCAACCTCTTCAATGCAA		TTTCTTGGCTTTATATATCTTGTGGAAAGGACGAAACACCGCTTCAACCTCTTCAATGCAAGTTTTAGAGCTAGAAATAGCAAGTTAAAATAAGGCTAGTCCGT
ADH4	TTCCCACACAAATTTGTGAG		TTTCTTGGCTTTATATATCTTGTGGAAAGGACGAAACACCGTTCCCACACAAATTTGTGAGGTTTTAGAGCTAGAAATAGCAAGTTAAAATAAGGCTAGTCCGT
ADH5	CTGATAGATCATTGCCACTG		TTTCTTGGCTTTATATATCTTGTGGAAAGGACGAAACACCGCTGATAGATCATTGCCACTGGTTTTAGAGCTAGAAATAGCAAGTTAAAATAAGGCTAGTCCGT
ADH5	GTGCTCATTGAGATGACCGA		TTTCTTGGCTTTATATATCTTGTGGAAAGGACGAAACACCGGTGCTCATTGAGATGACCGAGTTTTAGAGCTAGAAATAGCAAGTTAAAATAAGGCTAGTCCGT
ADH5	ACTTCAGGTTATCAAGTGCA		TTTCTTGGCTTTATATATCTTGTGGAAAGGACGAAACACCGACTTCAGGTTATCAAGTGCAGTTTTAGAGCTAGAAATAGCAAGTTAAAATAAGGCTAGTCCGT
ADH5	AAGATACTAACCTTATCTTC		TTTCTTGGCTTTATATATCTTGTGGAAAGGACGAAACACCGAAGATACTAACCTTATCTTCGTTTTAGAGCTAGAAATAGCAAGTTAAAATAAGGCTAGTCCGT
ADH5	AGTCGGATTGGCAGTTATCA		TTTCTTGGCTTTATATATCTTGTGGAAAGGACGAAACACCGAGTCGGATTGGCAGTTATCAGTTTTAGAGCTAGAAATAGCAAGTTAAAATAAGGCTAGTCCGT
ADH5	ATCGGTGTGGCAAACCGCAG		TTTCTTGGCTTTATATATCTTGTGGAAAGGACGAAACACCGATCGGTGTGGCAAACCGCAGGTTTTAGAGCTAGAAATAGCAAGTTAAAATAAGGCTAGTCCGT
ADH6	TCCATACAGGTTGTGGCCAC		TTTCTTGGCTTTATATATCTTGTGGAAAGGACGAAACACCGTCCATACAGGTTGTGGCCACGTTTTAGAGCTAGAAATAGCAAGTTAAAATAAGGCTAGTCCGT
ADH6	GCTGGAATCGTTGAGAGTAT		TTTCTTGGCTTTATATATCTTGTGGAAAGGACGAAACACCGGCTGGAATCGTTGAGAGTATGTTTTAGAGCTAGAAATAGCAAGTTAAAATAAGGCTAGTCCGT
ADH6	GATGCAAAGCAGCCATACTC		TTTCTTGGCTTTATATATCTTGTGGAAAGGACGAAACACCGGATGCAAAGCAGCCATACTCGTTTTAGAGCTAGAAATAGCAAGTTAAAATAAGGCTAGTCCGT
ADH6	TGCACCAGGCTTCCAGAGTA		TTTCTTGGCTTTATATATCTTGTGGAAAGGACGAAACACCGTGCACCAGGCTTCCAGAGTAGTTTTAGAGCTAGAAATAGCAAGTTAAAATAAGGCTAGTCCGT
ADH6	GAGGTACATTCTCCACACTG		TTTCTTGGCTTTATATATCTTGTGGAAAGGACGAAACACCGGAGGTACATTCTCCACACTGGTTTTAGAGCTAGAAATAGCAAGTTAAAATAAGGCTAGTCCGT
ADH6	ACACTCTTTCTGCCACAGTG		TTTCTTGGCTTTATATATCTTGTGGAAAGGACGAAACACCGACACTCTTTCTGCCACAGTGGTTTTAGAGCTAGAAATAGCAAGTTAAAATAAGGCTAGTCCGT
ADH7	CCTACTCGCTCCTAATGCAA		TTTCTTGGCTTTATATATCTTGTGGAAAGGACGAAACACCGCCTACTCGCTCCTAATGCAAGTTTTAGAGCTAGAAATAGCAAGTTAAAATAAGGCTAGTCCGT
ADH7	AATGCTTGTCGCAACCCAGA		TTTCTTGGCTTTATATATCTTGTGGAAAGGACGAAACACCGAATGCTTGTCGCAACCCAGAGTTTTAGAGCTAGAAATAGCAAGTTAAAATAAGGCTAGTCCGT
ADH7	GACTAAAGAAGTTCGCATTA		TTTCTTGGCTTTATATATCTTGTGGAAAGGACGAAACACCGGACTAAAGAAGTTCGCATTAGTTTTAGAGCTAGAAATAGCAAGTTAAAATAAGGCTAGTCCGT
ADH7	ACTGGGATTGTAGAGAGCAT		TTTCTTGGCTTTATATATCTTGTGGAAAGGACGAAACACCGACTGGGATTGTAGAGAGCATGTTTTAGAGCTAGAAATAGCAAGTTAAAATAAGGCTAGTCCGT
ADH7	ATCTGTGCGACAGATTCCTG		TTTCTTGGCTTTATATATCTTGTGGAAAGGACGAAACACCGATCTGTGCGACAGATTCCTGGTTTTAGAGCTAGAAATAGCAAGTTAAAATAAGGCTAGTCCGT
ADH7	ATGCGAACTTCTTTAGTCTT		TTTCTTGGCTTTATATATCTTGTGGAAAGGACGAAACACCGATGCGAACTTCTTTAGTCTTGTTTTAGAGCTAGAAATAGCAAGTTAAAATAAGGCTAGTCCGT
ADI1	GAAATTTCACGTACTGCCCG		TTTCTTGGCTTTATATATCTTGTGGAAAGGACGAAACACCGGAAATTTCACGTACTGCCCGGTTTTAGAGCTAGAAATAGCAAGTTAAAATAAGGCTAGTCCGT
ADI1	GCAGTGGGTACTTCGATGTG		TTTCTTGGCTTTATATATCTTGTGGAAAGGACGAAACACCGGCAGTGGGTACTTCGATGTGGTTTTAGAGCTAGAAATAGCAAGTTAAAATAAGGCTAGTCCGT
ADI1	GGGGATCTATCACCGCTTCA		TTTCTTGGCTTTATATATCTTGTGGAAAGGACGAAACACCGGGGGATCTATCACCGCTTCAGTTTTAGAGCTAGAAATAGCAAGTTAAAATAAGGCTAGTCCGT
ADI1	TGGGGTTGCCGCGGGTCGCC		TTTCTTGGCTTTATATATCTTGTGGAAAGGACGAAACACCGTGGGGTTGCCGCGGGTCGCCGTTTTAGAGCTAGAAATAGCAAGTTAAAATAAGGCTAGTCCGT
ADI1	ACGACGCCCCGGGCGACCCG		TTTCTTGGCTTTATATATCTTGTGGAAAGGACGAAACACCGACGACGCCCCGGGCGACCCGGTTTTAGAGCTAGAAATAGCAAGTTAAAATAAGGCTAGTCCGT
ADI1	CTTCAAAATGGTCAGCGGGC		TTTCTTGGCTTTATATATCTTGTGGAAAGGACGAAACACCGCTTCAAAATGGTCAGCGGGCGTTTTAGAGCTAGAAATAGCAAGTTAAAATAAGGCTAGTCCGT
ADK	AGCGCTCACCTCAGCGCTTG		TTTCTTGGCTTTATATATCTTGTGGAAAGGACGAAACACCGAGCGCTCACCTCAGCGCTTGGTTTTAGAGCTAGAAATAGCAAGTTAAAATAAGGCTAGTCCGT
ADK	TGGAGGCGCCGCAAGCGCTG		TTTCTTGGCTTTATATATCTTGTGGAAAGGACGAAACACCGTGGAGGCGCCGCAAGCGCTGGTTTTAGAGCTAGAAATAGCAAGTTAAAATAAGGCTAGTCCGT
ADK	TTCAAAGTCGAATATCATGC		TTTCTTGGCTTTATATATCTTGTGGAAAGGACGAAACACCGTTCAAAGTCGAATATCATGCGTTTTAGAGCTAGAAATAGCAAGTTAAAATAAGGCTAGTCCGT
ADK	GCTTGACATCTCTGCTGTAG		TTTCTTGGCTTTATATATCTTGTGGAAAGGACGAAACACCGGCTTGACATCTCTGCTGTAGGTTTTAGAGCTAGAAATAGCAAGTTAAAATAAGGCTAGTCCGT
ADK	GAGCCACTTTAATTGAATTC		TTTCTTGGCTTTATATATCTTGTGGAAAGGACGAAACACCGGAGCCACTTTAATTGAATTCGTTTTAGAGCTAGAAATAGCAAGTTAAAATAAGGCTAGTCCGT
ADK	ACAGCAGAGATGTCAAGCAG		TTTCTTGGCTTTATATATCTTGTGGAAAGGACGAAACACCGACAGCAGAGATGTCAAGCAGGTTTTAGAGCTAGAAATAGCAAGTTAAAATAAGGCTAGTCCGT
ADO	TTCGCGGGCCGAGTACACCG		TTTCTTGGCTTTATATATCTTGTGGAAAGGACGAAACACCGTTCGCGGGCCGAGTACACCGGTTTTAGAGCTAGAAATAGCAAGTTAAAATAAGGCTAGTCCGT
ADO	GATCCAACGGATCGCCCGCC		TTTCTTGGCTTTATATATCTTGTGGAAAGGACGAAACACCGGATCCAACGGATCGCCCGCCGTTTTAGAGCTAGAAATAGCAAGTTAAAATAAGGCTAGTCCGT
ADO	ACAAGCTAGACGCGGGCGGC		TTTCTTGGCTTTATATATCTTGTGGAAAGGACGAAACACCGACAAGCTAGACGCGGGCGGCGTTTTAGAGCTAGAAATAGCAAGTTAAAATAAGGCTAGTCCGT
ADO	GCCCTTCCACGGCGTCGATC		TTTCTTGGCTTTATATATCTTGTGGAAAGGACGAAACACCGGCCCTTCCACGGCGTCGATCGTTTTAGAGCTAGAAATAGCAAGTTAAAATAAGGCTAGTCCGT
ADO	CCTGCACCAGATCGACGCCG		TTTCTTGGCTTTATATATCTTGTGGAAAGGACGAAACACCGCCTGCACCAGATCGACGCCGGTTTTAGAGCTAGAAATAGCAAGTTAAAATAAGGCTAGTCCGT
ADO	CGGCGCTTCCGATCGCGACG		TTTCTTGGCTTTATATATCTTGTGGAAAGGACGAAACACCGCGGCGCTTCCGATCGCGACGGTTTTAGAGCTAGAAATAGCAAGTTAAAATAAGGCTAGTCCGT
ADPGK	TGTTCCACCAGAGTCATTGC		TTTCTTGGCTTTATATATCTTGTGGAAAGGACGAAACACCGTGTTCCACCAGAGTCATTGCGTTTTAGAGCTAGAAATAGCAAGTTAAAATAAGGCTAGTCCGT
ADPGK	AGTCAATGCATGTGTTGATG		TTTCTTGGCTTTATATATCTTGTGGAAAGGACGAAACACCGAGTCAATGCATGTGTTGATGGTTTTAGAGCTAGAAATAGCAAGTTAAAATAAGGCTAGTCCGT
ADPGK	TTCTCTCACGACCTCTCCAA		TTTCTTGGCTTTATATATCTTGTGGAAAGGACGAAACACCGTTCTCTCACGACCTCTCCAAGTTTTAGAGCTAGAAATAGCAAGTTAAAATAAGGCTAGTCCGT
ADPGK	CTGCTTGATACTCTAAAATG		TTTCTTGGCTTTATATATCTTGTGGAAAGGACGAAACACCGCTGCTTGATACTCTAAAATGGTTTTAGAGCTAGAAATAGCAAGTTAAAATAAGGCTAGTCCGT
ADPGK	GGTCGTGAGAGAAGATGAAT		TTTCTTGGCTTTATATATCTTGTGGAAAGGACGAAACACCGGGTCGTGAGAGAAGATGAATGTTTTAGAGCTAGAAATAGCAAGTTAAAATAAGGCTAGTCCGT
ADPGK	CTCTTACAGCACTATGTAGG		TTTCTTGGCTTTATATATCTTGTGGAAAGGACGAAACACCGCTCTTACAGCACTATGTAGGGTTTTAGAGCTAGAAATAGCAAGTTAAAATAAGGCTAGTCCGT
ADPRM	ATGTCTGTAGTATCGCCGCC		TTTCTTGGCTTTATATATCTTGTGGAAAGGACGAAACACCGATGTCTGTAGTATCGCCGCCGTTTTAGAGCTAGAAATAGCAAGTTAAAATAAGGCTAGTCCGT
ADPRM	AACATCTGCGATGACGCCAA		TTTCTTGGCTTTATATATCTTGTGGAAAGGACGAAACACCGAACATCTGCGATGACGCCAAGTTTTAGAGCTAGAAATAGCAAGTTAAAATAAGGCTAGTCCGT
ADPRM	CACACATTGTCAGAGGCGTC		TTTCTTGGCTTTATATATCTTGTGGAAAGGACGAAACACCGCACACATTGTCAGAGGCGTCGTTTTAGAGCTAGAAATAGCAAGTTAAAATAAGGCTAGTCCGT
ADPRM	TTGACGTGGTATACACCAAA		TTTCTTGGCTTTATATATCTTGTGGAAAGGACGAAACACCGTTGACGTGGTATACACCAAAGTTTTAGAGCTAGAAATAGCAAGTTAAAATAAGGCTAGTCCGT
ADPRM	CCCCAGTTTGTCCAGTTTAA		TTTCTTGGCTTTATATATCTTGTGGAAAGGACGAAACACCGCCCCAGTTTGTCCAGTTTAAGTTTTAGAGCTAGAAATAGCAAGTTAAAATAAGGCTAGTCCGT
ADPRM	TCAGCCAAGAACAGCTAAAC		TTTCTTGGCTTTATATATCTTGTGGAAAGGACGAAACACCGTCAGCCAAGAACAGCTAAACGTTTTAGAGCTAGAAATAGCAAGTTAAAATAAGGCTAGTCCGT
ADSL	CTCGGACACGCTTCAAGTTC		TTTCTTGGCTTTATATATCTTGTGGAAAGGACGAAACACCGCTCGGACACGCTTCAAGTTCGTTTTAGAGCTAGAAATAGCAAGTTAAAATAAGGCTAGTCCGT
ADSL	CGAGCCAGTCTACCCACATT		TTTCTTGGCTTTATATATCTTGTGGAAAGGACGAAACACCGCGAGCCAGTCTACCCACATTGTTTTAGAGCTAGAAATAGCAAGTTAAAATAAGGCTAGTCCGT
ADSL	TCCGAGATGACCTGCGCTTC		TTTCTTGGCTTTATATATCTTGTGGAAAGGACGAAACACCGTCCGAGATGACCTGCGCTTCGTTTTAGAGCTAGAAATAGCAAGTTAAAATAAGGCTAGTCCGT
ADSL	GGCTCGTTCCTTAGCAAAGT		TTTCTTGGCTTTATATATCTTGTGGAAAGGACGAAACACCGGGCTCGTTCCTTAGCAAAGTGTTTTAGAGCTAGAAATAGCAAGTTAAAATAAGGCTAGTCCGT
ADSL	GGTGCTACTTCTTGCTATGT		TTTCTTGGCTTTATATATCTTGTGGAAAGGACGAAACACCGGGTGCTACTTCTTGCTATGTGTTTTAGAGCTAGAAATAGCAAGTTAAAATAAGGCTAGTCCGT
ADSL	TCTTGAAGTCGATGTTCTCC		TTTCTTGGCTTTATATATCTTGTGGAAAGGACGAAACACCGTCTTGAAGTCGATGTTCTCCGTTTTAGAGCTAGAAATAGCAAGTTAAAATAAGGCTAGTCCGT
ADSS	CCTTTCTAGGACTAGAAGGC		TTTCTTGGCTTTATATATCTTGTGGAAAGGACGAAACACCGCCTTTCTAGGACTAGAAGGCGTTTTAGAGCTAGAAATAGCAAGTTAAAATAAGGCTAGTCCGT
ADSS	ATATCTGACAGAGCTCATAT		TTTCTTGGCTTTATATATCTTGTGGAAAGGACGAAACACCGATATCTGACAGAGCTCATATGTTTTAGAGCTAGAAATAGCAAGTTAAAATAAGGCTAGTCCGT
ADSS	CCAATGAATGCAGTGACATT		TTTCTTGGCTTTATATATCTTGTGGAAAGGACGAAACACCGCCAATGAATGCAGTGACATTGTTTTAGAGCTAGAAATAGCAAGTTAAAATAAGGCTAGTCCGT
ADSS	TACAGTTGTTGTGGATTCTG		TTTCTTGGCTTTATATATCTTGTGGAAAGGACGAAACACCGTACAGTTGTTGTGGATTCTGGTTTTAGAGCTAGAAATAGCAAGTTAAAATAAGGCTAGTCCGT
ADSS	TCTGCTTCTTCAAACAATCC		TTTCTTGGCTTTATATATCTTGTGGAAAGGACGAAACACCGTCTGCTTCTTCAAACAATCCGTTTTAGAGCTAGAAATAGCAAGTTAAAATAAGGCTAGTCCGT
ADSS	GCAGAGAAAAATGTTCAAAA		TTTCTTGGCTTTATATATCTTGTGGAAAGGACGAAACACCGGCAGAGAAAAATGTTCAAAAGTTTTAGAGCTAGAAATAGCAAGTTAAAATAAGGCTAGTCCGT
ADSSL1	CTCTCATGCAGGCAACGGGG		TTTCTTGGCTTTATATATCTTGTGGAAAGGACGAAACACCGCTCTCATGCAGGCAACGGGGGTTTTAGAGCTAGAAATAGCAAGTTAAAATAAGGCTAGTCCGT
ADSSL1	CCAGTCGATGTTCCCCACCC		TTTCTTGGCTTTATATATCTTGTGGAAAGGACGAAACACCGCCAGTCGATGTTCCCCACCCGTTTTAGAGCTAGAAATAGCAAGTTAAAATAAGGCTAGTCCGT
ADSSL1	ACATTGAAGGCCAACTCAAA		TTTCTTGGCTTTATATATCTTGTGGAAAGGACGAAACACCGACATTGAAGGCCAACTCAAAGTTTTAGAGCTAGAAATAGCAAGTTAAAATAAGGCTAGTCCGT
ADSSL1	CGCAGATGCGGAGGCCTGTC		TTTCTTGGCTTTATATATCTTGTGGAAAGGACGAAACACCGCGCAGATGCGGAGGCCTGTCGTTTTAGAGCTAGAAATAGCAAGTTAAAATAAGGCTAGTCCGT
ADSSL1	CAGTATAGGCACCACCAAGA		TTTCTTGGCTTTATATATCTTGTGGAAAGGACGAAACACCGCAGTATAGGCACCACCAAGAGTTTTAGAGCTAGAAATAGCAAGTTAAAATAAGGCTAGTCCGT
ADSSL1	CCACTTGCCAGGCTTGTTTG		TTTCTTGGCTTTATATATCTTGTGGAAAGGACGAAACACCGCCACTTGCCAGGCTTGTTTGGTTTTAGAGCTAGAAATAGCAAGTTAAAATAAGGCTAGTCCGT
AFMID	ACAACCTTCAGACGACTCGT		TTTCTTGGCTTTATATATCTTGTGGAAAGGACGAAACACCGACAACCTTCAGACGACTCGTGTTTTAGAGCTAGAAATAGCAAGTTAAAATAAGGCTAGTCCGT
AFMID	GCTTACGGCATCGCCCCCAA		TTTCTTGGCTTTATATATCTTGTGGAAAGGACGAAACACCGGCTTACGGCATCGCCCCCAAGTTTTAGAGCTAGAAATAGCAAGTTAAAATAAGGCTAGTCCGT
AFMID	TTCCCCGACGAGTCGTCTGA		TTTCTTGGCTTTATATATCTTGTGGAAAGGACGAAACACCGTTCCCCGACGAGTCGTCTGAGTTTTAGAGCTAGAAATAGCAAGTTAAAATAAGGCTAGTCCGT
AFMID	ATCAGTACTGTCCCAGCCGA		TTTCTTGGCTTTATATATCTTGTGGAAAGGACGAAACACCGATCAGTACTGTCCCAGCCGAGTTTTAGAGCTAGAAATAGCAAGTTAAAATAAGGCTAGTCCGT
AFMID	GCCGTAAGCCACTATTACCA		TTTCTTGGCTTTATATATCTTGTGGAAAGGACGAAACACCGGCCGTAAGCCACTATTACCAGTTTTAGAGCTAGAAATAGCAAGTTAAAATAAGGCTAGTCCGT
AFMID	AGTATCCTCCGTGAAAGAAC		TTTCTTGGCTTTATATATCTTGTGGAAAGGACGAAACACCGAGTATCCTCCGTGAAAGAACGTTTTAGAGCTAGAAATAGCAAGTTAAAATAAGGCTAGTCCGT
AGA	ACCACCTGGTATCTTAAAGC		TTTCTTGGCTTTATATATCTTGTGGAAAGGACGAAACACCGACCACCTGGTATCTTAAAGCGTTTTAGAGCTAGAAATAGCAAGTTAAAATAAGGCTAGTCCGT
AGA	TGCAGCACTACTATGGATGT		TTTCTTGGCTTTATATATCTTGTGGAAAGGACGAAACACCGTGCAGCACTACTATGGATGTGTTTTAGAGCTAGAAATAGCAAGTTAAAATAAGGCTAGTCCGT
AGA	GTGCATACCCTCCAATAATT		TTTCTTGGCTTTATATATCTTGTGGAAAGGACGAAACACCGGTGCATACCCTCCAATAATTGTTTTAGAGCTAGAAATAGCAAGTTAAAATAAGGCTAGTCCGT
AGA	ATATCCTGCTTTAAGATACC		TTTCTTGGCTTTATATATCTTGTGGAAAGGACGAAACACCGATATCCTGCTTTAAGATACCGTTTTAGAGCTAGAAATAGCAAGTTAAAATAAGGCTAGTCCGT
AGA	CACCACATTTGCTCAAAGTA		TTTCTTGGCTTTATATATCTTGTGGAAAGGACGAAACACCGCACCACATTTGCTCAAAGTAGTTTTAGAGCTAGAAATAGCAAGTTAAAATAAGGCTAGTCCGT
AGA	CACACTAGATGCCATGATCA		TTTCTTGGCTTTATATATCTTGTGGAAAGGACGAAACACCGCACACTAGATGCCATGATCAGTTTTAGAGCTAGAAATAGCAAGTTAAAATAAGGCTAGTCCGT
AGK	AACTACCCTTTGCAAGCTGC		TTTCTTGGCTTTATATATCTTGTGGAAAGGACGAAACACCGAACTACCCTTTGCAAGCTGCGTTTTAGAGCTAGAAATAGCAAGTTAAAATAAGGCTAGTCCGT
AGK	ACGGATGTGATCATTGTTGC		TTTCTTGGCTTTATATATCTTGTGGAAAGGACGAAACACCGACGGATGTGATCATTGTTGCGTTTTAGAGCTAGAAATAGCAAGTTAAAATAAGGCTAGTCCGT
AGK	TGTTCTTCGACGAACAGATG		TTTCTTGGCTTTATATATCTTGTGGAAAGGACGAAACACCGTGTTCTTCGACGAACAGATGGTTTTAGAGCTAGAAATAGCAAGTTAAAATAAGGCTAGTCCGT
AGK	GGCCTTCTTCACTTGTGCAT		TTTCTTGGCTTTATATATCTTGTGGAAAGGACGAAACACCGGGCCTTCTTCACTTGTGCATGTTTTAGAGCTAGAAATAGCAAGTTAAAATAAGGCTAGTCCGT
AGK	GGTATTTCAGACAGATTATG		TTTCTTGGCTTTATATATCTTGTGGAAAGGACGAAACACCGGGTATTTCAGACAGATTATGGTTTTAGAGCTAGAAATAGCAAGTTAAAATAAGGCTAGTCCGT
AGK	CAAGAAACTCCTGGAACTGA		TTTCTTGGCTTTATATATCTTGTGGAAAGGACGAAACACCGCAAGAAACTCCTGGAACTGAGTTTTAGAGCTAGAAATAGCAAGTTAAAATAAGGCTAGTCCGT
AGL	ATCAGCACCAACACGTAAAA		TTTCTTGGCTTTATATATCTTGTGGAAAGGACGAAACACCGATCAGCACCAACACGTAAAAGTTTTAGAGCTAGAAATAGCAAGTTAAAATAAGGCTAGTCCGT
AGL	TATGAGCTACAGTTCCGATT		TTTCTTGGCTTTATATATCTTGTGGAAAGGACGAAACACCGTATGAGCTACAGTTCCGATTGTTTTAGAGCTAGAAATAGCAAGTTAAAATAAGGCTAGTCCGT
AGL	TGATAATCATGTGCTACCCT		TTTCTTGGCTTTATATATCTTGTGGAAAGGACGAAACACCGTGATAATCATGTGCTACCCTGTTTTAGAGCTAGAAATAGCAAGTTAAAATAAGGCTAGTCCGT
AGL	TAGAGAAAAATTCCGTTCTC		TTTCTTGGCTTTATATATCTTGTGGAAAGGACGAAACACCGTAGAGAAAAATTCCGTTCTCGTTTTAGAGCTAGAAATAGCAAGTTAAAATAAGGCTAGTCCGT
AGL	AAGTGCTCTGTCTAAGACCC		TTTCTTGGCTTTATATATCTTGTGGAAAGGACGAAACACCGAAGTGCTCTGTCTAAGACCCGTTTTAGAGCTAGAAATAGCAAGTTAAAATAAGGCTAGTCCGT
AGL	CTTCAGCTGCTAATAGTAAA		TTTCTTGGCTTTATATATCTTGTGGAAAGGACGAAACACCGCTTCAGCTGCTAATAGTAAAGTTTTAGAGCTAGAAATAGCAAGTTAAAATAAGGCTAGTCCGT
AGMAT	CACCGGCCGGGCCACGAACT		TTTCTTGGCTTTATATATCTTGTGGAAAGGACGAAACACCGCACCGGCCGGGCCACGAACTGTTTTAGAGCTAGAAATAGCAAGTTAAAATAAGGCTAGTCCGT
AGMAT	GATTCGGACCTCGCCGCATC		TTTCTTGGCTTTATATATCTTGTGGAAAGGACGAAACACCGGATTCGGACCTCGCCGCATCGTTTTAGAGCTAGAAATAGCAAGTTAAAATAAGGCTAGTCCGT
AGMAT	CAGCTGCCGGCGAATTCAAG		TTTCTTGGCTTTATATATCTTGTGGAAAGGACGAAACACCGCAGCTGCCGGCGAATTCAAGGTTTTAGAGCTAGAAATAGCAAGTTAAAATAAGGCTAGTCCGT
AGMAT	CTGGCTCCGGTTGTATCTGT		TTTCTTGGCTTTATATATCTTGTGGAAAGGACGAAACACCGCTGGCTCCGGTTGTATCTGTGTTTTAGAGCTAGAAATAGCAAGTTAAAATAAGGCTAGTCCGT
AGMAT	CTGCACCGGCAGGCGCATCA		TTTCTTGGCTTTATATATCTTGTGGAAAGGACGAAACACCGCTGCACCGGCAGGCGCATCAGTTTTAGAGCTAGAAATAGCAAGTTAAAATAAGGCTAGTCCGT
AGMAT	CTACAGATACAACCGGAGCC		TTTCTTGGCTTTATATATCTTGTGGAAAGGACGAAACACCGCTACAGATACAACCGGAGCCGTTTTAGAGCTAGAAATAGCAAGTTAAAATAAGGCTAGTCCGT
AGPAT1	CTCGACGTTGCGTCCTCGCA		TTTCTTGGCTTTATATATCTTGTGGAAAGGACGAAACACCGCTCGACGTTGCGTCCTCGCAGTTTTAGAGCTAGAAATAGCAAGTTAAAATAAGGCTAGTCCGT
AGPAT1	TTGCCAAGCGCGAGCTACTG		TTTCTTGGCTTTATATATCTTGTGGAAAGGACGAAACACCGTTGCCAAGCGCGAGCTACTGGTTTTAGAGCTAGAAATAGCAAGTTAAAATAAGGCTAGTCCGT
AGPAT1	TCCCGTACAGGTATTTGATG		TTTCTTGGCTTTATATATCTTGTGGAAAGGACGAAACACCGTCCCGTACAGGTATTTGATGGTTTTAGAGCTAGAAATAGCAAGTTAAAATAAGGCTAGTCCGT
AGPAT1	CAGGAGTCATCTTCATCGAC		TTTCTTGGCTTTATATATCTTGTGGAAAGGACGAAACACCGCAGGAGTCATCTTCATCGACGTTTTAGAGCTAGAAATAGCAAGTTAAAATAAGGCTAGTCCGT
AGPAT1	ATCCCTGTGTGTGCCGTGCG		TTTCTTGGCTTTATATATCTTGTGGAAAGGACGAAACACCGATCCCTGTGTGTGCCGTGCGGTTTTAGAGCTAGAAATAGCAAGTTAAAATAAGGCTAGTCCGT
AGPAT1	CGCCTTCCATCTTGCAGTGC		TTTCTTGGCTTTATATATCTTGTGGAAAGGACGAAACACCGCGCCTTCCATCTTGCAGTGCGTTTTAGAGCTAGAAATAGCAAGTTAAAATAAGGCTAGTCCGT
AGPAT2	GCGATCTGCACGCAGCGCTC		TTTCTTGGCTTTATATATCTTGTGGAAAGGACGAAACACCGGCGATCTGCACGCAGCGCTCGTTTTAGAGCTAGAAATAGCAAGTTAAAATAAGGCTAGTCCGT
AGPAT2	TGGCAGGTGTCCACGAGCGC		TTTCTTGGCTTTATATATCTTGTGGAAAGGACGAAACACCGTGGCAGGTGTCCACGAGCGCGTTTTAGAGCTAGAAATAGCAAGTTAAAATAAGGCTAGTCCGT
AGPAT2	ATTGTCGTTGCGAGTACCCT		TTTCTTGGCTTTATATATCTTGTGGAAAGGACGAAACACCGATTGTCGTTGCGAGTACCCTGTTTTAGAGCTAGAAATAGCAAGTTAAAATAAGGCTAGTCCGT
AGPAT2	GAGGGTACTCGCAACGACAA		TTTCTTGGCTTTATATATCTTGTGGAAAGGACGAAACACCGGAGGGTACTCGCAACGACAAGTTTTAGAGCTAGAAATAGCAAGTTAAAATAAGGCTAGTCCGT
AGPAT2	TCCCCTGCAGCATCATCGGC		TTTCTTGGCTTTATATATCTTGTGGAAAGGACGAAACACCGTCCCCTGCAGCATCATCGGCGTTTTAGAGCTAGAAATAGCAAGTTAAAATAAGGCTAGTCCGT
AGPAT2	GCTGCGTGCAGATCGCCAAG		TTTCTTGGCTTTATATATCTTGTGGAAAGGACGAAACACCGGCTGCGTGCAGATCGCCAAGGTTTTAGAGCTAGAAATAGCAAGTTAAAATAAGGCTAGTCCGT
AGPAT3	GACCAAGCACCGCGTTAGCA		TTTCTTGGCTTTATATATCTTGTGGAAAGGACGAAACACCGGACCAAGCACCGCGTTAGCAGTTTTAGAGCTAGAAATAGCAAGTTAAAATAAGGCTAGTCCGT
AGPAT3	AGTACCACGTCCAGCCGATG		TTTCTTGGCTTTATATATCTTGTGGAAAGGACGAAACACCGAGTACCACGTCCAGCCGATGGTTTTAGAGCTAGAAATAGCAAGTTAAAATAAGGCTAGTCCGT
AGPAT3	CAGGCCACGGTAGAGCGCTT		TTTCTTGGCTTTATATATCTTGTGGAAAGGACGAAACACCGCAGGCCACGGTAGAGCGCTTGTTTTAGAGCTAGAAATAGCAAGTTAAAATAAGGCTAGTCCGT
AGPAT3	AGCGCGTCCCCTCGCAGTAC		TTTCTTGGCTTTATATATCTTGTGGAAAGGACGAAACACCGAGCGCGTCCCCTCGCAGTACGTTTTAGAGCTAGAAATAGCAAGTTAAAATAAGGCTAGTCCGT
AGPAT3	CTTCCCAAAGCGCTCTACCG		TTTCTTGGCTTTATATATCTTGTGGAAAGGACGAAACACCGCTTCCCAAAGCGCTCTACCGGTTTTAGAGCTAGAAATAGCAAGTTAAAATAAGGCTAGTCCGT
AGPAT3	CTCCAAGGTCCTCGCTAAGA		TTTCTTGGCTTTATATATCTTGTGGAAAGGACGAAACACCGCTCCAAGGTCCTCGCTAAGAGTTTTAGAGCTAGAAATAGCAAGTTAAAATAAGGCTAGTCCGT
AGPAT4	CCGCGCGCCTACCTCAAGTA		TTTCTTGGCTTTATATATCTTGTGGAAAGGACGAAACACCGCCGCGCGCCTACCTCAAGTAGTTTTAGAGCTAGAAATAGCAAGTTAAAATAAGGCTAGTCCGT
AGPAT4	TCACCTGTTGCCACGAACCA		TTTCTTGGCTTTATATATCTTGTGGAAAGGACGAAACACCGTCACCTGTTGCCACGAACCAGTTTTAGAGCTAGAAATAGCAAGTTAAAATAAGGCTAGTCCGT
AGPAT4	GGCCCTGGACCCTCGTGAAC		TTTCTTGGCTTTATATATCTTGTGGAAAGGACGAAACACCGGGCCCTGGACCCTCGTGAACGTTTTAGAGCTAGAAATAGCAAGTTAAAATAAGGCTAGTCCGT
AGPAT4	GAAAGGGTAGAGCACCAGCG		TTTCTTGGCTTTATATATCTTGTGGAAAGGACGAAACACCGGAAAGGGTAGAGCACCAGCGGTTTTAGAGCTAGAAATAGCAAGTTAAAATAAGGCTAGTCCGT
AGPAT4	TGGAGCCTGTCCGAACGCTT		TTTCTTGGCTTTATATATCTTGTGGAAAGGACGAAACACCGTGGAGCCTGTCCGAACGCTTGTTTTAGAGCTAGAAATAGCAAGTTAAAATAAGGCTAGTCCGT
AGPAT4	ATGGCGAAGCCCTTGGTTCG		TTTCTTGGCTTTATATATCTTGTGGAAAGGACGAAACACCGATGGCGAAGCCCTTGGTTCGGTTTTAGAGCTAGAAATAGCAAGTTAAAATAAGGCTAGTCCGT
AGPAT5	GTGCGCTACGTGCTGAAAGA		TTTCTTGGCTTTATATATCTTGTGGAAAGGACGAAACACCGGTGCGCTACGTGCTGAAAGAGTTTTAGAGCTAGAAATAGCAAGTTAAAATAAGGCTAGTCCGT
AGPAT5	AAACAAGTTGCAGAGCTACG		TTTCTTGGCTTTATATATCTTGTGGAAAGGACGAAACACCGAAACAAGTTGCAGAGCTACGGTTTTAGAGCTAGAAATAGCAAGTTAAAATAAGGCTAGTCCGT
AGPAT5	CATCTCTTTCTCGTTAAATT		TTTCTTGGCTTTATATATCTTGTGGAAAGGACGAAACACCGCATCTCTTTCTCGTTAAATTGTTTTAGAGCTAGAAATAGCAAGTTAAAATAAGGCTAGTCCGT
AGPAT5	GCAAAGTAACACCCATACAA		TTTCTTGGCTTTATATATCTTGTGGAAAGGACGAAACACCGGCAAAGTAACACCCATACAAGTTTTAGAGCTAGAAATAGCAAGTTAAAATAAGGCTAGTCCGT
AGPAT5	CAAATGCCTGACTAGCTGAA		TTTCTTGGCTTTATATATCTTGTGGAAAGGACGAAACACCGCAAATGCCTGACTAGCTGAAGTTTTAGAGCTAGAAATAGCAAGTTAAAATAAGGCTAGTCCGT
AGPAT5	AAAAGTCCTTTCAGCTAGTC		TTTCTTGGCTTTATATATCTTGTGGAAAGGACGAAACACCGAAAAGTCCTTTCAGCTAGTCGTTTTAGAGCTAGAAATAGCAAGTTAAAATAAGGCTAGTCCGT
AGPAT6	CCCCATCTTACCGTTGGTGT		TTTCTTGGCTTTATATATCTTGTGGAAAGGACGAAACACCGCCCCATCTTACCGTTGGTGTGTTTTAGAGCTAGAAATAGCAAGTTAAAATAAGGCTAGTCCGT
AGPAT6	TCAGCGCTCGCACGCAGATC		TTTCTTGGCTTTATATATCTTGTGGAAAGGACGAAACACCGTCAGCGCTCGCACGCAGATCGTTTTAGAGCTAGAAATAGCAAGTTAAAATAAGGCTAGTCCGT
AGPAT6	TGAGCCGAAGGCTGATGTAC		TTTCTTGGCTTTATATATCTTGTGGAAAGGACGAAACACCGTGAGCCGAAGGCTGATGTACGTTTTAGAGCTAGAAATAGCAAGTTAAAATAAGGCTAGTCCGT
AGPAT6	ATGTCAGAGAGCTCGAACTC		TTTCTTGGCTTTATATATCTTGTGGAAAGGACGAAACACCGATGTCAGAGAGCTCGAACTCGTTTTAGAGCTAGAAATAGCAAGTTAAAATAAGGCTAGTCCGT
AGPAT6	GCGCTCTCACCTGTCATGGT		TTTCTTGGCTTTATATATCTTGTGGAAAGGACGAAACACCGGCGCTCTCACCTGTCATGGTGTTTTAGAGCTAGAAATAGCAAGTTAAAATAAGGCTAGTCCGT
AGPAT6	TGGGATACTTGCCAAATGGG		TTTCTTGGCTTTATATATCTTGTGGAAAGGACGAAACACCGTGGGATACTTGCCAAATGGGGTTTTAGAGCTAGAAATAGCAAGTTAAAATAAGGCTAGTCCGT
AGPAT9	GCTGGTTATAGGAACTACAC		TTTCTTGGCTTTATATATCTTGTGGAAAGGACGAAACACCGGCTGGTTATAGGAACTACACGTTTTAGAGCTAGAAATAGCAAGTTAAAATAAGGCTAGTCCGT
AGPAT9	ACTGATCCCAATGAAAGCCA		TTTCTTGGCTTTATATATCTTGTGGAAAGGACGAAACACCGACTGATCCCAATGAAAGCCAGTTTTAGAGCTAGAAATAGCAAGTTAAAATAAGGCTAGTCCGT
AGPAT9	CAACACAAATGCCTCCCTTC		TTTCTTGGCTTTATATATCTTGTGGAAAGGACGAAACACCGCAACACAAATGCCTCCCTTCGTTTTAGAGCTAGAAATAGCAAGTTAAAATAAGGCTAGTCCGT
AGPAT9	ACCTTCAGGAAAAATTAGTA		TTTCTTGGCTTTATATATCTTGTGGAAAGGACGAAACACCGACCTTCAGGAAAAATTAGTAGTTTTAGAGCTAGAAATAGCAAGTTAAAATAAGGCTAGTCCGT
AGPAT9	CAGGCAGTACAGACCCCAGA		TTTCTTGGCTTTATATATCTTGTGGAAAGGACGAAACACCGCAGGCAGTACAGACCCCAGAGTTTTAGAGCTAGAAATAGCAAGTTAAAATAAGGCTAGTCCGT
AGPAT9	AGGGTTACCTTGGCTTTCAT		TTTCTTGGCTTTATATATCTTGTGGAAAGGACGAAACACCGAGGGTTACCTTGGCTTTCATGTTTTAGAGCTAGAAATAGCAAGTTAAAATAAGGCTAGTCCGT
AGPS	TACCTTAGGTACCCTCTTAG		TTTCTTGGCTTTATATATCTTGTGGAAAGGACGAAACACCGTACCTTAGGTACCCTCTTAGGTTTTAGAGCTAGAAATAGCAAGTTAAAATAAGGCTAGTCCGT
AGPS	CTTGGCCATAAAACTATATC		TTTCTTGGCTTTATATATCTTGTGGAAAGGACGAAACACCGCTTGGCCATAAAACTATATCGTTTTAGAGCTAGAAATAGCAAGTTAAAATAAGGCTAGTCCGT
AGPS	GATCGAGTATTTAGAGCTCA		TTTCTTGGCTTTATATATCTTGTGGAAAGGACGAAACACCGGATCGAGTATTTAGAGCTCAGTTTTAGAGCTAGAAATAGCAAGTTAAAATAAGGCTAGTCCGT
AGPS	AGGTGTATCACTAGGATTTA		TTTCTTGGCTTTATATATCTTGTGGAAAGGACGAAACACCGAGGTGTATCACTAGGATTTAGTTTTAGAGCTAGAAATAGCAAGTTAAAATAAGGCTAGTCCGT
AGPS	AAATACCCTTGGAGTAAATG		TTTCTTGGCTTTATATATCTTGTGGAAAGGACGAAACACCGAAATACCCTTGGAGTAAATGGTTTTAGAGCTAGAAATAGCAAGTTAAAATAAGGCTAGTCCGT
AGPS	CTAGGCAAGAAGTTATGAAA		TTTCTTGGCTTTATATATCTTGTGGAAAGGACGAAACACCGCTAGGCAAGAAGTTATGAAAGTTTTAGAGCTAGAAATAGCAAGTTAAAATAAGGCTAGTCCGT
AGXT	TCCTGGTCTGGAACACGTAC		TTTCTTGGCTTTATATATCTTGTGGAAAGGACGAAACACCGTCCTGGTCTGGAACACGTACGTTTTAGAGCTAGAAATAGCAAGTTAAAATAAGGCTAGTCCGT
AGXT	TATGCGCTCCCCGATGTCCA		TTTCTTGGCTTTATATATCTTGTGGAAAGGACGAAACACCGTATGCGCTCCCCGATGTCCAGTTTTAGAGCTAGAAATAGCAAGTTAAAATAAGGCTAGTCCGT
AGXT	CCGAGTGCACCCGATGACCA		TTTCTTGGCTTTATATATCTTGTGGAAAGGACGAAACACCGCCGAGTGCACCCGATGACCAGTTTTAGAGCTAGAAATAGCAAGTTAAAATAAGGCTAGTCCGT
AGXT	CAACCTGCCTCCTCGCATCA		TTTCTTGGCTTTATATATCTTGTGGAAAGGACGAAACACCGCAACCTGCCTCCTCGCATCAGTTTTAGAGCTAGAAATAGCAAGTTAAAATAAGGCTAGTCCGT
AGXT	CATGAGCAAGGATATGTACC		TTTCTTGGCTTTATATATCTTGTGGAAAGGACGAAACACCGCATGAGCAAGGATATGTACCGTTTTAGAGCTAGAAATAGCAAGTTAAAATAAGGCTAGTCCGT
AGXT	TGGAGGCCACTACACACTGC		TTTCTTGGCTTTATATATCTTGTGGAAAGGACGAAACACCGTGGAGGCCACTACACACTGCGTTTTAGAGCTAGAAATAGCAAGTTAAAATAAGGCTAGTCCGT
AGXT2	AGACGGTGCTTGTATGCCAC		TTTCTTGGCTTTATATATCTTGTGGAAAGGACGAAACACCGAGACGGTGCTTGTATGCCACGTTTTAGAGCTAGAAATAGCAAGTTAAAATAAGGCTAGTCCGT
AGXT2	TATGTTGTTTGAGTGCGCCC		TTTCTTGGCTTTATATATCTTGTGGAAAGGACGAAACACCGTATGTTGTTTGAGTGCGCCCGTTTTAGAGCTAGAAATAGCAAGTTAAAATAAGGCTAGTCCGT
AGXT2	AGGATACTCACGGGTGGCAA		TTTCTTGGCTTTATATATCTTGTGGAAAGGACGAAACACCGAGGATACTCACGGGTGGCAAGTTTTAGAGCTAGAAATAGCAAGTTAAAATAAGGCTAGTCCGT
AGXT2	CCTTGGCTACAACCGTGTCC		TTTCTTGGCTTTATATATCTTGTGGAAAGGACGAAACACCGCCTTGGCTACAACCGTGTCCGTTTTAGAGCTAGAAATAGCAAGTTAAAATAAGGCTAGTCCGT
AGXT2	AAAAGCAGCTCGGCCGCCTG		TTTCTTGGCTTTATATATCTTGTGGAAAGGACGAAACACCGAAAAGCAGCTCGGCCGCCTGGTTTTAGAGCTAGAAATAGCAAGTTAAAATAAGGCTAGTCCGT
AGXT2	TGGCTCAGAAGCCAATGAGC		TTTCTTGGCTTTATATATCTTGTGGAAAGGACGAAACACCGTGGCTCAGAAGCCAATGAGCGTTTTAGAGCTAGAAATAGCAAGTTAAAATAAGGCTAGTCCGT
AHCY	ACCGCTCCCGCATACGCATC		TTTCTTGGCTTTATATATCTTGTGGAAAGGACGAAACACCGACCGCTCCCGCATACGCATCGTTTTAGAGCTAGAAATAGCAAGTTAAAATAAGGCTAGTCCGT
AHCY	TGCCGGGCCTGATGCGTATG		TTTCTTGGCTTTATATATCTTGTGGAAAGGACGAAACACCGTGCCGGGCCTGATGCGTATGGTTTTAGAGCTAGAAATAGCAAGTTAAAATAAGGCTAGTCCGT
AHCY	CAACGAGAACGCCGTGGAGA		TTTCTTGGCTTTATATATCTTGTGGAAAGGACGAAACACCGCAACGAGAACGCCGTGGAGAGTTTTAGAGCTAGAAATAGCAAGTTAAAATAAGGCTAGTCCGT
AHCY	ACGTGGAGATCGATGTCAAG		TTTCTTGGCTTTATATATCTTGTGGAAAGGACGAAACACCGACGTGGAGATCGATGTCAAGGTTTTAGAGCTAGAAATAGCAAGTTAAAATAAGGCTAGTCCGT
AHCY	TGTCAATGACTCCGTCACCA		TTTCTTGGCTTTATATATCTTGTGGAAAGGACGAAACACCGTGTCAATGACTCCGTCACCAGTTTTAGAGCTAGAAATAGCAAGTTAAAATAAGGCTAGTCCGT
AHCY	CCATCATCTTGTAGAGGTTG		TTTCTTGGCTTTATATATCTTGTGGAAAGGACGAAACACCGCCATCATCTTGTAGAGGTTGGTTTTAGAGCTAGAAATAGCAAGTTAAAATAAGGCTAGTCCGT
AHCYL1	CGCCGAGAAGTACTCCTTCA		TTTCTTGGCTTTATATATCTTGTGGAAAGGACGAAACACCGCGCCGAGAAGTACTCCTTCAGTTTTAGAGCTAGAAATAGCAAGTTAAAATAAGGCTAGTCCGT
AHCYL1	CGTCACCAAGGCGCCCAAGA		TTTCTTGGCTTTATATATCTTGTGGAAAGGACGAAACACCGCGTCACCAAGGCGCCCAAGAGTTTTAGAGCTAGAAATAGCAAGTTAAAATAAGGCTAGTCCGT
AHCYL1	TCGAGCGAGACAAAGATCTT		TTTCTTGGCTTTATATATCTTGTGGAAAGGACGAAACACCGTCGAGCGAGACAAAGATCTTGTTTTAGAGCTAGAAATAGCAAGTTAAAATAAGGCTAGTCCGT
AHCYL1	ACCAAATTCCCCACCAAAAC		TTTCTTGGCTTTATATATCTTGTGGAAAGGACGAAACACCGACCAAATTCCCCACCAAAACGTTTTAGAGCTAGAAATAGCAAGTTAAAATAAGGCTAGTCCGT
AHCYL1	ATCATCAGAGCTATCTGTGT		TTTCTTGGCTTTATATATCTTGTGGAAAGGACGAAACACCGATCATCAGAGCTATCTGTGTGTTTTAGAGCTAGAAATAGCAAGTTAAAATAAGGCTAGTCCGT
AHCYL1	CACAGATAGCTCTGATGATG		TTTCTTGGCTTTATATATCTTGTGGAAAGGACGAAACACCGCACAGATAGCTCTGATGATGGTTTTAGAGCTAGAAATAGCAAGTTAAAATAAGGCTAGTCCGT
AHCYL2	CGCCTCGGTGACGGTGCCGT		TTTCTTGGCTTTATATATCTTGTGGAAAGGACGAAACACCGCGCCTCGGTGACGGTGCCGTGTTTTAGAGCTAGAAATAGCAAGTTAAAATAAGGCTAGTCCGT
AHCYL2	TCCTAGTTGCGACTCCGCCT		TTTCTTGGCTTTATATATCTTGTGGAAAGGACGAAACACCGTCCTAGTTGCGACTCCGCCTGTTTTAGAGCTAGAAATAGCAAGTTAAAATAAGGCTAGTCCGT
AHCYL2	GTGTGTGCAACCCACGATTT		TTTCTTGGCTTTATATATCTTGTGGAAAGGACGAAACACCGGTGTGTGCAACCCACGATTTGTTTTAGAGCTAGAAATAGCAAGTTAAAATAAGGCTAGTCCGT
AHCYL2	AGATGTTGCAGGCAGCCCAT		TTTCTTGGCTTTATATATCTTGTGGAAAGGACGAAACACCGAGATGTTGCAGGCAGCCCATGTTTTAGAGCTAGAAATAGCAAGTTAAAATAAGGCTAGTCCGT
AHCYL2	CTCTGGGGGCCCAGTGCCGA		TTTCTTGGCTTTATATATCTTGTGGAAAGGACGAAACACCGCTCTGGGGGCCCAGTGCCGAGTTTTAGAGCTAGAAATAGCAAGTTAAAATAAGGCTAGTCCGT
AHCYL2	AGCTCAAGGAGAAAAGCCTT		TTTCTTGGCTTTATATATCTTGTGGAAAGGACGAAACACCGAGCTCAAGGAGAAAAGCCTTGTTTTAGAGCTAGAAATAGCAAGTTAAAATAAGGCTAGTCCGT
AK1	ATTGTCGTCCACACGCCCGC		TTTCTTGGCTTTATATATCTTGTGGAAAGGACGAAACACCGATTGTCGTCCACACGCCCGCGTTTTAGAGCTAGAAATAGCAAGTTAAAATAAGGCTAGTCCGT
AK1	CTCCACGTTTCAAGAGCCGC		TTTCTTGGCTTTATATATCTTGTGGAAAGGACGAAACACCGCTCCACGTTTCAAGAGCCGCGTTTTAGAGCTAGAAATAGCAAGTTAAAATAAGGCTAGTCCGT
AK1	AGTATTGACTTTGGCCACCA		TTTCTTGGCTTTATATATCTTGTGGAAAGGACGAAACACCGAGTATTGACTTTGGCCACCAGTTTTAGAGCTAGAAATAGCAAGTTAAAATAAGGCTAGTCCGT
AK1	TACCCGCGGGAGGTGCAGCA		TTTCTTGGCTTTATATATCTTGTGGAAAGGACGAAACACCGTACCCGCGGGAGGTGCAGCAGTTTTAGAGCTAGAAATAGCAAGTTAAAATAAGGCTAGTCCGT
AK1	ACCCACCACAAAGATGATCT		TTTCTTGGCTTTATATATCTTGTGGAAAGGACGAAACACCGACCCACCACAAAGATGATCTGTTTTAGAGCTAGAAATAGCAAGTTAAAATAAGGCTAGTCCGT
AK1	GAAAACCAAGATCATCTTTG		TTTCTTGGCTTTATATATCTTGTGGAAAGGACGAAACACCGGAAAACCAAGATCATCTTTGGTTTTAGAGCTAGAAATAGCAAGTTAAAATAAGGCTAGTCCGT
AK2	TTTACAGCTCGATGACCTCA		TTTCTTGGCTTTATATATCTTGTGGAAAGGACGAAACACCGTTTACAGCTCGATGACCTCAGTTTTAGAGCTAGAAATAGCAAGTTAAAATAAGGCTAGTCCGT
AK2	CTCTCTGTAGGCACCCAGAT		TTTCTTGGCTTTATATATCTTGTGGAAAGGACGAAACACCGCTCTCTGTAGGCACCCAGATGTTTTAGAGCTAGAAATAGCAAGTTAAAATAAGGCTAGTCCGT
AK2	GCTCACCTGGGTCCCTTTAC		TTTCTTGGCTTTATATATCTTGTGGAAAGGACGAAACACCGGCTCACCTGGGTCCCTTTACGTTTTAGAGCTAGAAATAGCAAGTTAAAATAAGGCTAGTCCGT
AK2	AATACCTTCCTGTGATTCTT		TTTCTTGGCTTTATATATCTTGTGGAAAGGACGAAACACCGAATACCTTCCTGTGATTCTTGTTTTAGAGCTAGAAATAGCAAGTTAAAATAAGGCTAGTCCGT
AK2	CTTCCAGGTGAGTGATGAAA		TTTCTTGGCTTTATATATCTTGTGGAAAGGACGAAACACCGCTTCCAGGTGAGTGATGAAAGTTTTAGAGCTAGAAATAGCAAGTTAAAATAAGGCTAGTCCGT
AK2	CCGGATGCCTTTAGGATACT		TTTCTTGGCTTTATATATCTTGTGGAAAGGACGAAACACCGCCGGATGCCTTTAGGATACTGTTTTAGAGCTAGAAATAGCAAGTTAAAATAAGGCTAGTCCGT
AK3	CATCCAACAGCCAGCTATAC		TTTCTTGGCTTTATATATCTTGTGGAAAGGACGAAACACCGCATCCAACAGCCAGCTATACGTTTTAGAGCTAGAAATAGCAAGTTAAAATAAGGCTAGTCCGT
AK3	AGATGATGTCATGACTCGGC		TTTCTTGGCTTTATATATCTTGTGGAAAGGACGAAACACCGAGATGATGTCATGACTCGGCGTTTTAGAGCTAGAAATAGCAAGTTAAAATAAGGCTAGTCCGT
AK3	AACAACGCCTTACTGCTCGC		TTTCTTGGCTTTATATATCTTGTGGAAAGGACGAAACACCGAACAACGCCTTACTGCTCGCGTTTTAGAGCTAGAAATAGCAAGTTAAAATAAGGCTAGTCCGT
AK3	TAGGGCATTGATGACCTGAC		TTTCTTGGCTTTATATATCTTGTGGAAAGGACGAAACACCGTAGGGCATTGATGACCTGACGTTTTAGAGCTAGAAATAGCAAGTTAAAATAAGGCTAGTCCGT
AK3	AAACTCACTGGTAATATTCC		TTTCTTGGCTTTATATATCTTGTGGAAAGGACGAAACACCGAAACTCACTGGTAATATTCCGTTTTAGAGCTAGAAATAGCAAGTTAAAATAAGGCTAGTCCGT
AK3	TGAATTCAATGTTATAGACT		TTTCTTGGCTTTATATATCTTGTGGAAAGGACGAAACACCGTGAATTCAATGTTATAGACTGTTTTAGAGCTAGAAATAGCAAGTTAAAATAAGGCTAGTCCGT
AK4	TAGGGTATTGATGACGTCAC		TTTCTTGGCTTTATATATCTTGTGGAAAGGACGAAACACCGTAGGGTATTGATGACGTCACGTTTTAGAGCTAGAAATAGCAAGTTAAAATAAGGCTAGTCCGT
AK4	TATATTCTTACATGTACATG		TTTCTTGGCTTTATATATCTTGTGGAAAGGACGAAACACCGTATATTCTTACATGTACATGGTTTTAGAGCTAGAAATAGCAAGTTAAAATAAGGCTAGTCCGT
AK4	CACTTGTATAATTCAATGAC		TTTCTTGGCTTTATATATCTTGTGGAAAGGACGAAACACCGCACTTGTATAATTCAATGACGTTTTAGAGCTAGAAATAGCAAGTTAAAATAAGGCTAGTCCGT
AK4	TTTAATAGAAGTTGGTGAGA		TTTCTTGGCTTTATATATCTTGTGGAAAGGACGAAACACCGTTTAATAGAAGTTGGTGAGAGTTTTAGAGCTAGAAATAGCAAGTTAAAATAAGGCTAGTCCGT
AK4	CACCATCAAGGAGCCAGTGC		TTTCTTGGCTTTATATATCTTGTGGAAAGGACGAAACACCGCACCATCAAGGAGCCAGTGCGTTTTAGAGCTAGAAATAGCAAGTTAAAATAAGGCTAGTCCGT
AK4	AGGTTATATACCCTTCCGCT		TTTCTTGGCTTTATATATCTTGTGGAAAGGACGAAACACCGAGGTTATATACCCTTCCGCTGTTTTAGAGCTAGAAATAGCAAGTTAAAATAAGGCTAGTCCGT
AK5	ACAGATCTGTACCCCCGATT		TTTCTTGGCTTTATATATCTTGTGGAAAGGACGAAACACCGACAGATCTGTACCCCCGATTGTTTTAGAGCTAGAAATAGCAAGTTAAAATAAGGCTAGTCCGT
AK5	GTCTCTGATTAGCACAAGCC		TTTCTTGGCTTTATATATCTTGTGGAAAGGACGAAACACCGGTCTCTGATTAGCACAAGCCGTTTTAGAGCTAGAAATAGCAAGTTAAAATAAGGCTAGTCCGT
AK5	GGTCCTCAAAAGATAGAGCC		TTTCTTGGCTTTATATATCTTGTGGAAAGGACGAAACACCGGGTCCTCAAAAGATAGAGCCGTTTTAGAGCTAGAAATAGCAAGTTAAAATAAGGCTAGTCCGT
AK5	ATACTAGGTGGTCCAGGAAG		TTTCTTGGCTTTATATATCTTGTGGAAAGGACGAAACACCGATACTAGGTGGTCCAGGAAGGTTTTAGAGCTAGAAATAGCAAGTTAAAATAAGGCTAGTCCGT
AK5	TTGAAAATTGCAGAACGATA		TTTCTTGGCTTTATATATCTTGTGGAAAGGACGAAACACCGTTGAAAATTGCAGAACGATAGTTTTAGAGCTAGAAATAGCAAGTTAAAATAAGGCTAGTCCGT
AK5	GATGCAAATACCTGATGAAG		TTTCTTGGCTTTATATATCTTGTGGAAAGGACGAAACACCGGATGCAAATACCTGATGAAGGTTTTAGAGCTAGAAATAGCAAGTTAAAATAAGGCTAGTCCGT
AK6	GTGGGTGATTTAGCTCGAGA		TTTCTTGGCTTTATATATCTTGTGGAAAGGACGAAACACCGGTGGGTGATTTAGCTCGAGAGTTTTAGAGCTAGAAATAGCAAGTTAAAATAAGGCTAGTCCGT
AK6	TTGTCTTACAGGTACACCAG		TTTCTTGGCTTTATATATCTTGTGGAAAGGACGAAACACCGTTGTCTTACAGGTACACCAGGTTTTAGAGCTAGAAATAGCAAGTTAAAATAAGGCTAGTCCGT
AK6	TGACCGGTGAGCAGGATGTT		TTTCTTGGCTTTATATATCTTGTGGAAAGGACGAAACACCGTGACCGGTGAGCAGGATGTTGTTTTAGAGCTAGAAATAGCAAGTTAAAATAAGGCTAGTCCGT
AK6	ACTATATGAAACCAGCGTTC		TTTCTTGGCTTTATATATCTTGTGGAAAGGACGAAACACCGACTATATGAAACCAGCGTTCGTTTTAGAGCTAGAAATAGCAAGTTAAAATAAGGCTAGTCCGT
AK6	AAGTCTTTCGTACAATACAT		TTTCTTGGCTTTATATATCTTGTGGAAAGGACGAAACACCGAAGTCTTTCGTACAATACATGTTTTAGAGCTAGAAATAGCAAGTTAAAATAAGGCTAGTCCGT
AK6	CTTCCGAACATCCTGCTCAC		TTTCTTGGCTTTATATATCTTGTGGAAAGGACGAAACACCGCTTCCGAACATCCTGCTCACGTTTTAGAGCTAGAAATAGCAAGTTAAAATAAGGCTAGTCCGT
AK7	GCAGCATACGTAGTTGCTGC		TTTCTTGGCTTTATATATCTTGTGGAAAGGACGAAACACCGGCAGCATACGTAGTTGCTGCGTTTTAGAGCTAGAAATAGCAAGTTAAAATAAGGCTAGTCCGT
AK7	TTGGGCGCGCTCCAAAGCCC		TTTCTTGGCTTTATATATCTTGTGGAAAGGACGAAACACCGTTGGGCGCGCTCCAAAGCCCGTTTTAGAGCTAGAAATAGCAAGTTAAAATAAGGCTAGTCCGT
AK7	CTCCAGTATGGAGCGGAAGG		TTTCTTGGCTTTATATATCTTGTGGAAAGGACGAAACACCGCTCCAGTATGGAGCGGAAGGGTTTTAGAGCTAGAAATAGCAAGTTAAAATAAGGCTAGTCCGT
AK7	CGATAATCTTCTTCAGTGAA		TTTCTTGGCTTTATATATCTTGTGGAAAGGACGAAACACCGCGATAATCTTCTTCAGTGAAGTTTTAGAGCTAGAAATAGCAAGTTAAAATAAGGCTAGTCCGT
AK7	ACTTACGGGGTCCAGGGCTT		TTTCTTGGCTTTATATATCTTGTGGAAAGGACGAAACACCGACTTACGGGGTCCAGGGCTTGTTTTAGAGCTAGAAATAGCAAGTTAAAATAAGGCTAGTCCGT
AK7	CTTATAATAGGAGGATTCTG		TTTCTTGGCTTTATATATCTTGTGGAAAGGACGAAACACCGCTTATAATAGGAGGATTCTGGTTTTAGAGCTAGAAATAGCAAGTTAAAATAAGGCTAGTCCGT
AK8	GATACGGTGCGGGGCGATAG		TTTCTTGGCTTTATATATCTTGTGGAAAGGACGAAACACCGGATACGGTGCGGGGCGATAGGTTTTAGAGCTAGAAATAGCAAGTTAAAATAAGGCTAGTCCGT
AK8	CCACATCTTCGAGTTGATGC		TTTCTTGGCTTTATATATCTTGTGGAAAGGACGAAACACCGCCACATCTTCGAGTTGATGCGTTTTAGAGCTAGAAATAGCAAGTTAAAATAAGGCTAGTCCGT
AK8	TGGACCTAATATTACAATCC		TTTCTTGGCTTTATATATCTTGTGGAAAGGACGAAACACCGTGGACCTAATATTACAATCCGTTTTAGAGCTAGAAATAGCAAGTTAAAATAAGGCTAGTCCGT
AK8	GTGCCCAGGATTGTAATATT		TTTCTTGGCTTTATATATCTTGTGGAAAGGACGAAACACCGGTGCCCAGGATTGTAATATTGTTTTAGAGCTAGAAATAGCAAGTTAAAATAAGGCTAGTCCGT
AK8	GAACAGCAGTCTCCTCACCC		TTTCTTGGCTTTATATATCTTGTGGAAAGGACGAAACACCGGAACAGCAGTCTCCTCACCCGTTTTAGAGCTAGAAATAGCAAGTTAAAATAAGGCTAGTCCGT
AK8	CCAGAAGGCTTTATCTGCAA		TTTCTTGGCTTTATATATCTTGTGGAAAGGACGAAACACCGCCAGAAGGCTTTATCTGCAAGTTTTAGAGCTAGAAATAGCAAGTTAAAATAAGGCTAGTCCGT
AK9	ATTAGCCCGTTACATAACAC		TTTCTTGGCTTTATATATCTTGTGGAAAGGACGAAACACCGATTAGCCCGTTACATAACACGTTTTAGAGCTAGAAATAGCAAGTTAAAATAAGGCTAGTCCGT
AK9	ATTGCTGCTGAAACCGAATC		TTTCTTGGCTTTATATATCTTGTGGAAAGGACGAAACACCGATTGCTGCTGAAACCGAATCGTTTTAGAGCTAGAAATAGCAAGTTAAAATAAGGCTAGTCCGT
AK9	TCCATGCCTGTGTTATGTAA		TTTCTTGGCTTTATATATCTTGTGGAAAGGACGAAACACCGTCCATGCCTGTGTTATGTAAGTTTTAGAGCTAGAAATAGCAAGTTAAAATAAGGCTAGTCCGT
AK9	TCCCCAGAAGTCTGTCACTT		TTTCTTGGCTTTATATATCTTGTGGAAAGGACGAAACACCGTCCCCAGAAGTCTGTCACTTGTTTTAGAGCTAGAAATAGCAAGTTAAAATAAGGCTAGTCCGT
AK9	ACTTGTCATAAAGCTAATGT		TTTCTTGGCTTTATATATCTTGTGGAAAGGACGAAACACCGACTTGTCATAAAGCTAATGTGTTTTAGAGCTAGAAATAGCAAGTTAAAATAAGGCTAGTCCGT
AK9	GTTTACCATAACTCCTGATT		TTTCTTGGCTTTATATATCTTGTGGAAAGGACGAAACACCGGTTTACCATAACTCCTGATTGTTTTAGAGCTAGAAATAGCAAGTTAAAATAAGGCTAGTCCGT
AKR1A1	ATCACGCCATGCACGATCAG		TTTCTTGGCTTTATATATCTTGTGGAAAGGACGAAACACCGATCACGCCATGCACGATCAGGTTTTAGAGCTAGAAATAGCAAGTTAAAATAAGGCTAGTCCGT
AKR1A1	GGTGGAATGCCACCCATACT		TTTCTTGGCTTTATATATCTTGTGGAAAGGACGAAACACCGGGTGGAATGCCACCCATACTGTTTTAGAGCTAGAAATAGCAAGTTAAAATAAGGCTAGTCCGT
AKR1A1	GTTAAGTATGCCCTTAGCGT		TTTCTTGGCTTTATATATCTTGTGGAAAGGACGAAACACCGGTTAAGTATGCCCTTAGCGTGTTTTAGAGCTAGAAATAGCAAGTTAAAATAAGGCTAGTCCGT
AKR1A1	CAAGCACCACCCCGAGGATG		TTTCTTGGCTTTATATATCTTGTGGAAAGGACGAAACACCGCAAGCACCACCCCGAGGATGGTTTTAGAGCTAGAAATAGCAAGTTAAAATAAGGCTAGTCCGT
AKR1A1	AATCTGCCGACTGTTGAAGT		TTTCTTGGCTTTATATATCTTGTGGAAAGGACGAAACACCGAATCTGCCGACTGTTGAAGTGTTTTAGAGCTAGAAATAGCAAGTTAAAATAAGGCTAGTCCGT
AKR1A1	TGACCTCCAGCTGGAGTATC		TTTCTTGGCTTTATATATCTTGTGGAAAGGACGAAACACCGTGACCTCCAGCTGGAGTATCGTTTTAGAGCTAGAAATAGCAAGTTAAAATAAGGCTAGTCCGT
AKR1B1	TCAGGTCGCTGAGTGTCTTC		TTTCTTGGCTTTATATATCTTGTGGAAAGGACGAAACACCGTCAGGTCGCTGAGTGTCTTCGTTTTAGAGCTAGAAATAGCAAGTTAAAATAAGGCTAGTCCGT
AKR1B1	TGGGCTCACAGGTCCTGATC		TTTCTTGGCTTTATATATCTTGTGGAAAGGACGAAACACCGTGGGCTCACAGGTCCTGATCGTTTTAGAGCTAGAAATAGCAAGTTAAAATAAGGCTAGTCCGT
AKR1B1	TCCCATACCTTAAAGCCAGT		TTTCTTGGCTTTATATATCTTGTGGAAAGGACGAAACACCGTCCCATACCTTAAAGCCAGTGTTTTAGAGCTAGAAATAGCAAGTTAAAATAAGGCTAGTCCGT
AKR1B1	CGCCCACGTGTCCAGAATGT		TTTCTTGGCTTTATATATCTTGTGGAAAGGACGAAACACCGCGCCCACGTGTCCAGAATGTGTTTTAGAGCTAGAAATAGCAAGTTAAAATAAGGCTAGTCCGT
AKR1B1	GGAGCTCTTCATCGTCAGCA		TTTCTTGGCTTTATATATCTTGTGGAAAGGACGAAACACCGGGAGCTCTTCATCGTCAGCAGTTTTAGAGCTAGAAATAGCAAGTTAAAATAAGGCTAGTCCGT
AKR1B1	GACGTCAATGGCCACCTTCA		TTTCTTGGCTTTATATATCTTGTGGAAAGGACGAAACACCGGACGTCAATGGCCACCTTCAGTTTTAGAGCTAGAAATAGCAAGTTAAAATAAGGCTAGTCCGT
AKR1B10	TGGCCATTGATGCAGGATAT		TTTCTTGGCTTTATATATCTTGTGGAAAGGACGAAACACCGTGGCCATTGATGCAGGATATGTTTTAGAGCTAGAAATAGCAAGTTAAAATAAGGCTAGTCCGT
AKR1B10	CGGTGGAAAAGCAACGTTCT		TTTCTTGGCTTTATATATCTTGTGGAAAGGACGAAACACCGCGGTGGAAAAGCAACGTTCTGTTTTAGAGCTAGAAATAGCAAGTTAAAATAAGGCTAGTCCGT
AKR1B10	GTGCCGATATCCTGCATCAA		TTTCTTGGCTTTATATATCTTGTGGAAAGGACGAAACACCGGTGCCGATATCCTGCATCAAGTTTTAGAGCTAGAAATAGCAAGTTAAAATAAGGCTAGTCCGT
AKR1B10	TCTTAAACCTTGAATCCCTG		TTTCTTGGCTTTATATATCTTGTGGAAAGGACGAAACACCGTCTTAAACCTTGAATCCCTGGTTTTAGAGCTAGAAATAGCAAGTTAAAATAAGGCTAGTCCGT
AKR1B10	TCTTTGAGAGACCCCTTGTG		TTTCTTGGCTTTATATATCTTGTGGAAAGGACGAAACACCGTCTTTGAGAGACCCCTTGTGGTTTTAGAGCTAGAAATAGCAAGTTAAAATAAGGCTAGTCCGT
AKR1B10	CATTACCTTTATCATCTTTG		TTTCTTGGCTTTATATATCTTGTGGAAAGGACGAAACACCGCATTACCTTTATCATCTTTGGTTTTAGAGCTAGAAATAGCAAGTTAAAATAAGGCTAGTCCGT
AKR1C1	GCCAGCTTCAATTGCCAATT		TTTCTTGGCTTTATATATCTTGTGGAAAGGACGAAACACCGGCCAGCTTCAATTGCCAATTGTTTTAGAGCTAGAAATAGCAAGTTAAAATAAGGCTAGTCCGT
AKR1C1	ACCAAATTGGCAATTGAAGC		TTTCTTGGCTTTATATATCTTGTGGAAAGGACGAAACACCGACCAAATTGGCAATTGAAGCGTTTTAGAGCTAGAAATAGCAAGTTAAAATAAGGCTAGTCCGT
AKR1C1	CTTATTACCATGGTTCTTCT		TTTCTTGGCTTTATATATCTTGTGGAAAGGACGAAACACCGCTTATTACCATGGTTCTTCTGTTTTAGAGCTAGAAATAGCAAGTTAAAATAAGGCTAGTCCGT
AKR1C1	GATCCCACCGAGAAGAACCA		TTTCTTGGCTTTATATATCTTGTGGAAAGGACGAAACACCGGATCCCACCGAGAAGAACCAGTTTTAGAGCTAGAAATAGCAAGTTAAAATAAGGCTAGTCCGT
AKR1C1	CTGCCTACCTTTACAGACAC		TTTCTTGGCTTTATATATCTTGTGGAAAGGACGAAACACCGCTGCCTACCTTTACAGACACGTTTTAGAGCTAGAAATAGCAAGTTAAAATAAGGCTAGTCCGT
AKR1C1	CAATTCCCATCGACCAGAGT		TTTCTTGGCTTTATATATCTTGTGGAAAGGACGAAACACCGCAATTCCCATCGACCAGAGTGTTTTAGAGCTAGAAATAGCAAGTTAAAATAAGGCTAGTCCGT
AKR1C2	GGCTTCTATTGCCAATTTGA		TTTCTTGGCTTTATATATCTTGTGGAAAGGACGAAACACCGGGCTTCTATTGCCAATTTGAGTTTTAGAGCTAGAAATAGCAAGTTAAAATAAGGCTAGTCCGT
AKR1C2	ATTACCATGGTTCTTCTCGA		TTTCTTGGCTTTATATATCTTGTGGAAAGGACGAAACACCGATTACCATGGTTCTTCTCGAGTTTTAGAGCTAGAAATAGCAAGTTAAAATAAGGCTAGTCCGT
AKR1C2	GTCAAATTGGCAATAGAAGC		TTTCTTGGCTTTATATATCTTGTGGAAAGGACGAAACACCGGTCAAATTGGCAATAGAAGCGTTTTAGAGCTAGAAATAGCAAGTTAAAATAAGGCTAGTCCGT
AKR1C2	GATCCCATCGAGAAGAACCA		TTTCTTGGCTTTATATATCTTGTGGAAAGGACGAAACACCGGATCCCATCGAGAAGAACCAGTTTTAGAGCTAGAAATAGCAAGTTAAAATAAGGCTAGTCCGT
AKR1C2	AGGAATTAGGAGTTATGTTT		TTTCTTGGCTTTATATATCTTGTGGAAAGGACGAAACACCGAGGAATTAGGAGTTATGTTTGTTTTAGAGCTAGAAATAGCAAGTTAAAATAAGGCTAGTCCGT
AKR1C2	CAATTCCCATCGACCAGAGT		TTTCTTGGCTTTATATATCTTGTGGAAAGGACGAAACACCGCAATTCCCATCGACCAGAGTGTTTTAGAGCTAGAAATAGCAAGTTAAAATAAGGCTAGTCCGT
AKR1C3	GGTTCCGAGAAGTAAAGCTT		TTTCTTGGCTTTATATATCTTGTGGAAAGGACGAAACACCGGGTTCCGAGAAGTAAAGCTTGTTTTAGAGCTAGAAATAGCAAGTTAAAATAAGGCTAGTCCGT
AKR1C3	CAACTCTGGTCGATGAAAAG		TTTCTTGGCTTTATATATCTTGTGGAAAGGACGAAACACCGCAACTCTGGTCGATGAAAAGGTTTTAGAGCTAGAAATAGCAAGTTAAAATAAGGCTAGTCCGT
AKR1C3	CTGCATACCTTTAGAGACAT		TTTCTTGGCTTTATATATCTTGTGGAAAGGACGAAACACCGCTGCATACCTTTAGAGACATGTTTTAGAGCTAGAAATAGCAAGTTAAAATAAGGCTAGTCCGT
AKR1C3	GTTGAAGTTTGACACCCCAA		TTTCTTGGCTTTATATATCTTGTGGAAAGGACGAAACACCGGTTGAAGTTTGACACCCCAAGTTTTAGAGCTAGAAATAGCAAGTTAAAATAAGGCTAGTCCGT
AKR1C3	CTTTCACCAACAGATGAAAA		TTTCTTGGCTTTATATATCTTGTGGAAAGGACGAAACACCGCTTTCACCAACAGATGAAAAGTTTTAGAGCTAGAAATAGCAAGTTAAAATAAGGCTAGTCCGT
AKR1C3	ACCTCCAAAGCTTTACTTCT		TTTCTTGGCTTTATATATCTTGTGGAAAGGACGAAACACCGACCTCCAAAGCTTTACTTCTGTTTTAGAGCTAGAAATAGCAAGTTAAAATAAGGCTAGTCCGT
AKR1C4	AAAAGTAATATTCGACACAG		TTTCTTGGCTTTATATATCTTGTGGAAAGGACGAAACACCGAAAAGTAATATTCGACACAGGTTTTAGAGCTAGAAATAGCAAGTTAAAATAAGGCTAGTCCGT
AKR1C4	GCCAGCTTCTATTGCTAATT		TTTCTTGGCTTTATATATCTTGTGGAAAGGACGAAACACCGGCCAGCTTCTATTGCTAATTGTTTTAGAGCTAGAAATAGCAAGTTAAAATAAGGCTAGTCCGT
AKR1C4	TTCCCTACCTTGAGAGCCAT		TTTCTTGGCTTTATATATCTTGTGGAAAGGACGAAACACCGTTCCCTACCTTGAGAGCCATGTTTTAGAGCTAGAAATAGCAAGTTAAAATAAGGCTAGTCCGT
AKR1C4	TCCGAGGAACAGAGCTGTAG		TTTCTTGGCTTTATATATCTTGTGGAAAGGACGAAACACCGTCCGAGGAACAGAGCTGTAGGTTTTAGAGCTAGAAATAGCAAGTTAAAATAAGGCTAGTCCGT
AKR1C4	CCAGGTCATGGAGAAGTGTA		TTTCTTGGCTTTATATATCTTGTGGAAAGGACGAAACACCGCCAGGTCATGGAGAAGTGTAGTTTTAGAGCTAGAAATAGCAAGTTAAAATAAGGCTAGTCCGT
AKR1C4	CACTTTCTTTCAACCACAGA		TTTCTTGGCTTTATATATCTTGTGGAAAGGACGAAACACCGCACTTTCTTTCAACCACAGAGTTTTAGAGCTAGAAATAGCAAGTTAAAATAAGGCTAGTCCGT
AKR1D1	AACCTTCACCGATGTTGCAC		TTTCTTGGCTTTATATATCTTGTGGAAAGGACGAAACACCGAACCTTCACCGATGTTGCACGTTTTAGAGCTAGAAATAGCAAGTTAAAATAAGGCTAGTCCGT
AKR1D1	TGTAGGCCCCATCAATATGT		TTTCTTGGCTTTATATATCTTGTGGAAAGGACGAAACACCGTGTAGGCCCCATCAATATGTGTTTTAGAGCTAGAAATAGCAAGTTAAAATAAGGCTAGTCCGT
AKR1D1	TTACATCATTGAAGTACCCA		TTTCTTGGCTTTATATATCTTGTGGAAAGGACGAAACACCGTTACATCATTGAAGTACCCAGTTTTAGAGCTAGAAATAGCAAGTTAAAATAAGGCTAGTCCGT
AKR1D1	TGAACTCACCTTAAAGGCCA		TTTCTTGGCTTTATATATCTTGTGGAAAGGACGAAACACCGTGAACTCACCTTAAAGGCCAGTTTTAGAGCTAGAAATAGCAAGTTAAAATAAGGCTAGTCCGT
AKR1D1	ATATACCCTAGAGATGAGAA		TTTCTTGGCTTTATATATCTTGTGGAAAGGACGAAACACCGATATACCCTAGAGATGAGAAGTTTTAGAGCTAGAAATAGCAAGTTAAAATAAGGCTAGTCCGT
AKR1D1	CATTTGCCATTCTCATCTCT		TTTCTTGGCTTTATATATCTTGTGGAAAGGACGAAACACCGCATTTGCCATTCTCATCTCTGTTTTAGAGCTAGAAATAGCAAGTTAAAATAAGGCTAGTCCGT
AKR7A2	CCCGGCTCACCGATTCCTGT		TTTCTTGGCTTTATATATCTTGTGGAAAGGACGAAACACCGCCCGGCTCACCGATTCCTGTGTTTTAGAGCTAGAAATAGCAAGTTAAAATAAGGCTAGTCCGT
AKR7A2	GCCTCTCCAACTATGCTAGC		TTTCTTGGCTTTATATATCTTGTGGAAAGGACGAAACACCGGCCTCTCCAACTATGCTAGCGTTTTAGAGCTAGAAATAGCAAGTTAAAATAAGGCTAGTCCGT
AKR7A2	CACTTCCCAGCTAGCATAGT		TTTCTTGGCTTTATATATCTTGTGGAAAGGACGAAACACCGCACTTCCCAGCTAGCATAGTGTTTTAGAGCTAGAAATAGCAAGTTAAAATAAGGCTAGTCCGT
AKR7A2	CCAAGTGAAAATTGCCACCA		TTTCTTGGCTTTATATATCTTGTGGAAAGGACGAAACACCGCCAAGTGAAAATTGCCACCAGTTTTAGAGCTAGAAATAGCAAGTTAAAATAAGGCTAGTCCGT
AKR7A2	TGCCGTGGTCAGGTGCGTGT		TTTCTTGGCTTTATATATCTTGTGGAAAGGACGAAACACCGTGCCGTGGTCAGGTGCGTGTGTTTTAGAGCTAGAAATAGCAAGTTAAAATAAGGCTAGTCCGT
AKR7A2	ATAGCTGGGCTGAGACCTAC		TTTCTTGGCTTTATATATCTTGTGGAAAGGACGAAACACCGATAGCTGGGCTGAGACCTACGTTTTAGAGCTAGAAATAGCAAGTTAAAATAAGGCTAGTCCGT
AKR7A3	CCCAAACAGTGGAATGGCCT		TTTCTTGGCTTTATATATCTTGTGGAAAGGACGAAACACCGCCCAAACAGTGGAATGGCCTGTTTTAGAGCTAGAAATAGCAAGTTAAAATAAGGCTAGTCCGT
AKR7A3	ATACCTGGGCAGAGATGTAC		TTTCTTGGCTTTATATATCTTGTGGAAAGGACGAAACACCGATACCTGGGCAGAGATGTACGTTTTAGAGCTAGAAATAGCAAGTTAAAATAAGGCTAGTCCGT
AKR7A3	GCCTCTCCAACTATGCAGCC		TTTCTTGGCTTTATATATCTTGTGGAAAGGACGAAACACCGGCCTCTCCAACTATGCAGCCGTTTTAGAGCTAGAAATAGCAAGTTAAAATAAGGCTAGTCCGT
AKR7A3	TGCTGTGGTCTGGCATATGC		TTTCTTGGCTTTATATATCTTGTGGAAAGGACGAAACACCGTGCTGTGGTCTGGCATATGCGTTTTAGAGCTAGAAATAGCAAGTTAAAATAAGGCTAGTCCGT
AKR7A3	GCATGTACAATGCCATCACC		TTTCTTGGCTTTATATATCTTGTGGAAAGGACGAAACACCGGCATGTACAATGCCATCACCGTTTTAGAGCTAGAAATAGCAAGTTAAAATAAGGCTAGTCCGT
AKR7A3	ATTCCTGTACATCTCTGCCC		TTTCTTGGCTTTATATATCTTGTGGAAAGGACGAAACACCGATTCCTGTACATCTCTGCCCGTTTTAGAGCTAGAAATAGCAAGTTAAAATAAGGCTAGTCCGT
ALAD	GCCCCGTCGGACATGATGGA		TTTCTTGGCTTTATATATCTTGTGGAAAGGACGAAACACCGGCCCCGTCGGACATGATGGAGTTTTAGAGCTAGAAATAGCAAGTTAAAATAAGGCTAGTCCGT
ALAD	CGTCCATCCATCATGTCCGA		TTTCTTGGCTTTATATATCTTGTGGAAAGGACGAAACACCGCGTCCATCCATCATGTCCGAGTTTTAGAGCTAGAAATAGCAAGTTAAAATAAGGCTAGTCCGT
ALAD	CTCGCCGTGTACCACGTCTC		TTTCTTGGCTTTATATATCTTGTGGAAAGGACGAAACACCGCTCGCCGTGTACCACGTCTCGTTTTAGAGCTAGAAATAGCAAGTTAAAATAAGGCTAGTCCGT
ALAD	CTCTCCAGAGACGTGGTACA		TTTCTTGGCTTTATATATCTTGTGGAAAGGACGAAACACCGCTCTCCAGAGACGTGGTACAGTTTTAGAGCTAGAAATAGCAAGTTAAAATAAGGCTAGTCCGT
ALAD	GTGATAGGCTGTATGTCATC		TTTCTTGGCTTTATATATCTTGTGGAAAGGACGAAACACCGGTGATAGGCTGTATGTCATCGTTTTAGAGCTAGAAATAGCAAGTTAAAATAAGGCTAGTCCGT
ALAD	GGTGGCATTGGCGTATGCCA		TTTCTTGGCTTTATATATCTTGTGGAAAGGACGAAACACCGGGTGGCATTGGCGTATGCCAGTTTTAGAGCTAGAAATAGCAAGTTAAAATAAGGCTAGTCCGT
ALAS1	GTGGTTAGTGTGAAAACCGA		TTTCTTGGCTTTATATATCTTGTGGAAAGGACGAAACACCGGTGGTTAGTGTGAAAACCGAGTTTTAGAGCTAGAAATAGCAAGTTAAAATAAGGCTAGTCCGT
ALAS1	GTCATTGGCCACAAAGCACG		TTTCTTGGCTTTATATATCTTGTGGAAAGGACGAAACACCGGTCATTGGCCACAAAGCACGGTTTTAGAGCTAGAAATAGCAAGTTAAAATAAGGCTAGTCCGT
ALAS1	ATAACTGCCCCACACACCCG		TTTCTTGGCTTTATATATCTTGTGGAAAGGACGAAACACCGATAACTGCCCCACACACCCGGTTTTAGAGCTAGAAATAGCAAGTTAAAATAAGGCTAGTCCGT
ALAS1	AAGTTCTTCAGCAGTCCACT		TTTCTTGGCTTTATATATCTTGTGGAAAGGACGAAACACCGAAGTTCTTCAGCAGTCCACTGTTTTAGAGCTAGAAATAGCAAGTTAAAATAAGGCTAGTCCGT
ALAS1	TACCTGGCATCATCTTAGCC		TTTCTTGGCTTTATATATCTTGTGGAAAGGACGAAACACCGTACCTGGCATCATCTTAGCCGTTTTAGAGCTAGAAATAGCAAGTTAAAATAAGGCTAGTCCGT
ALAS1	GATGGCACACAGCTTCCGTC		TTTCTTGGCTTTATATATCTTGTGGAAAGGACGAAACACCGGATGGCACACAGCTTCCGTCGTTTTAGAGCTAGAAATAGCAAGTTAAAATAAGGCTAGTCCGT
ALAS2	TGCGAGATTTACTCAGACGC		TTTCTTGGCTTTATATATCTTGTGGAAAGGACGAAACACCGTGCGAGATTTACTCAGACGCGTTTTAGAGCTAGAAATAGCAAGTTAAAATAAGGCTAGTCCGT
ALAS2	CTCCACTGTTACGGATACCT		TTTCTTGGCTTTATATATCTTGTGGAAAGGACGAAACACCGCTCCACTGTTACGGATACCTGTTTTAGAGCTAGAAATAGCAAGTTAAAATAAGGCTAGTCCGT
ALAS2	GACAGCGTCCAATACCAAAC		TTTCTTGGCTTTATATATCTTGTGGAAAGGACGAAACACCGGACAGCGTCCAATACCAAACGTTTTAGAGCTAGAAATAGCAAGTTAAAATAAGGCTAGTCCGT
ALAS2	TATTGGACGCTGTCCCATCC		TTTCTTGGCTTTATATATCTTGTGGAAAGGACGAAACACCGTATTGGACGCTGTCCCATCCGTTTTAGAGCTAGAAATAGCAAGTTAAAATAAGGCTAGTCCGT
ALAS2	CCACTGTCCCTTCATGCTGT		TTTCTTGGCTTTATATATCTTGTGGAAAGGACGAAACACCGCCACTGTCCCTTCATGCTGTGTTTTAGAGCTAGAAATAGCAAGTTAAAATAAGGCTAGTCCGT
ALAS2	CCGACAGCATGAAGGGACAG		TTTCTTGGCTTTATATATCTTGTGGAAAGGACGAAACACCGCCGACAGCATGAAGGGACAGGTTTTAGAGCTAGAAATAGCAAGTTAAAATAAGGCTAGTCCGT
ALDH18A1	GCGCAAGCGTTGTTTGCCAA		TTTCTTGGCTTTATATATCTTGTGGAAAGGACGAAACACCGGCGCAAGCGTTGTTTGCCAAGTTTTAGAGCTAGAAATAGCAAGTTAAAATAAGGCTAGTCCGT
ALDH18A1	ACAGGCAATTCCAGTCTTAG		TTTCTTGGCTTTATATATCTTGTGGAAAGGACGAAACACCGACAGGCAATTCCAGTCTTAGGTTTTAGAGCTAGAAATAGCAAGTTAAAATAAGGCTAGTCCGT
ALDH18A1	GGGCAGCACAGATGCTGTAC		TTTCTTGGCTTTATATATCTTGTGGAAAGGACGAAACACCGGGGCAGCACAGATGCTGTACGTTTTAGAGCTAGAAATAGCAAGTTAAAATAAGGCTAGTCCGT
ALDH18A1	GCCGCACGCTCTGAGACAGA		TTTCTTGGCTTTATATATCTTGTGGAAAGGACGAAACACCGGCCGCACGCTCTGAGACAGAGTTTTAGAGCTAGAAATAGCAAGTTAAAATAAGGCTAGTCCGT
ALDH18A1	ATTGTTCTTTCAGATGTAGA		TTTCTTGGCTTTATATATCTTGTGGAAAGGACGAAACACCGATTGTTCTTTCAGATGTAGAGTTTTAGAGCTAGAAATAGCAAGTTAAAATAAGGCTAGTCCGT
ALDH18A1	TGTTAAAGATAATGATAGCC		TTTCTTGGCTTTATATATCTTGTGGAAAGGACGAAACACCGTGTTAAAGATAATGATAGCCGTTTTAGAGCTAGAAATAGCAAGTTAAAATAAGGCTAGTCCGT
ALDH1A1	GTATAATAGTCGCCCCCTCT		TTTCTTGGCTTTATATATCTTGTGGAAAGGACGAAACACCGGTATAATAGTCGCCCCCTCTGTTTTAGAGCTAGAAATAGCAAGTTAAAATAAGGCTAGTCCGT
ALDH1A1	AAGCATCCATAGTACGCCAC		TTTCTTGGCTTTATATATCTTGTGGAAAGGACGAAACACCGAAGCATCCATAGTACGCCACGTTTTAGAGCTAGAAATAGCAAGTTAAAATAAGGCTAGTCCGT
ALDH1A1	AAAACATTGCGCTACTGTGC		TTTCTTGGCTTTATATATCTTGTGGAAAGGACGAAACACCGAAAACATTGCGCTACTGTGCGTTTTAGAGCTAGAAATAGCAAGTTAAAATAAGGCTAGTCCGT
ALDH1A1	ACTTACCAATTGGTATTGTA		TTTCTTGGCTTTATATATCTTGTGGAAAGGACGAAACACCGACTTACCAATTGGTATTGTAGTTTTAGAGCTAGAAATAGCAAGTTAAAATAAGGCTAGTCCGT
ALDH1A1	TATACAAGACATGAACCTAT		TTTCTTGGCTTTATATATCTTGTGGAAAGGACGAAACACCGTATACAAGACATGAACCTATGTTTTAGAGCTAGAAATAGCAAGTTAAAATAAGGCTAGTCCGT
ALDH1A1	CAGAGCTCCTCCTCAGTTGC		TTTCTTGGCTTTATATATCTTGTGGAAAGGACGAAACACCGCAGAGCTCCTCCTCAGTTGCGTTTTAGAGCTAGAAATAGCAAGTTAAAATAAGGCTAGTCCGT
ALDH1A2	AAAACCTTTCGATATTACGC		TTTCTTGGCTTTATATATCTTGTGGAAAGGACGAAACACCGAAAACCTTTCGATATTACGCGTTTTAGAGCTAGAAATAGCAAGTTAAAATAAGGCTAGTCCGT
ALDH1A2	CCAGCCTGCGTAATATCGAA		TTTCTTGGCTTTATATATCTTGTGGAAAGGACGAAACACCGCCAGCCTGCGTAATATCGAAGTTTTAGAGCTAGAAATAGCAAGTTAAAATAAGGCTAGTCCGT
ALDH1A2	ACCACTCAGTGCACTCTACA		TTTCTTGGCTTTATATATCTTGTGGAAAGGACGAAACACCGACCACTCAGTGCACTCTACAGTTTTAGAGCTAGAAATAGCAAGTTAAAATAAGGCTAGTCCGT
ALDH1A2	CCCATGTAGAGTGCACTGAG		TTTCTTGGCTTTATATATCTTGTGGAAAGGACGAAACACCGCCCATGTAGAGTGCACTGAGGTTTTAGAGCTAGAAATAGCAAGTTAAAATAAGGCTAGTCCGT
ALDH1A2	GATCTGTCCACACACTCCAA		TTTCTTGGCTTTATATATCTTGTGGAAAGGACGAAACACCGGATCTGTCCACACACTCCAAGTTTTAGAGCTAGAAATAGCAAGTTAAAATAAGGCTAGTCCGT
ALDH1A2	TTTACAAGACATGAACCCAT		TTTCTTGGCTTTATATATCTTGTGGAAAGGACGAAACACCGTTTACAAGACATGAACCCATGTTTTAGAGCTAGAAATAGCAAGTTAAAATAAGGCTAGTCCGT
ALDH1A3	CGTCCCGGAGCAATCTGAAG		TTTCTTGGCTTTATATATCTTGTGGAAAGGACGAAACACCGCGTCCCGGAGCAATCTGAAGGTTTTAGAGCTAGAAATAGCAAGTTAAAATAAGGCTAGTCCGT
ALDH1A3	AGCGTCCGCACACACGATGC		TTTCTTGGCTTTATATATCTTGTGGAAAGGACGAAACACCGAGCGTCCGCACACACGATGCGTTTTAGAGCTAGAAATAGCAAGTTAAAATAAGGCTAGTCCGT
ALDH1A3	CATATTTGCTCCCGAGTTGA		TTTCTTGGCTTTATATATCTTGTGGAAAGGACGAAACACCGCATATTTGCTCCCGAGTTGAGTTTTAGAGCTAGAAATAGCAAGTTAAAATAAGGCTAGTCCGT
ALDH1A3	TACTCACGGCCAAGGTGGCG		TTTCTTGGCTTTATATATCTTGTGGAAAGGACGAAACACCGTACTCACGGCCAAGGTGGCGGTTTTAGAGCTAGAAATAGCAAGTTAAAATAAGGCTAGTCCGT
ALDH1A3	CGCTCAGCCCGACGTGGACA		TTTCTTGGCTTTATATATCTTGTGGAAAGGACGAAACACCGCGCTCAGCCCGACGTGGACAGTTTTAGAGCTAGAAATAGCAAGTTAAAATAAGGCTAGTCCGT
ALDH1A3	CTACATGTAACCCTTCAACT		TTTCTTGGCTTTATATATCTTGTGGAAAGGACGAAACACCGCTACATGTAACCCTTCAACTGTTTTAGAGCTAGAAATAGCAAGTTAAAATAAGGCTAGTCCGT
ALDH1B1	GGTAGGGTTGACCGTCGGGA		TTTCTTGGCTTTATATATCTTGTGGAAAGGACGAAACACCGGGTAGGGTTGACCGTCGGGAGTTTTAGAGCTAGAAATAGCAAGTTAAAATAAGGCTAGTCCGT
ALDH1B1	GAGCAGTTTGAACGAGTCCT		TTTCTTGGCTTTATATATCTTGTGGAAAGGACGAAACACCGGAGCAGTTTGAACGAGTCCTGTTTTAGAGCTAGAAATAGCAAGTTAAAATAAGGCTAGTCCGT
ALDH1B1	CGAAACGCTCTCCGCCACAG		TTTCTTGGCTTTATATATCTTGTGGAAAGGACGAAACACCGCGAAACGCTCTCCGCCACAGGTTTTAGAGCTAGAAATAGCAAGTTAAAATAAGGCTAGTCCGT
ALDH1B1	GTGAACATCATCACGGGGTA		TTTCTTGGCTTTATATATCTTGTGGAAAGGACGAAACACCGGTGAACATCATCACGGGGTAGTTTTAGAGCTAGAAATAGCAAGTTAAAATAAGGCTAGTCCGT
ALDH1B1	CGGCCCGATCCACATCAGCC		TTTCTTGGCTTTATATATCTTGTGGAAAGGACGAAACACCGCGGCCCGATCCACATCAGCCGTTTTAGAGCTAGAAATAGCAAGTTAAAATAAGGCTAGTCCGT
ALDH1B1	GTGATGATGTTCACCACCCC		TTTCTTGGCTTTATATATCTTGTGGAAAGGACGAAACACCGGTGATGATGTTCACCACCCCGTTTTAGAGCTAGAAATAGCAAGTTAAAATAAGGCTAGTCCGT
ALDH1L1	TGAACACACCCACCACTTCG		TTTCTTGGCTTTATATATCTTGTGGAAAGGACGAAACACCGTGAACACACCCACCACTTCGGTTTTAGAGCTAGAAATAGCAAGTTAAAATAAGGCTAGTCCGT
ALDH1L1	AAGGAGGGCCACGAAGTGGT		TTTCTTGGCTTTATATATCTTGTGGAAAGGACGAAACACCGAAGGAGGGCCACGAAGTGGTGTTTTAGAGCTAGAAATAGCAAGTTAAAATAAGGCTAGTCCGT
ALDH1L1	GGAGACGCTTTGCCCATCCC		TTTCTTGGCTTTATATATCTTGTGGAAAGGACGAAACACCGGGAGACGCTTTGCCCATCCCGTTTTAGAGCTAGAAATAGCAAGTTAAAATAAGGCTAGTCCGT
ALDH1L1	CCAGGGGTGGTCACCAAAGC		TTTCTTGGCTTTATATATCTTGTGGAAAGGACGAAACACCGCCAGGGGTGGTCACCAAAGCGTTTTAGAGCTAGAAATAGCAAGTTAAAATAAGGCTAGTCCGT
ALDH1L1	GCTGGTGAAGAATATTCAGC		TTTCTTGGCTTTATATATCTTGTGGAAAGGACGAAACACCGGCTGGTGAAGAATATTCAGCGTTTTAGAGCTAGAAATAGCAAGTTAAAATAAGGCTAGTCCGT
ALDH1L1	TGCCCCCTTAAAGAAGTTCG		TTTCTTGGCTTTATATATCTTGTGGAAAGGACGAAACACCGTGCCCCCTTAAAGAAGTTCGGTTTTAGAGCTAGAAATAGCAAGTTAAAATAAGGCTAGTCCGT
ALDH1L2	CTATAGCCACCTCCGCAAAG		TTTCTTGGCTTTATATATCTTGTGGAAAGGACGAAACACCGCTATAGCCACCTCCGCAAAGGTTTTAGAGCTAGAAATAGCAAGTTAAAATAAGGCTAGTCCGT
ALDH1L2	AAGTGCATCCACTGTATCAT		TTTCTTGGCTTTATATATCTTGTGGAAAGGACGAAACACCGAAGTGCATCCACTGTATCATGTTTTAGAGCTAGAAATAGCAAGTTAAAATAAGGCTAGTCCGT
ALDH1L2	CTGTGAACACCCCTACTACT		TTTCTTGGCTTTATATATCTTGTGGAAAGGACGAAACACCGCTGTGAACACCCCTACTACTGTTTTAGAGCTAGAAATAGCAAGTTAAAATAAGGCTAGTCCGT
ALDH1L2	GCGCTCCGGCGCTTCTCCAC		TTTCTTGGCTTTATATATCTTGTGGAAAGGACGAAACACCGGCGCTCCGGCGCTTCTCCACGTTTTAGAGCTAGAAATAGCAAGTTAAAATAAGGCTAGTCCGT
ALDH1L2	TCCTCTCCAGCATGCTGCGG		TTTCTTGGCTTTATATATCTTGTGGAAAGGACGAAACACCGTCCTCTCCAGCATGCTGCGGGTTTTAGAGCTAGAAATAGCAAGTTAAAATAAGGCTAGTCCGT
ALDH1L2	ACCATGGCCTTGATTCCTTC		TTTCTTGGCTTTATATATCTTGTGGAAAGGACGAAACACCGACCATGGCCTTGATTCCTTCGTTTTAGAGCTAGAAATAGCAAGTTAAAATAAGGCTAGTCCGT
ALDH2	CCCGCTCGATCAGATCGGCC		TTTCTTGGCTTTATATATCTTGTGGAAAGGACGAAACACCGCCCGCTCGATCAGATCGGCCGTTTTAGAGCTAGAAATAGCAAGTTAAAATAAGGCTAGTCCGT
ALDH2	GCCTGGCCGATCTGATCGAG		TTTCTTGGCTTTATATATCTTGTGGAAAGGACGAAACACCGGCCTGGCCGATCTGATCGAGGTTTTAGAGCTAGAAATAGCAAGTTAAAATAAGGCTAGTCCGT
ALDH2	CCCACCGTCAATCCGTCCAC		TTTCTTGGCTTTATATATCTTGTGGAAAGGACGAAACACCGCCCACCGTCAATCCGTCCACGTTTTAGAGCTAGAAATAGCAAGTTAAAATAAGGCTAGTCCGT
ALDH2	GCTGAAGAAGTCTCCGTCAA		TTTCTTGGCTTTATATATCTTGTGGAAAGGACGAAACACCGGCTGAAGAAGTCTCCGTCAAGTTTTAGAGCTAGAAATAGCAAGTTAAAATAAGGCTAGTCCGT
ALDH2	CTACACACGCCATGAACCTG		TTTCTTGGCTTTATATATCTTGTGGAAAGGACGAAACACCGCTACACACGCCATGAACCTGGTTTTAGAGCTAGAAATAGCAAGTTAAAATAAGGCTAGTCCGT
ALDH2	GCCCATACCGGAGACATTTG		TTTCTTGGCTTTATATATCTTGTGGAAAGGACGAAACACCGGCCCATACCGGAGACATTTGGTTTTAGAGCTAGAAATAGCAAGTTAAAATAAGGCTAGTCCGT
ALDH3A1	GTTCGACCATATCCTGTACA		TTTCTTGGCTTTATATATCTTGTGGAAAGGACGAAACACCGGTTCGACCATATCCTGTACAGTTTTAGAGCTAGAAATAGCAAGTTAAAATAAGGCTAGTCCGT
ALDH3A1	AGTTCCAGGTGCCAATGACG		TTTCTTGGCTTTATATATCTTGTGGAAAGGACGAAACACCGAGTTCCAGGTGCCAATGACGGTTTTAGAGCTAGAAATAGCAAGTTAAAATAAGGCTAGTCCGT
ALDH3A1	GGGACACCCCCATTGATTAC		TTTCTTGGCTTTATATATCTTGTGGAAAGGACGAAACACCGGGGACACCCCCATTGATTACGTTTTAGAGCTAGAAATAGCAAGTTAAAATAAGGCTAGTCCGT
ALDH3A1	CTACATCCACTCGGAGCCAC		TTTCTTGGCTTTATATATCTTGTGGAAAGGACGAAACACCGCTACATCCACTCGGAGCCACGTTTTAGAGCTAGAAATAGCAAGTTAAAATAAGGCTAGTCCGT
ALDH3A1	TACCATCATCCCCCAGTACC		TTTCTTGGCTTTATATATCTTGTGGAAAGGACGAAACACCGTACCATCATCCCCCAGTACCGTTTTAGAGCTAGAAATAGCAAGTTAAAATAAGGCTAGTCCGT
ALDH3A1	CATGTTCTCACTCAGCTCCG		TTTCTTGGCTTTATATATCTTGTGGAAAGGACGAAACACCGCATGTTCTCACTCAGCTCCGGTTTTAGAGCTAGAAATAGCAAGTTAAAATAAGGCTAGTCCGT
ALDH3A2	GTCCGACAGGCGTTCCTGTC		TTTCTTGGCTTTATATATCTTGTGGAAAGGACGAAACACCGGTCCGACAGGCGTTCCTGTCGTTTTAGAGCTAGAAATAGCAAGTTAAAATAAGGCTAGTCCGT
ALDH3A2	CGTGCGTACCTTGCACAGGT		TTTCTTGGCTTTATATATCTTGTGGAAAGGACGAAACACCGCGTGCGTACCTTGCACAGGTGTTTTAGAGCTAGAAATAGCAAGTTAAAATAAGGCTAGTCCGT
ALDH3A2	TGGTGCTGATAATCGGAGCT		TTTCTTGGCTTTATATATCTTGTGGAAAGGACGAAACACCGTGGTGCTGATAATCGGAGCTGTTTTAGAGCTAGAAATAGCAAGTTAAAATAAGGCTAGTCCGT
ALDH3A2	TCAACATCGGTAAGTACTGT		TTTCTTGGCTTTATATATCTTGTGGAAAGGACGAAACACCGTCAACATCGGTAAGTACTGTGTTTTAGAGCTAGAAATAGCAAGTTAAAATAAGGCTAGTCCGT
ALDH3A2	CGATGTTGATCCTAAAACCA		TTTCTTGGCTTTATATATCTTGTGGAAAGGACGAAACACCGCGATGTTGATCCTAAAACCAGTTTTAGAGCTAGAAATAGCAAGTTAAAATAAGGCTAGTCCGT
ALDH3A2	TGGCTGAATGGTGAGAACGA		TTTCTTGGCTTTATATATCTTGTGGAAAGGACGAAACACCGTGGCTGAATGGTGAGAACGAGTTTTAGAGCTAGAAATAGCAAGTTAAAATAAGGCTAGTCCGT
ALDH3B1	TGGCCCGTGATTAGATAGTT		TTTCTTGGCTTTATATATCTTGTGGAAAGGACGAAACACCGTGGCCCGTGATTAGATAGTTGTTTTAGAGCTAGAAATAGCAAGTTAAAATAAGGCTAGTCCGT
ALDH3B1	CCTTCCACGCGGGGCGCACG		TTTCTTGGCTTTATATATCTTGTGGAAAGGACGAAACACCGCCTTCCACGCGGGGCGCACGGTTTTAGAGCTAGAAATAGCAAGTTAAAATAAGGCTAGTCCGT
ALDH3B1	CTATCCGCTGAACCTGACGC		TTTCTTGGCTTTATATATCTTGTGGAAAGGACGAAACACCGCTATCCGCTGAACCTGACGCGTTTTAGAGCTAGAAATAGCAAGTTAAAATAAGGCTAGTCCGT
ALDH3B1	GCAGCTTCTGCACGACGCAC		TTTCTTGGCTTTATATATCTTGTGGAAAGGACGAAACACCGGCAGCTTCTGCACGACGCACGTTTTAGAGCTAGAAATAGCAAGTTAAAATAAGGCTAGTCCGT
ALDH3B1	AGTTCCAGGGCGCAATGATG		TTTCTTGGCTTTATATATCTTGTGGAAAGGACGAAACACCGAGTTCCAGGGCGCAATGATGGTTTTAGAGCTAGAAATAGCAAGTTAAAATAAGGCTAGTCCGT
ALDH3B1	CCACCCTAACTATCTAATCA		TTTCTTGGCTTTATATATCTTGTGGAAAGGACGAAACACCGCCACCCTAACTATCTAATCAGTTTTAGAGCTAGAAATAGCAAGTTAAAATAAGGCTAGTCCGT
ALDH3B2	AGCGATCGCTCTCGTTGCTC		TTTCTTGGCTTTATATATCTTGTGGAAAGGACGAAACACCGAGCGATCGCTCTCGTTGCTCGTTTTAGAGCTAGAAATAGCAAGTTAAAATAAGGCTAGTCCGT
ALDH3B2	GCCCTCCTCACCTGCGGCGA		TTTCTTGGCTTTATATATCTTGTGGAAAGGACGAAACACCGGCCCTCCTCACCTGCGGCGAGTTTTAGAGCTAGAAATAGCAAGTTAAAATAAGGCTAGTCCGT
ALDH3B2	TGGTCCTCATCATCGCACCC		TTTCTTGGCTTTATATATCTTGTGGAAAGGACGAAACACCGTGGTCCTCATCATCGCACCCGTTTTAGAGCTAGAAATAGCAAGTTAAAATAAGGCTAGTCCGT
ALDH3B2	AACGAGAGCGATCGCTACAT		TTTCTTGGCTTTATATATCTTGTGGAAAGGACGAAACACCGAACGAGAGCGATCGCTACATGTTTTAGAGCTAGAAATAGCAAGTTAAAATAAGGCTAGTCCGT
ALDH3B2	TGCCCCTGCAGGGAGTTGCG		TTTCTTGGCTTTATATATCTTGTGGAAAGGACGAAACACCGTGCCCCTGCAGGGAGTTGCGGTTTTAGAGCTAGAAATAGCAAGTTAAAATAAGGCTAGTCCGT
ALDH3B2	GAAGCCGTCAGAAATCAGCC		TTTCTTGGCTTTATATATCTTGTGGAAAGGACGAAACACCGGAAGCCGTCAGAAATCAGCCGTTTTAGAGCTAGAAATAGCAAGTTAAAATAAGGCTAGTCCGT
ALDH4A1	GCCCGTCTTAGCCTTCACGC		TTTCTTGGCTTTATATATCTTGTGGAAAGGACGAAACACCGGCCCGTCTTAGCCTTCACGCGTTTTAGAGCTAGAAATAGCAAGTTAAAATAAGGCTAGTCCGT
ALDH4A1	TGAGCGAGATGCCCTGCAAA		TTTCTTGGCTTTATATATCTTGTGGAAAGGACGAAACACCGTGAGCGAGATGCCCTGCAAAGTTTTAGAGCTAGAAATAGCAAGTTAAAATAAGGCTAGTCCGT
ALDH4A1	TCAGCATGTCTGCCGCCTTC		TTTCTTGGCTTTATATATCTTGTGGAAAGGACGAAACACCGTCAGCATGTCTGCCGCCTTCGTTTTAGAGCTAGAAATAGCAAGTTAAAATAAGGCTAGTCCGT
ALDH4A1	ATCTGGGCCCGGTCTGCAAT		TTTCTTGGCTTTATATATCTTGTGGAAAGGACGAAACACCGATCTGGGCCCGGTCTGCAATGTTTTAGAGCTAGAAATAGCAAGTTAAAATAAGGCTAGTCCGT
ALDH4A1	GATGGAAGCCATCCCATGCG		TTTCTTGGCTTTATATATCTTGTGGAAAGGACGAAACACCGGATGGAAGCCATCCCATGCGGTTTTAGAGCTAGAAATAGCAAGTTAAAATAAGGCTAGTCCGT
ALDH4A1	GGATGAGGAGGTGTGGACGT		TTTCTTGGCTTTATATATCTTGTGGAAAGGACGAAACACCGGGATGAGGAGGTGTGGACGTGTTTTAGAGCTAGAAATAGCAAGTTAAAATAAGGCTAGTCCGT
ALDH5A1	GAGGAAGCCCGCCGTGTTTA		TTTCTTGGCTTTATATATCTTGTGGAAAGGACGAAACACCGGAGGAAGCCCGCCGTGTTTAGTTTTAGAGCTAGAAATAGCAAGTTAAAATAAGGCTAGTCCGT
ALDH5A1	GAGAAGGGCGTGTCTTCGGC		TTTCTTGGCTTTATATATCTTGTGGAAAGGACGAAACACCGGAGAAGGGCGTGTCTTCGGCGTTTTAGAGCTAGAAATAGCAAGTTAAAATAAGGCTAGTCCGT
ALDH5A1	GATGACTGCAGCCACGCCTA		TTTCTTGGCTTTATATATCTTGTGGAAAGGACGAAACACCGGATGACTGCAGCCACGCCTAGTTTTAGAGCTAGAAATAGCAAGTTAAAATAAGGCTAGTCCGT
ALDH5A1	CTCTTTATAGCTTGCAAGCC		TTTCTTGGCTTTATATATCTTGTGGAAAGGACGAAACACCGCTCTTTATAGCTTGCAAGCCGTTTTAGAGCTAGAAATAGCAAGTTAAAATAAGGCTAGTCCGT
ALDH5A1	AGACACGCCCTTCTCCGCCC		TTTCTTGGCTTTATATATCTTGTGGAAAGGACGAAACACCGAGACACGCCCTTCTCCGCCCGTTTTAGAGCTAGAAATAGCAAGTTAAAATAAGGCTAGTCCGT
ALDH5A1	CTGTTCTCGAAAGAATGCCA		TTTCTTGGCTTTATATATCTTGTGGAAAGGACGAAACACCGCTGTTCTCGAAAGAATGCCAGTTTTAGAGCTAGAAATAGCAAGTTAAAATAAGGCTAGTCCGT
ALDH6A1	GAGAGCCATGGCGGCGCTAT		TTTCTTGGCTTTATATATCTTGTGGAAAGGACGAAACACCGGAGAGCCATGGCGGCGCTATGTTTTAGAGCTAGAAATAGCAAGTTAAAATAAGGCTAGTCCGT
ALDH6A1	CGCCGCCAATAGCGCCGCCA		TTTCTTGGCTTTATATATCTTGTGGAAAGGACGAAACACCGCGCCGCCAATAGCGCCGCCAGTTTTAGAGCTAGAAATAGCAAGTTAAAATAAGGCTAGTCCGT
ALDH6A1	CCAACTGTAAAGCTCTTCAT		TTTCTTGGCTTTATATATCTTGTGGAAAGGACGAAACACCGCCAACTGTAAAGCTCTTCATGTTTTAGAGCTAGAAATAGCAAGTTAAAATAAGGCTAGTCCGT
ALDH6A1	CCAATGAAGAGCTTTACAGT		TTTCTTGGCTTTATATATCTTGTGGAAAGGACGAAACACCGCCAATGAAGAGCTTTACAGTGTTTTAGAGCTAGAAATAGCAAGTTAAAATAAGGCTAGTCCGT
ALDH6A1	TGCTGAATACCAGGTGGGAC		TTTCTTGGCTTTATATATCTTGTGGAAAGGACGAAACACCGTGCTGAATACCAGGTGGGACGTTTTAGAGCTAGAAATAGCAAGTTAAAATAAGGCTAGTCCGT
ALDH6A1	TGCCTCACAGGTTTCTTCCA		TTTCTTGGCTTTATATATCTTGTGGAAAGGACGAAACACCGTGCCTCACAGGTTTCTTCCAGTTTTAGAGCTAGAAATAGCAAGTTAAAATAAGGCTAGTCCGT
ALDH7A1	CATTAGGTTATGGATCGCCC		TTTCTTGGCTTTATATATCTTGTGGAAAGGACGAAACACCGCATTAGGTTATGGATCGCCCGTTTTAGAGCTAGAAATAGCAAGTTAAAATAAGGCTAGTCCGT
ALDH7A1	CCTTTCTAGGATAATAGCCA		TTTCTTGGCTTTATATATCTTGTGGAAAGGACGAAACACCGCCTTTCTAGGATAATAGCCAGTTTTAGAGCTAGAAATAGCAAGTTAAAATAAGGCTAGTCCGT
ALDH7A1	GCAGAATCTTTCGCTGGCTT		TTTCTTGGCTTTATATATCTTGTGGAAAGGACGAAACACCGGCAGAATCTTTCGCTGGCTTGTTTTAGAGCTAGAAATAGCAAGTTAAAATAAGGCTAGTCCGT
ALDH7A1	CTGGAGGACAACAAGCTGCC		TTTCTTGGCTTTATATATCTTGTGGAAAGGACGAAACACCGCTGGAGGACAACAAGCTGCCGTTTTAGAGCTAGAAATAGCAAGTTAAAATAAGGCTAGTCCGT
ALDH7A1	CCAAGACCTGTCACAATTGT		TTTCTTGGCTTTATATATCTTGTGGAAAGGACGAAACACCGCCAAGACCTGTCACAATTGTGTTTTAGAGCTAGAAATAGCAAGTTAAAATAAGGCTAGTCCGT
ALDH7A1	TAGCATCTTTACCAAAGATC		TTTCTTGGCTTTATATATCTTGTGGAAAGGACGAAACACCGTAGCATCTTTACCAAAGATCGTTTTAGAGCTAGAAATAGCAAGTTAAAATAAGGCTAGTCCGT
ALDH8A1	TCAGGACCCGTGAGCGCTCC		TTTCTTGGCTTTATATATCTTGTGGAAAGGACGAAACACCGTCAGGACCCGTGAGCGCTCCGTTTTAGAGCTAGAAATAGCAAGTTAAAATAAGGCTAGTCCGT
ALDH8A1	TCTGCGTGCACTCTGACGTG		TTTCTTGGCTTTATATATCTTGTGGAAAGGACGAAACACCGTCTGCGTGCACTCTGACGTGGTTTTAGAGCTAGAAATAGCAAGTTAAAATAAGGCTAGTCCGT
ALDH8A1	CAGCACTCACCGACTCCCAC		TTTCTTGGCTTTATATATCTTGTGGAAAGGACGAAACACCGCAGCACTCACCGACTCCCACGTTTTAGAGCTAGAAATAGCAAGTTAAAATAAGGCTAGTCCGT
ALDH8A1	TTCTCTGGCGGCCTTGACCG		TTTCTTGGCTTTATATATCTTGTGGAAAGGACGAAACACCGTTCTCTGGCGGCCTTGACCGGTTTTAGAGCTAGAAATAGCAAGTTAAAATAAGGCTAGTCCGT
ALDH8A1	CTCCCGGTGAAGGAGATCAG		TTTCTTGGCTTTATATATCTTGTGGAAAGGACGAAACACCGCTCCCGGTGAAGGAGATCAGGTTTTAGAGCTAGAAATAGCAAGTTAAAATAAGGCTAGTCCGT
ALDH8A1	GTGCCCCTGATCTCCTTCAC		TTTCTTGGCTTTATATATCTTGTGGAAAGGACGAAACACCGGTGCCCCTGATCTCCTTCACGTTTTAGAGCTAGAAATAGCAAGTTAAAATAAGGCTAGTCCGT
ALDH9A1	GTATAACCAAACGATCCACC		TTTCTTGGCTTTATATATCTTGTGGAAAGGACGAAACACCGGTATAACCAAACGATCCACCGTTTTAGAGCTAGAAATAGCAAGTTAAAATAAGGCTAGTCCGT
ALDH9A1	GGTTTATGCAGGTAATGCCA		TTTCTTGGCTTTATATATCTTGTGGAAAGGACGAAACACCGGGTTTATGCAGGTAATGCCAGTTTTAGAGCTAGAAATAGCAAGTTAAAATAAGGCTAGTCCGT
ALDH9A1	AGTGAGGCTGGTGTACCTCC		TTTCTTGGCTTTATATATCTTGTGGAAAGGACGAAACACCGAGTGAGGCTGGTGTACCTCCGTTTTAGAGCTAGAAATAGCAAGTTAAAATAAGGCTAGTCCGT
ALDH9A1	TCGGCTCCAGCATTAGCCTG		TTTCTTGGCTTTATATATCTTGTGGAAAGGACGAAACACCGTCGGCTCCAGCATTAGCCTGGTTTTAGAGCTAGAAATAGCAAGTTAAAATAAGGCTAGTCCGT
ALDH9A1	AAACCTGTTACCTTGGAACT		TTTCTTGGCTTTATATATCTTGTGGAAAGGACGAAACACCGAAACCTGTTACCTTGGAACTGTTTTAGAGCTAGAAATAGCAAGTTAAAATAAGGCTAGTCCGT
ALDH9A1	TACATACCTGGCCTTGTGTG		TTTCTTGGCTTTATATATCTTGTGGAAAGGACGAAACACCGTACATACCTGGCCTTGTGTGGTTTTAGAGCTAGAAATAGCAAGTTAAAATAAGGCTAGTCCGT
ALDOA	TGTGCGGCGCAGCGCTGTGA		TTTCTTGGCTTTATATATCTTGTGGAAAGGACGAAACACCGTGTGCGGCGCAGCGCTGTGAGTTTTAGAGCTAGAAATAGCAAGTTAAAATAAGGCTAGTCCGT
ALDOA	ACGGAGCTGACTTCGCCAAG		TTTCTTGGCTTTATATATCTTGTGGAAAGGACGAAACACCGACGGAGCTGACTTCGCCAAGGTTTTAGAGCTAGAAATAGCAAGTTAAAATAAGGCTAGTCCGT
ALDOA	CCTTGCCAGGTGCCACGATG		TTTCTTGGCTTTATATATCTTGTGGAAAGGACGAAACACCGCCTTGCCAGGTGCCACGATGGTTTTAGAGCTAGAAATAGCAAGTTAAAATAAGGCTAGTCCGT
ALDOA	CTTCAGCACACAACGCCACT		TTTCTTGGCTTTATATATCTTGTGGAAAGGACGAAACACCGCTTCAGCACACAACGCCACTGTTTTAGAGCTAGAAATAGCAAGTTAAAATAAGGCTAGTCCGT
ALDOA	CCAACAGGTAGACAAGGGCG		TTTCTTGGCTTTATATATCTTGTGGAAAGGACGAAACACCGCCAACAGGTAGACAAGGGCGGTTTTAGAGCTAGAAATAGCAAGTTAAAATAAGGCTAGTCCGT
ALDOA	GGTCAGTGCTGGATATTGGT		TTTCTTGGCTTTATATATCTTGTGGAAAGGACGAAACACCGGGTCAGTGCTGGATATTGGTGTTTTAGAGCTAGAAATAGCAAGTTAAAATAAGGCTAGTCCGT
ALDOB	GGTACCTATTGTTGAACCAG		TTTCTTGGCTTTATATATCTTGTGGAAAGGACGAAACACCGGGTACCTATTGTTGAACCAGGTTTTAGAGCTAGAAATAGCAAGTTAAAATAAGGCTAGTCCGT
ALDOB	TCCATCCAGCCTCGCTATCC		TTTCTTGGCTTTATATATCTTGTGGAAAGGACGAAACACCGTCCATCCAGCCTCGCTATCCGTTTTAGAGCTAGAAATAGCAAGTTAAAATAAGGCTAGTCCGT
ALDOB	TATCCACAGTTAGACCAAGG		TTTCTTGGCTTTATATATCTTGTGGAAAGGACGAAACACCGTATCCACAGTTAGACCAAGGGTTTTAGAGCTAGAAATAGCAAGTTAAAATAAGGCTAGTCCGT
ALDOB	ATTACCTCTGGTTCAACAAT		TTTCTTGGCTTTATATATCTTGTGGAAAGGACGAAACACCGATTACCTCTGGTTCAACAATGTTTTAGAGCTAGAAATAGCAAGTTAAAATAAGGCTAGTCCGT
ALDOB	TAGCGAGGCTGGATGGACAC		TTTCTTGGCTTTATATATCTTGTGGAAAGGACGAAACACCGTAGCGAGGCTGGATGGACACGTTTTAGAGCTAGAAATAGCAAGTTAAAATAAGGCTAGTCCGT
ALDOB	AATATCCTTACCTTGAATGG		TTTCTTGGCTTTATATATCTTGTGGAAAGGACGAAACACCGAATATCCTTACCTTGAATGGGTTTTAGAGCTAGAAATAGCAAGTTAAAATAAGGCTAGTCCGT
ALDOC	GAACCGCCGGCTGTACCGCC		TTTCTTGGCTTTATATATCTTGTGGAAAGGACGAAACACCGGAACCGCCGGCTGTACCGCCGTTTTAGAGCTAGAAATAGCAAGTTAAAATAAGGCTAGTCCGT
ALDOC	CCACGACGATGCCCTTATCC		TTTCTTGGCTTTATATATCTTGTGGAAAGGACGAAACACCGCCACGACGATGCCCTTATCCGTTTTAGAGCTAGAAATAGCAAGTTAAAATAAGGCTAGTCCGT
ALDOC	CACGTTGGCGTTCTCCAGAA		TTTCTTGGCTTTATATATCTTGTGGAAAGGACGAAACACCGCACGTTGGCGTTCTCCAGAAGTTTTAGAGCTAGAAATAGCAAGTTAAAATAAGGCTAGTCCGT
ALDOC	TCCCATCAAGTATACCCCAG		TTTCTTGGCTTTATATATCTTGTGGAAAGGACGAAACACCGTCCCATCAAGTATACCCCAGGTTTTAGAGCTAGAAATAGCAAGTTAAAATAAGGCTAGTCCGT
ALDOC	CTCCTCTGGGGTATACTTGA		TTTCTTGGCTTTATATATCTTGTGGAAAGGACGAAACACCGCTCCTCTGGGGTATACTTGAGTTTTAGAGCTAGAAATAGCAAGTTAAAATAAGGCTAGTCCGT
ALDOC	TTTCAGCACACAGCGCCACT		TTTCTTGGCTTTATATATCTTGTGGAAAGGACGAAACACCGTTTCAGCACACAGCGCCACTGTTTTAGAGCTAGAAATAGCAAGTTAAAATAAGGCTAGTCCGT
ALG1	GCAGTACCACGCGCTGTCGT		TTTCTTGGCTTTATATATCTTGTGGAAAGGACGAAACACCGGCAGTACCACGCGCTGTCGTGTTTTAGAGCTAGAAATAGCAAGTTAAAATAAGGCTAGTCCGT
ALG1	GCACCACCGCTACTACATGC		TTTCTTGGCTTTATATATCTTGTGGAAAGGACGAAACACCGGCACCACCGCTACTACATGCGTTTTAGAGCTAGAAATAGCAAGTTAAAATAAGGCTAGTCCGT
ALG1	GAAGCAAGCTCGTCATTGAC		TTTCTTGGCTTTATATATCTTGTGGAAAGGACGAAACACCGGAAGCAAGCTCGTCATTGACGTTTTAGAGCTAGAAATAGCAAGTTAAAATAAGGCTAGTCCGT
ALG1	CAACCATCCCCTCGTTCTGC		TTTCTTGGCTTTATATATCTTGTGGAAAGGACGAAACACCGCAACCATCCCCTCGTTCTGCGTTTTAGAGCTAGAAATAGCAAGTTAAAATAAGGCTAGTCCGT
ALG1	TGTTCTGCAAGAGCTCATCA		TTTCTTGGCTTTATATATCTTGTGGAAAGGACGAAACACCGTGTTCTGCAAGAGCTCATCAGTTTTAGAGCTAGAAATAGCAAGTTAAAATAAGGCTAGTCCGT
ALG1	ACAGAACTTCAGAGTCTTGC		TTTCTTGGCTTTATATATCTTGTGGAAAGGACGAAACACCGACAGAACTTCAGAGTCTTGCGTTTTAGAGCTAGAAATAGCAAGTTAAAATAAGGCTAGTCCGT
ALG10	TGATCACTCCAATTGACACC		TTTCTTGGCTTTATATATCTTGTGGAAAGGACGAAACACCGTGATCACTCCAATTGACACCGTTTTAGAGCTAGAAATAGCAAGTTAAAATAAGGCTAGTCCGT
ALG10	AATTCTACGTTTCCAAACTA		TTTCTTGGCTTTATATATCTTGTGGAAAGGACGAAACACCGAATTCTACGTTTCCAAACTAGTTTTAGAGCTAGAAATAGCAAGTTAAAATAAGGCTAGTCCGT
ALG10	GGGAGCTGGAATGGCGCAGC		TTTCTTGGCTTTATATATCTTGTGGAAAGGACGAAACACCGGGGAGCTGGAATGGCGCAGCGTTTTAGAGCTAGAAATAGCAAGTTAAAATAAGGCTAGTCCGT
ALG10	CTCTCGCAACGCCCGGCTGA		TTTCTTGGCTTTATATATCTTGTGGAAAGGACGAAACACCGCTCTCGCAACGCCCGGCTGAGTTTTAGAGCTAGAAATAGCAAGTTAAAATAAGGCTAGTCCGT
ALG10	GCTCAGTTCACAAATGAGTC		TTTCTTGGCTTTATATATCTTGTGGAAAGGACGAAACACCGGCTCAGTTCACAAATGAGTCGTTTTAGAGCTAGAAATAGCAAGTTAAAATAAGGCTAGTCCGT
ALG10	GAGTGATCAAACCTGCCATT		TTTCTTGGCTTTATATATCTTGTGGAAAGGACGAAACACCGGAGTGATCAAACCTGCCATTGTTTTAGAGCTAGAAATAGCAAGTTAAAATAAGGCTAGTCCGT
ALG10B	AGCAGGAATGGCGCAGCTAG		TTTCTTGGCTTTATATATCTTGTGGAAAGGACGAAACACCGAGCAGGAATGGCGCAGCTAGGTTTTAGAGCTAGAAATAGCAAGTTAAAATAAGGCTAGTCCGT
ALG10B	TGACCACTCCAACTGACACC		TTTCTTGGCTTTATATATCTTGTGGAAAGGACGAAACACCGTGACCACTCCAACTGACACCGTTTTAGAGCTAGAAATAGCAAGTTAAAATAAGGCTAGTCCGT
ALG10B	ACTCAGTTCACAAACAAGTC		TTTCTTGGCTTTATATATCTTGTGGAAAGGACGAAACACCGACTCAGTTCACAAACAAGTCGTTTTAGAGCTAGAAATAGCAAGTTAAAATAAGGCTAGTCCGT
ALG10B	AATTCCATGTTTCCAAACTA		TTTCTTGGCTTTATATATCTTGTGGAAAGGACGAAACACCGAATTCCATGTTTCCAAACTAGTTTTAGAGCTAGAAATAGCAAGTTAAAATAAGGCTAGTCCGT
ALG10B	GTACCTGGTGTCAGTTGGAG		TTTCTTGGCTTTATATATCTTGTGGAAAGGACGAAACACCGGTACCTGGTGTCAGTTGGAGGTTTTAGAGCTAGAAATAGCAAGTTAAAATAAGGCTAGTCCGT
ALG10B	CTCTCGCAGCGCCCGGCTGA		TTTCTTGGCTTTATATATCTTGTGGAAAGGACGAAACACCGCTCTCGCAGCGCCCGGCTGAGTTTTAGAGCTAGAAATAGCAAGTTAAAATAAGGCTAGTCCGT
ALG11	GGAAGATGGCGGCCGGCGAA		TTTCTTGGCTTTATATATCTTGTGGAAAGGACGAAACACCGGGAAGATGGCGGCCGGCGAAGTTTTAGAGCTAGAAATAGCAAGTTAAAATAAGGCTAGTCCGT
ALG11	CCCCCTATATACTTAAACAG		TTTCTTGGCTTTATATATCTTGTGGAAAGGACGAAACACCGCCCCCTATATACTTAAACAGGTTTTAGAGCTAGAAATAGCAAGTTAAAATAAGGCTAGTCCGT
ALG11	TGTTACGACAACCTCCAATG		TTTCTTGGCTTTATATATCTTGTGGAAAGGACGAAACACCGTGTTACGACAACCTCCAATGGTTTTAGAGCTAGAAATAGCAAGTTAAAATAAGGCTAGTCCGT
ALG11	CCTCACGAAGGAGATATAAC		TTTCTTGGCTTTATATATCTTGTGGAAAGGACGAAACACCGCCTCACGAAGGAGATATAACGTTTTAGAGCTAGAAATAGCAAGTTAAAATAAGGCTAGTCCGT
ALG11	GGCCCCCCGAATTGTGTGCA		TTTCTTGGCTTTATATATCTTGTGGAAAGGACGAAACACCGGGCCCCCCGAATTGTGTGCAGTTTTAGAGCTAGAAATAGCAAGTTAAAATAAGGCTAGTCCGT
ALG11	TTAGTGTCAACTAGCAAAAA		TTTCTTGGCTTTATATATCTTGTGGAAAGGACGAAACACCGTTAGTGTCAACTAGCAAAAAGTTTTAGAGCTAGAAATAGCAAGTTAAAATAAGGCTAGTCCGT
ALG12	TCCGCGTGCAGTAGAACATC		TTTCTTGGCTTTATATATCTTGTGGAAAGGACGAAACACCGTCCGCGTGCAGTAGAACATCGTTTTAGAGCTAGAAATAGCAAGTTAAAATAAGGCTAGTCCGT
ALG12	ACGAGTGGGCCCGCTTCATC		TTTCTTGGCTTTATATATCTTGTGGAAAGGACGAAACACCGACGAGTGGGCCCGCTTCATCGTTTTAGAGCTAGAAATAGCAAGTTAAAATAAGGCTAGTCCGT
ALG12	CAGCGAAAGCACGTAAACCG		TTTCTTGGCTTTATATATCTTGTGGAAAGGACGAAACACCGCAGCGAAAGCACGTAAACCGGTTTTAGAGCTAGAAATAGCAAGTTAAAATAAGGCTAGTCCGT
ALG12	CCTTCGCCATCATCGTGTTC		TTTCTTGGCTTTATATATCTTGTGGAAAGGACGAAACACCGCCTTCGCCATCATCGTGTTCGTTTTAGAGCTAGAAATAGCAAGTTAAAATAAGGCTAGTCCGT
ALG12	CAGCTACGTACCTACAGGCA		TTTCTTGGCTTTATATATCTTGTGGAAAGGACGAAACACCGCAGCTACGTACCTACAGGCAGTTTTAGAGCTAGAAATAGCAAGTTAAAATAAGGCTAGTCCGT
ALG12	GAACGTCCTGGGGACGACTC		TTTCTTGGCTTTATATATCTTGTGGAAAGGACGAAACACCGGAACGTCCTGGGGACGACTCGTTTTAGAGCTAGAAATAGCAAGTTAAAATAAGGCTAGTCCGT
ALG13	CAGTACTGAGTCGTTTACTC		TTTCTTGGCTTTATATATCTTGTGGAAAGGACGAAACACCGCAGTACTGAGTCGTTTACTCGTTTTAGAGCTAGAAATAGCAAGTTAAAATAAGGCTAGTCCGT
ALG13	GATCTTGTTATTAGTCACGC		TTTCTTGGCTTTATATATCTTGTGGAAAGGACGAAACACCGGATCTTGTTATTAGTCACGCGTTTTAGAGCTAGAAATAGCAAGTTAAAATAAGGCTAGTCCGT
ALG13	GAAGAATATCTTTATCGTGC		TTTCTTGGCTTTATATATCTTGTGGAAAGGACGAAACACCGGAAGAATATCTTTATCGTGCGTTTTAGAGCTAGAAATAGCAAGTTAAAATAAGGCTAGTCCGT
ALG13	CTTCTGGGGGTAGTTGTATG		TTTCTTGGCTTTATATATCTTGTGGAAAGGACGAAACACCGCTTCTGGGGGTAGTTGTATGGTTTTAGAGCTAGAAATAGCAAGTTAAAATAAGGCTAGTCCGT
ALG13	CTCATACAACTACCCCCAGA		TTTCTTGGCTTTATATATCTTGTGGAAAGGACGAAACACCGCTCATACAACTACCCCCAGAGTTTTAGAGCTAGAAATAGCAAGTTAAAATAAGGCTAGTCCGT
ALG13	ACACCTGAAGTTTCATAGTC		TTTCTTGGCTTTATATATCTTGTGGAAAGGACGAAACACCGACACCTGAAGTTTCATAGTCGTTTTAGAGCTAGAAATAGCAAGTTAAAATAAGGCTAGTCCGT
ALG14	GTTCCATGGACGTTACGCCC		TTTCTTGGCTTTATATATCTTGTGGAAAGGACGAAACACCGGTTCCATGGACGTTACGCCCGTTTTAGAGCTAGAAATAGCAAGTTAAAATAAGGCTAGTCCGT
ALG14	GTAGAAACGTTATCCATGTC		TTTCTTGGCTTTATATATCTTGTGGAAAGGACGAAACACCGGTAGAAACGTTATCCATGTCGTTTTAGAGCTAGAAATAGCAAGTTAAAATAAGGCTAGTCCGT
ALG14	GTGCGTTCTCGTTCTAGCTG		TTTCTTGGCTTTATATATCTTGTGGAAAGGACGAAACACCGGTGCGTTCTCGTTCTAGCTGGTTTTAGAGCTAGAAATAGCAAGTTAAAATAAGGCTAGTCCGT
ALG14	ACATGGATAACGTTTCTACA		TTTCTTGGCTTTATATATCTTGTGGAAAGGACGAAACACCGACATGGATAACGTTTCTACAGTTTTAGAGCTAGAAATAGCAAGTTAAAATAAGGCTAGTCCGT
ALG14	TGATAGAGACCCTAGTAACA		TTTCTTGGCTTTATATATCTTGTGGAAAGGACGAAACACCGTGATAGAGACCCTAGTAACAGTTTTAGAGCTAGAAATAGCAAGTTAAAATAAGGCTAGTCCGT
ALG14	TGCTGAACCTCCCGGCTTCT		TTTCTTGGCTTTATATATCTTGTGGAAAGGACGAAACACCGTGCTGAACCTCCCGGCTTCTGTTTTAGAGCTAGAAATAGCAAGTTAAAATAAGGCTAGTCCGT
ALG2	TACCACGTCGAACTCCTCGT		TTTCTTGGCTTTATATATCTTGTGGAAAGGACGAAACACCGTACCACGTCGAACTCCTCGTGTTTTAGAGCTAGAAATAGCAAGTTAAAATAAGGCTAGTCCGT
ALG2	CGACGTGGTAGTGTGCGACC		TTTCTTGGCTTTATATATCTTGTGGAAAGGACGAAACACCGCGACGTGGTAGTGTGCGACCGTTTTAGAGCTAGAAATAGCAAGTTAAAATAAGGCTAGTCCGT
ALG2	AGGGTTCATCTGATCGTGGC		TTTCTTGGCTTTATATATCTTGTGGAAAGGACGAAACACCGAGGGTTCATCTGATCGTGGCGTTTTAGAGCTAGAAATAGCAAGTTAAAATAAGGCTAGTCCGT
ALG2	CCGATATGTTACCAAACTGC		TTTCTTGGCTTTATATATCTTGTGGAAAGGACGAAACACCGCCGATATGTTACCAAACTGCGTTTTAGAGCTAGAAATAGCAAGTTAAAATAAGGCTAGTCCGT
ALG2	CGTGCTGTTCCTCGCCGACG		TTTCTTGGCTTTATATATCTTGTGGAAAGGACGAAACACCGCGTGCTGTTCCTCGCCGACGGTTTTAGAGCTAGAAATAGCAAGTTAAAATAAGGCTAGTCCGT
ALG2	GGACTCGGTTCCCAAGCCGT		TTTCTTGGCTTTATATATCTTGTGGAAAGGACGAAACACCGGGACTCGGTTCCCAAGCCGTGTTTTAGAGCTAGAAATAGCAAGTTAAAATAAGGCTAGTCCGT
ALG3	GGAGCCGCGCTACACGCTGC		TTTCTTGGCTTTATATATCTTGTGGAAAGGACGAAACACCGGGAGCCGCGCTACACGCTGCGTTTTAGAGCTAGAAATAGCAAGTTAAAATAAGGCTAGTCCGT
ALG3	CTGCGGAAACGCGGCCGGTC		TTTCTTGGCTTTATATATCTTGTGGAAAGGACGAAACACCGCTGCGGAAACGCGGCCGGTCGTTTTAGAGCTAGAAATAGCAAGTTAAAATAAGGCTAGTCCGT
ALG3	GCCTACATGGCCGAGGTAGA		TTTCTTGGCTTTATATATCTTGTGGAAAGGACGAAACACCGGCCTACATGGCCGAGGTAGAGTTTTAGAGCTAGAAATAGCAAGTTAAAATAAGGCTAGTCCGT
ALG3	CTATGACTATACCCAACTGC		TTTCTTGGCTTTATATATCTTGTGGAAAGGACGAAACACCGCTATGACTATACCCAACTGCGTTTTAGAGCTAGAAATAGCAAGTTAAAATAAGGCTAGTCCGT
ALG3	TTGTACTATGCCACCAGCCG		TTTCTTGGCTTTATATATCTTGTGGAAAGGACGAAACACCGTTGTACTATGCCACCAGCCGGTTTTAGAGCTAGAAATAGCAAGTTAAAATAAGGCTAGTCCGT
ALG3	GATCTATCACCAGACCTGCA		TTTCTTGGCTTTATATATCTTGTGGAAAGGACGAAACACCGGATCTATCACCAGACCTGCAGTTTTAGAGCTAGAAATAGCAAGTTAAAATAAGGCTAGTCCGT
ALG5	CAGGGTATATTCAGTTCTCG		TTTCTTGGCTTTATATATCTTGTGGAAAGGACGAAACACCGCAGGGTATATTCAGTTCTCGGTTTTAGAGCTAGAAATAGCAAGTTAAAATAAGGCTAGTCCGT
ALG5	AGCAGTTGTAAATGCAACGA		TTTCTTGGCTTTATATATCTTGTGGAAAGGACGAAACACCGAGCAGTTGTAAATGCAACGAGTTTTAGAGCTAGAAATAGCAAGTTAAAATAAGGCTAGTCCGT
ALG5	CACAACGACAGAAAGTTGTT		TTTCTTGGCTTTATATATCTTGTGGAAAGGACGAAACACCGCACAACGACAGAAAGTTGTTGTTTTAGAGCTAGAAATAGCAAGTTAAAATAAGGCTAGTCCGT
ALG5	GGCTAAATGATCTACAGCCT		TTTCTTGGCTTTATATATCTTGTGGAAAGGACGAAACACCGGGCTAAATGATCTACAGCCTGTTTTAGAGCTAGAAATAGCAAGTTAAAATAAGGCTAGTCCGT
ALG5	AATCAAATGGCTATAGCATG		TTTCTTGGCTTTATATATCTTGTGGAAAGGACGAAACACCGAATCAAATGGCTATAGCATGGTTTTAGAGCTAGAAATAGCAAGTTAAAATAAGGCTAGTCCGT
ALG5	AGAAAAAGAATCAATTGCTC		TTTCTTGGCTTTATATATCTTGTGGAAAGGACGAAACACCGAGAAAAAGAATCAATTGCTCGTTTTAGAGCTAGAAATAGCAAGTTAAAATAAGGCTAGTCCGT
ALG6	GCTGGTAAACCGCCTATGTT		TTTCTTGGCTTTATATATCTTGTGGAAAGGACGAAACACCGGCTGGTAAACCGCCTATGTTGTTTTAGAGCTAGAAATAGCAAGTTAAAATAAGGCTAGTCCGT
ALG6	AAGCTCTTCATGCGTACAAC		TTTCTTGGCTTTATATATCTTGTGGAAAGGACGAAACACCGAAGCTCTTCATGCGTACAACGTTTTAGAGCTAGAAATAGCAAGTTAAAATAAGGCTAGTCCGT
ALG6	TCTCATATCCACGTGATGTA		TTTCTTGGCTTTATATATCTTGTGGAAAGGACGAAACACCGTCTCATATCCACGTGATGTAGTTTTAGAGCTAGAAATAGCAAGTTAAAATAAGGCTAGTCCGT
ALG6	TTATCATACCATTGTTTGAC		TTTCTTGGCTTTATATATCTTGTGGAAAGGACGAAACACCGTTATCATACCATTGTTTGACGTTTTAGAGCTAGAAATAGCAAGTTAAAATAAGGCTAGTCCGT
ALG6	AGACTATGATAAGCTGTAAG		TTTCTTGGCTTTATATATCTTGTGGAAAGGACGAAACACCGAGACTATGATAAGCTGTAAGGTTTTAGAGCTAGAAATAGCAAGTTAAAATAAGGCTAGTCCGT
ALG6	AAACTTACACATATGCACAT		TTTCTTGGCTTTATATATCTTGTGGAAAGGACGAAACACCGAAACTTACACATATGCACATGTTTTAGAGCTAGAAATAGCAAGTTAAAATAAGGCTAGTCCGT
ALG8	AAACCAATTGCCAGTACCCG		TTTCTTGGCTTTATATATCTTGTGGAAAGGACGAAACACCGAAACCAATTGCCAGTACCCGGTTTTAGAGCTAGAAATAGCAAGTTAAAATAAGGCTAGTCCGT
ALG8	GGCGGCGCTCACAATTGCCA		TTTCTTGGCTTTATATATCTTGTGGAAAGGACGAAACACCGGGCGGCGCTCACAATTGCCAGTTTTAGAGCTAGAAATAGCAAGTTAAAATAAGGCTAGTCCGT
ALG8	AACCAAACCACTTGTCATTG		TTTCTTGGCTTTATATATCTTGTGGAAAGGACGAAACACCGAACCAAACCACTTGTCATTGGTTTTAGAGCTAGAAATAGCAAGTTAAAATAAGGCTAGTCCGT
ALG8	GAGGGAATAATGTCCTGTTG		TTTCTTGGCTTTATATATCTTGTGGAAAGGACGAAACACCGGAGGGAATAATGTCCTGTTGGTTTTAGAGCTAGAAATAGCAAGTTAAAATAAGGCTAGTCCGT
ALG8	GTTGCCAAGGGAGTCACTGA		TTTCTTGGCTTTATATATCTTGTGGAAAGGACGAAACACCGGTTGCCAAGGGAGTCACTGAGTTTTAGAGCTAGAAATAGCAAGTTAAAATAAGGCTAGTCCGT
ALG8	TTTCTGATTCTGACCACAAC		TTTCTTGGCTTTATATATCTTGTGGAAAGGACGAAACACCGTTTCTGATTCTGACCACAACGTTTTAGAGCTAGAAATAGCAAGTTAAAATAAGGCTAGTCCGT
ALG9	GTCCATATACCATCCAGTCA		TTTCTTGGCTTTATATATCTTGTGGAAAGGACGAAACACCGGTCCATATACCATCCAGTCAGTTTTAGAGCTAGAAATAGCAAGTTAAAATAAGGCTAGTCCGT
ALG9	ACTACGTTGATAGCCATGAC		TTTCTTGGCTTTATATATCTTGTGGAAAGGACGAAACACCGACTACGTTGATAGCCATGACGTTTTAGAGCTAGAAATAGCAAGTTAAAATAAGGCTAGTCCGT
ALG9	TCGAATGATGCTAGCCTTCT		TTTCTTGGCTTTATATATCTTGTGGAAAGGACGAAACACCGTCGAATGATGCTAGCCTTCTGTTTTAGAGCTAGAAATAGCAAGTTAAAATAAGGCTAGTCCGT
ALG9	GATGGCCCTCATACTATTTC		TTTCTTGGCTTTATATATCTTGTGGAAAGGACGAAACACCGGATGGCCCTCATACTATTTCGTTTTAGAGCTAGAAATAGCAAGTTAAAATAAGGCTAGTCCGT
ALG9	ACCCATTGCCTTTGATTTGC		TTTCTTGGCTTTATATATCTTGTGGAAAGGACGAAACACCGACCCATTGCCTTTGATTTGCGTTTTAGAGCTAGAAATAGCAAGTTAAAATAAGGCTAGTCCGT
ALG9	TAGCTGTCAATGACCACCAC		TTTCTTGGCTTTATATATCTTGTGGAAAGGACGAAACACCGTAGCTGTCAATGACCACCACGTTTTAGAGCTAGAAATAGCAAGTTAAAATAAGGCTAGTCCGT
ALLC	GACATGGCATCTGAATCCGT		TTTCTTGGCTTTATATATCTTGTGGAAAGGACGAAACACCGGACATGGCATCTGAATCCGTGTTTTAGAGCTAGAAATAGCAAGTTAAAATAAGGCTAGTCCGT
ALLC	TCCTGCAGAAAACCTCATAA		TTTCTTGGCTTTATATATCTTGTGGAAAGGACGAAACACCGTCCTGCAGAAAACCTCATAAGTTTTAGAGCTAGAAATAGCAAGTTAAAATAAGGCTAGTCCGT
ALLC	CTTCAAAGAGCATGAATATA		TTTCTTGGCTTTATATATCTTGTGGAAAGGACGAAACACCGCTTCAAAGAGCATGAATATAGTTTTAGAGCTAGAAATAGCAAGTTAAAATAAGGCTAGTCCGT
ALLC	TATTCATGCTCTTTGAAGCA		TTTCTTGGCTTTATATATCTTGTGGAAAGGACGAAACACCGTATTCATGCTCTTTGAAGCAGTTTTAGAGCTAGAAATAGCAAGTTAAAATAAGGCTAGTCCGT
ALLC	ACCAGGAGGAAAAGGATTCC		TTTCTTGGCTTTATATATCTTGTGGAAAGGACGAAACACCGACCAGGAGGAAAAGGATTCCGTTTTAGAGCTAGAAATAGCAAGTTAAAATAAGGCTAGTCCGT
ALLC	TTGGGAAATGGATGGATGGC		TTTCTTGGCTTTATATATCTTGTGGAAAGGACGAAACACCGTTGGGAAATGGATGGATGGCGTTTTAGAGCTAGAAATAGCAAGTTAAAATAAGGCTAGTCCGT
ALOX12	CGTACAACCGCGTGCAGCTT		TTTCTTGGCTTTATATATCTTGTGGAAAGGACGAAACACCGCGTACAACCGCGTGCAGCTTGTTTTAGAGCTAGAAATAGCAAGTTAAAATAAGGCTAGTCCGT
ALOX12	TGGCCTTCCCGTGCTACCGC		TTTCTTGGCTTTATATATCTTGTGGAAAGGACGAAACACCGTGGCCTTCCCGTGCTACCGCGTTTTAGAGCTAGAAATAGCAAGTTAAAATAAGGCTAGTCCGT
ALOX12	GACCATCGCTGCAGACCGTA		TTTCTTGGCTTTATATATCTTGTGGAAAGGACGAAACACCGGACCATCGCTGCAGACCGTAGTTTTAGAGCTAGAAATAGCAAGTTAAAATAAGGCTAGTCCGT
ALOX12	GTGGTTCTGCGACCGCATCA		TTTCTTGGCTTTATATATCTTGTGGAAAGGACGAAACACCGGTGGTTCTGCGACCGCATCAGTTTTAGAGCTAGAAATAGCAAGTTAAAATAAGGCTAGTCCGT
ALOX12	GGGCCGCTACCGCATCCGCG		TTTCTTGGCTTTATATATCTTGTGGAAAGGACGAAACACCGGGGCCGCTACCGCATCCGCGGTTTTAGAGCTAGAAATAGCAAGTTAAAATAAGGCTAGTCCGT
ALOX12	GTTCCTTCTCTCGATGCTTC		TTTCTTGGCTTTATATATCTTGTGGAAAGGACGAAACACCGGTTCCTTCTCTCGATGCTTCGTTTTAGAGCTAGAAATAGCAAGTTAAAATAAGGCTAGTCCGT
ALOX12B	GGCCGGGGTTGACGCCGTTG		TTTCTTGGCTTTATATATCTTGTGGAAAGGACGAAACACCGGGCCGGGGTTGACGCCGTTGGTTTTAGAGCTAGAAATAGCAAGTTAAAATAAGGCTAGTCCGT
ALOX12B	GTTCCCCGTCACAGACGACA		TTTCTTGGCTTTATATATCTTGTGGAAAGGACGAAACACCGGTTCCCCGTCACAGACGACAGTTTTAGAGCTAGAAATAGCAAGTTAAAATAAGGCTAGTCCGT
ALOX12B	GATGATGCCCATCGCCATCC		TTTCTTGGCTTTATATATCTTGTGGAAAGGACGAAACACCGGATGATGCCCATCGCCATCCGTTTTAGAGCTAGAAATAGCAAGTTAAAATAAGGCTAGTCCGT
ALOX12B	TGTTGGACTGCAAACATTCG		TTTCTTGGCTTTATATATCTTGTGGAAAGGACGAAACACCGTGTTGGACTGCAAACATTCGGTTTTAGAGCTAGAAATAGCAAGTTAAAATAAGGCTAGTCCGT
ALOX12B	GAGACGACAGATTTCTTGCC		TTTCTTGGCTTTATATATCTTGTGGAAAGGACGAAACACCGGAGACGACAGATTTCTTGCCGTTTTAGAGCTAGAAATAGCAAGTTAAAATAAGGCTAGTCCGT
ALOX12B	CATGGAGGGCATCCCCACCG		TTTCTTGGCTTTATATATCTTGTGGAAAGGACGAAACACCGCATGGAGGGCATCCCCACCGGTTTTAGAGCTAGAAATAGCAAGTTAAAATAAGGCTAGTCCGT
ALOX15	GTTGGAACCGGCATAGAGCG		TTTCTTGGCTTTATATATCTTGTGGAAAGGACGAAACACCGGTTGGAACCGGCATAGAGCGGTTTTAGAGCTAGAAATAGCAAGTTAAAATAAGGCTAGTCCGT
ALOX15	ACCTCCTTAAGGACGACGCC		TTTCTTGGCTTTATATATCTTGTGGAAAGGACGAAACACCGACCTCCTTAAGGACGACGCCGTTTTAGAGCTAGAAATAGCAAGTTAAAATAAGGCTAGTCCGT
ALOX15	CTATGCCGGTTCCAACAACC		TTTCTTGGCTTTATATATCTTGTGGAAAGGACGAAACACCGCTATGCCGGTTCCAACAACCGTTTTAGAGCTAGAAATAGCAAGTTAAAATAAGGCTAGTCCGT
ALOX15	TGTCCTTCTAGGCCGCACTG		TTTCTTGGCTTTATATATCTTGTGGAAAGGACGAAACACCGTGTCCTTCTAGGCCGCACTGGTTTTAGAGCTAGAAATAGCAAGTTAAAATAAGGCTAGTCCGT
ALOX15	TGGAAGTACCGGAGTATCTG		TTTCTTGGCTTTATATATCTTGTGGAAAGGACGAAACACCGTGGAAGTACCGGAGTATCTGGTTTTAGAGCTAGAAATAGCAAGTTAAAATAAGGCTAGTCCGT
ALOX15	TGTTTCTGGAACAGGCCCTG		TTTCTTGGCTTTATATATCTTGTGGAAAGGACGAAACACCGTGTTTCTGGAACAGGCCCTGGTTTTAGAGCTAGAAATAGCAAGTTAAAATAAGGCTAGTCCGT
ALOX15B	GGTTCCAGCTGACACCGCCG		TTTCTTGGCTTTATATATCTTGTGGAAAGGACGAAACACCGGGTTCCAGCTGACACCGCCGGTTTTAGAGCTAGAAATAGCAAGTTAAAATAAGGCTAGTCCGT
ALOX15B	GCCAGCCTGTAGATAAAAGT		TTTCTTGGCTTTATATATCTTGTGGAAAGGACGAAACACCGGCCAGCCTGTAGATAAAAGTGTTTTAGAGCTAGAAATAGCAAGTTAAAATAAGGCTAGTCCGT
ALOX15B	AAGAGGAGGTGGCCGCCCCG		TTTCTTGGCTTTATATATCTTGTGGAAAGGACGAAACACCGAAGAGGAGGTGGCCGCCCCGGTTTTAGAGCTAGAAATAGCAAGTTAAAATAAGGCTAGTCCGT
ALOX15B	AGGTGGAAGGCTTACAACCC		TTTCTTGGCTTTATATATCTTGTGGAAAGGACGAAACACCGAGGTGGAAGGCTTACAACCCGTTTTAGAGCTAGAAATAGCAAGTTAAAATAAGGCTAGTCCGT
ALOX15B	GACTCCTCCAGAGCCCCTTG		TTTCTTGGCTTTATATATCTTGTGGAAAGGACGAAACACCGGACTCCTCCAGAGCCCCTTGGTTTTAGAGCTAGAAATAGCAAGTTAAAATAAGGCTAGTCCGT
ALOX15B	TGTGCTCCAGCAACAGCGCC		TTTCTTGGCTTTATATATCTTGTGGAAAGGACGAAACACCGTGTGCTCCAGCAACAGCGCCGTTTTAGAGCTAGAAATAGCAAGTTAAAATAAGGCTAGTCCGT
ALOX5	GGATTCATACGACGTGACTG		TTTCTTGGCTTTATATATCTTGTGGAAAGGACGAAACACCGGGATTCATACGACGTGACTGGTTTTAGAGCTAGAAATAGCAAGTTAAAATAAGGCTAGTCCGT
ALOX5	GAATCGAGAAGCGCAAGTAC		TTTCTTGGCTTTATATATCTTGTGGAAAGGACGAAACACCGGAATCGAGAAGCGCAAGTACGTTTTAGAGCTAGAAATAGCAAGTTAAAATAAGGCTAGTCCGT
ALOX5	GCAACACCGACGTAAAGAAC		TTTCTTGGCTTTATATATCTTGTGGAAAGGACGAAACACCGGCAACACCGACGTAAAGAACGTTTTAGAGCTAGAAATAGCAAGTTAAAATAAGGCTAGTCCGT
ALOX5	TATCACGGGGTAAATCCTTG		TTTCTTGGCTTTATATATCTTGTGGAAAGGACGAAACACCGTATCACGGGGTAAATCCTTGGTTTTAGAGCTAGAAATAGCAAGTTAAAATAAGGCTAGTCCGT
ALOX5	CATTTGGCATCGATGCTCAA		TTTCTTGGCTTTATATATCTTGTGGAAAGGACGAAACACCGCATTTGGCATCGATGCTCAAGTTTTAGAGCTAGAAATAGCAAGTTAAAATAAGGCTAGTCCGT
ALOX5	GTGTTTCCAGTTCTTTACGT		TTTCTTGGCTTTATATATCTTGTGGAAAGGACGAAACACCGGTGTTTCCAGTTCTTTACGTGTTTTAGAGCTAGAAATAGCAAGTTAAAATAAGGCTAGTCCGT
ALPI	CATGGACCGCTTCCCATACC		TTTCTTGGCTTTATATATCTTGTGGAAAGGACGAAACACCGCATGGACCGCTTCCCATACCGTTTTAGAGCTAGAAATAGCAAGTTAAAATAAGGCTAGTCCGT
ALPI	AGCTGCCTGGCGGTTCCAGA		TTTCTTGGCTTTATATATCTTGTGGAAAGGACGAAACACCGAGCTGCCTGGCGGTTCCAGAGTTTTAGAGCTAGAAATAGCAAGTTAAAATAAGGCTAGTCCGT
ALPI	TGAGGTTCTTGGCGACCTTC		TTTCTTGGCTTTATATATCTTGTGGAAAGGACGAAACACCGTGAGGTTCTTGGCGACCTTCGTTTTAGAGCTAGAAATAGCAAGTTAAAATAAGGCTAGTCCGT
ALPI	ATCCTGGTGGCTGTCACCGT		TTTCTTGGCTTTATATATCTTGTGGAAAGGACGAAACACCGATCCTGGTGGCTGTCACCGTGTTTTAGAGCTAGAAATAGCAAGTTAAAATAAGGCTAGTCCGT
ALPI	CATTACCTGGGATGACGCCC		TTTCTTGGCTTTATATATCTTGTGGAAAGGACGAAACACCGCATTACCTGGGATGACGCCCGTTTTAGAGCTAGAAATAGCAAGTTAAAATAAGGCTAGTCCGT
ALPI	CTCTCCCTGGGCGTCATCCC		TTTCTTGGCTTTATATATCTTGTGGAAAGGACGAAACACCGCTCTCCCTGGGCGTCATCCCGTTTTAGAGCTAGAAATAGCAAGTTAAAATAAGGCTAGTCCGT
ALPL	TGGCGGTGCCGGCACTGTCA		TTTCTTGGCTTTATATATCTTGTGGAAAGGACGAAACACCGTGGCGGTGCCGGCACTGTCAGTTTTAGAGCTAGAAATAGCAAGTTAAAATAAGGCTAGTCCGT
ALPL	GTTGCACCGGGAACGCTCAG		TTTCTTGGCTTTATATATCTTGTGGAAAGGACGAAACACCGGTTGCACCGGGAACGCTCAGGTTTTAGAGCTAGAAATAGCAAGTTAAAATAAGGCTAGTCCGT
ALPL	GGTGGCATGGTTCACTCTCG		TTTCTTGGCTTTATATATCTTGTGGAAAGGACGAAACACCGGGTGGCATGGTTCACTCTCGGTTTTAGAGCTAGAAATAGCAAGTTAAAATAAGGCTAGTCCGT
ALPL	CAGCGCCGCCTACGCCCACT		TTTCTTGGCTTTATATATCTTGTGGAAAGGACGAAACACCGCAGCGCCGCCTACGCCCACTGTTTTAGAGCTAGAAATAGCAAGTTAAAATAAGGCTAGTCCGT
ALPL	GATGCGGGCAGCCGTCACTG		TTTCTTGGCTTTATATATCTTGTGGAAAGGACGAAACACCGGATGCGGGCAGCCGTCACTGGTTTTAGAGCTAGAAATAGCAAGTTAAAATAAGGCTAGTCCGT
ALPL	CACCTTGGAGAGGGCCACGA		TTTCTTGGCTTTATATATCTTGTGGAAAGGACGAAACACCGCACCTTGGAGAGGGCCACGAGTTTTAGAGCTAGAAATAGCAAGTTAAAATAAGGCTAGTCCGT
ALPP	CATGGACCGCTTCCCATATG		TTTCTTGGCTTTATATATCTTGTGGAAAGGACGAAACACCGCATGGACCGCTTCCCATATGGTTTTAGAGCTAGAAATAGCAAGTTAAAATAAGGCTAGTCCGT
ALPP	CGAGGCGTGCTGCACTCGTG		TTTCTTGGCTTTATATATCTTGTGGAAAGGACGAAACACCGCGAGGCGTGCTGCACTCGTGGTTTTAGAGCTAGAAATAGCAAGTTAAAATAAGGCTAGTCCGT
ALPP	TCCATGGCCAGGGGTATCTC		TTTCTTGGCTTTATATATCTTGTGGAAAGGACGAAACACCGTCCATGGCCAGGGGTATCTCGTTTTAGAGCTAGAAATAGCAAGTTAAAATAAGGCTAGTCCGT
ALPP	CACCGTGTGGGCGTAGGTGC		TTTCTTGGCTTTATATATCTTGTGGAAAGGACGAAACACCGCACCGTGTGGGCGTAGGTGCGTTTTAGAGCTAGAAATAGCAAGTTAAAATAAGGCTAGTCCGT
ALPP	CATCGCCCAGGAAGATGATG		TTTCTTGGCTTTATATATCTTGTGGAAAGGACGAAACACCGCATCGCCCAGGAAGATGATGGTTTTAGAGCTAGAAATAGCAAGTTAAAATAAGGCTAGTCCGT
ALPP	CTGGAACCGCGAGGCAGCCG		TTTCTTGGCTTTATATATCTTGTGGAAAGGACGAAACACCGCTGGAACCGCGAGGCAGCCGGTTTTAGAGCTAGAAATAGCAAGTTAAAATAAGGCTAGTCCGT
ALPPL2	CATGGACCGCTTCCCGTACG		TTTCTTGGCTTTATATATCTTGTGGAAAGGACGAAACACCGCATGGACCGCTTCCCGTACGGTTTTAGAGCTAGAAATAGCAAGTTAAAATAAGGCTAGTCCGT
ALPPL2	GGATGCCGACGTGCCTGCCT		TTTCTTGGCTTTATATATCTTGTGGAAAGGACGAAACACCGGGATGCCGACGTGCCTGCCTGTTTTAGAGCTAGAAATAGCAAGTTAAAATAAGGCTAGTCCGT
ALPPL2	CACCGTGTGGGCGTAGGCGC		TTTCTTGGCTTTATATATCTTGTGGAAAGGACGAAACACCGCACCGTGTGGGCGTAGGCGCGTTTTAGAGCTAGAAATAGCAAGTTAAAATAAGGCTAGTCCGT
ALPPL2	GAAGCGGTCCATGGCCAGGA		TTTCTTGGCTTTATATATCTTGTGGAAAGGACGAAACACCGGAAGCGGTCCATGGCCAGGAGTTTTAGAGCTAGAAATAGCAAGTTAAAATAAGGCTAGTCCGT
ALPPL2	CGTCACCCAGGAAGATGATG		TTTCTTGGCTTTATATATCTTGTGGAAAGGACGAAACACCGCGTCACCCAGGAAGATGATGGTTTTAGAGCTAGAAATAGCAAGTTAAAATAAGGCTAGTCCGT
ALPPL2	GCCTGGCGGTTCCAGAAGTC		TTTCTTGGCTTTATATATCTTGTGGAAAGGACGAAACACCGGCCTGGCGGTTCCAGAAGTCGTTTTAGAGCTAGAAATAGCAAGTTAAAATAAGGCTAGTCCGT
AMACR	GTCCTGTAAGTCGTATAGAA		TTTCTTGGCTTTATATATCTTGTGGAAAGGACGAAACACCGGTCCTGTAAGTCGTATAGAAGTTTTAGAGCTAGAAATAGCAAGTTAAAATAAGGCTAGTCCGT
AMACR	CACCTTTCTATACGACTTAC		TTTCTTGGCTTTATATATCTTGTGGAAAGGACGAAACACCGCACCTTTCTATACGACTTACGTTTTAGAGCTAGAAATAGCAAGTTAAAATAAGGCTAGTCCGT
AMACR	GACCCTTGCCAGTGCGTGTG		TTTCTTGGCTTTATATATCTTGTGGAAAGGACGAAACACCGGACCCTTGCCAGTGCGTGTGGTTTTAGAGCTAGAAATAGCAAGTTAAAATAAGGCTAGTCCGT
AMACR	TGGCCACGATATCAACTATT		TTTCTTGGCTTTATATATCTTGTGGAAAGGACGAAACACCGTGGCCACGATATCAACTATTGTTTTAGAGCTAGAAATAGCAAGTTAAAATAAGGCTAGTCCGT
AMACR	GTATGCCCCGCTGAATCTCC		TTTCTTGGCTTTATATATCTTGTGGAAAGGACGAAACACCGGTATGCCCCGCTGAATCTCCGTTTTAGAGCTAGAAATAGCAAGTTAAAATAAGGCTAGTCCGT
AMACR	AAGCCAAATAGTTGATATCG		TTTCTTGGCTTTATATATCTTGTGGAAAGGACGAAACACCGAAGCCAAATAGTTGATATCGGTTTTAGAGCTAGAAATAGCAAGTTAAAATAAGGCTAGTCCGT
AMD1	TGACTGATTACCCGACTCTC		TTTCTTGGCTTTATATATCTTGTGGAAAGGACGAAACACCGTGACTGATTACCCGACTCTCGTTTTAGAGCTAGAAATAGCAAGTTAAAATAAGGCTAGTCCGT
AMD1	GTTGTAGAAGTCTTCAAGCC		TTTCTTGGCTTTATATATCTTGTGGAAAGGACGAAACACCGGTTGTAGAAGTCTTCAAGCCGTTTTAGAGCTAGAAATAGCAAGTTAAAATAAGGCTAGTCCGT
AMD1	GGAATTCGTGACCTGATACC		TTTCTTGGCTTTATATATCTTGTGGAAAGGACGAAACACCGGGAATTCGTGACCTGATACCGTTTTAGAGCTAGAAATAGCAAGTTAAAATAAGGCTAGTCCGT
AMD1	GACCACCTTGTTTGTTAATC		TTTCTTGGCTTTATATATCTTGTGGAAAGGACGAAACACCGGACCACCTTGTTTGTTAATCGTTTTAGAGCTAGAAATAGCAAGTTAAAATAAGGCTAGTCCGT
AMD1	CCATTCATCGAATACCCACA		TTTCTTGGCTTTATATATCTTGTGGAAAGGACGAAACACCGCCATTCATCGAATACCCACAGTTTTAGAGCTAGAAATAGCAAGTTAAAATAAGGCTAGTCCGT
AMD1	ATTTAGGTACTTATATACTC		TTTCTTGGCTTTATATATCTTGTGGAAAGGACGAAACACCGATTTAGGTACTTATATACTCGTTTTAGAGCTAGAAATAGCAAGTTAAAATAAGGCTAGTCCGT
AMDHD1	GAACGCGCAGCAAGTGGTGC		TTTCTTGGCTTTATATATCTTGTGGAAAGGACGAAACACCGGAACGCGCAGCAAGTGGTGCGTTTTAGAGCTAGAAATAGCAAGTTAAAATAAGGCTAGTCCGT
AMDHD1	TGCGCAGCGCATCCCGCGCC		TTTCTTGGCTTTATATATCTTGTGGAAAGGACGAAACACCGTGCGCAGCGCATCCCGCGCCGTTTTAGAGCTAGAAATAGCAAGTTAAAATAAGGCTAGTCCGT
AMDHD1	AGTTCACGAATTTGCAATGA		TTTCTTGGCTTTATATATCTTGTGGAAAGGACGAAACACCGAGTTCACGAATTTGCAATGAGTTTTAGAGCTAGAAATAGCAAGTTAAAATAAGGCTAGTCCGT
AMDHD1	ACTCTTTCACCAGCCCATAC		TTTCTTGGCTTTATATATCTTGTGGAAAGGACGAAACACCGACTCTTTCACCAGCCCATACGTTTTAGAGCTAGAAATAGCAAGTTAAAATAAGGCTAGTCCGT
AMDHD1	GAAGAAATAATTGACTGCTC		TTTCTTGGCTTTATATATCTTGTGGAAAGGACGAAACACCGGAAGAAATAATTGACTGCTCGTTTTAGAGCTAGAAATAGCAAGTTAAAATAAGGCTAGTCCGT
AMDHD1	TGTCTTTGAATAACATCAGC		TTTCTTGGCTTTATATATCTTGTGGAAAGGACGAAACACCGTGTCTTTGAATAACATCAGCGTTTTAGAGCTAGAAATAGCAAGTTAAAATAAGGCTAGTCCGT
AMDHD2	CAATGTCCGCATCGTGACGC		TTTCTTGGCTTTATATATCTTGTGGAAAGGACGAAACACCGCAATGTCCGCATCGTGACGCGTTTTAGAGCTAGAAATAGCAAGTTAAAATAAGGCTAGTCCGT
AMDHD2	CCCGCAGTCCCGCCGCTCGT		TTTCTTGGCTTTATATATCTTGTGGAAAGGACGAAACACCGCCCGCAGTCCCGCCGCTCGTGTTTTAGAGCTAGAAATAGCAAGTTAAAATAAGGCTAGTCCGT
AMDHD2	TCAGCGCCCGGATCACTTCG		TTTCTTGGCTTTATATATCTTGTGGAAAGGACGAAACACCGTCAGCGCCCGGATCACTTCGGTTTTAGAGCTAGAAATAGCAAGTTAAAATAAGGCTAGTCCGT
AMDHD2	GGGTTCGGGGGTTGCCCTCG		TTTCTTGGCTTTATATATCTTGTGGAAAGGACGAAACACCGGGGTTCGGGGGTTGCCCTCGGTTTTAGAGCTAGAAATAGCAAGTTAAAATAAGGCTAGTCCGT
AMDHD2	GATCTGCACGTCGATGAATC		TTTCTTGGCTTTATATATCTTGTGGAAAGGACGAAACACCGGATCTGCACGTCGATGAATCGTTTTAGAGCTAGAAATAGCAAGTTAAAATAAGGCTAGTCCGT
AMDHD2	CGCCGTGCGACAGGATCCTC		TTTCTTGGCTTTATATATCTTGTGGAAAGGACGAAACACCGCGCCGTGCGACAGGATCCTCGTTTTAGAGCTAGAAATAGCAAGTTAAAATAAGGCTAGTCCGT
AMPD1	AATTAACAGTCTTCCGTCCT		TTTCTTGGCTTTATATATCTTGTGGAAAGGACGAAACACCGAATTAACAGTCTTCCGTCCTGTTTTAGAGCTAGAAATAGCAAGTTAAAATAAGGCTAGTCCGT
AMPD1	CCCAGAAAAAAGCGTTTCCA		TTTCTTGGCTTTATATATCTTGTGGAAAGGACGAAACACCGCCCAGAAAAAAGCGTTTCCAGTTTTAGAGCTAGAAATAGCAAGTTAAAATAAGGCTAGTCCGT
AMPD1	GGAGATTTCCCCCTTTGATG		TTTCTTGGCTTTATATATCTTGTGGAAAGGACGAAACACCGGGAGATTTCCCCCTTTGATGGTTTTAGAGCTAGAAATAGCAAGTTAAAATAAGGCTAGTCCGT
AMPD1	ACTGTGCTATCCTAGAATCA		TTTCTTGGCTTTATATATCTTGTGGAAAGGACGAAACACCGACTGTGCTATCCTAGAATCAGTTTTAGAGCTAGAAATAGCAAGTTAAAATAAGGCTAGTCCGT
AMPD1	ATGCCTCTGTTCAAACTCCC		TTTCTTGGCTTTATATATCTTGTGGAAAGGACGAAACACCGATGCCTCTGTTCAAACTCCCGTTTTAGAGCTAGAAATAGCAAGTTAAAATAAGGCTAGTCCGT
AMPD1	GCAAGCACACATATTCCATC		TTTCTTGGCTTTATATATCTTGTGGAAAGGACGAAACACCGGCAAGCACACATATTCCATCGTTTTAGAGCTAGAAATAGCAAGTTAAAATAAGGCTAGTCCGT
AMPD2	GGTGTCGGGGCCCTGTTCAT		TTTCTTGGCTTTATATATCTTGTGGAAAGGACGAAACACCGGGTGTCGGGGCCCTGTTCATGTTTTAGAGCTAGAAATAGCAAGTTAAAATAAGGCTAGTCCGT
AMPD2	ACATGGGGCCATTGATAATC		TTTCTTGGCTTTATATATCTTGTGGAAAGGACGAAACACCGACATGGGGCCATTGATAATCGTTTTAGAGCTAGAAATAGCAAGTTAAAATAAGGCTAGTCCGT
AMPD2	CCTCCCGCAGCGTCTGTTCA		TTTCTTGGCTTTATATATCTTGTGGAAAGGACGAAACACCGCCTCCCGCAGCGTCTGTTCAGTTTTAGAGCTAGAAATAGCAAGTTAAAATAAGGCTAGTCCGT
AMPD2	CCTGGAGGAGATCGTGCACG		TTTCTTGGCTTTATATATCTTGTGGAAAGGACGAAACACCGCCTGGAGGAGATCGTGCACGGTTTTAGAGCTAGAAATAGCAAGTTAAAATAAGGCTAGTCCGT
AMPD2	GGTGCCGTTCACAGACCTGC		TTTCTTGGCTTTATATATCTTGTGGAAAGGACGAAACACCGGGTGCCGTTCACAGACCTGCGTTTTAGAGCTAGAAATAGCAAGTTAAAATAAGGCTAGTCCGT
AMPD2	GGCTGACGTCAATGTGCTGA		TTTCTTGGCTTTATATATCTTGTGGAAAGGACGAAACACCGGGCTGACGTCAATGTGCTGAGTTTTAGAGCTAGAAATAGCAAGTTAAAATAAGGCTAGTCCGT
AMPD3	CTTACTAAATCCGGGGCACC		TTTCTTGGCTTTATATATCTTGTGGAAAGGACGAAACACCGCTTACTAAATCCGGGGCACCGTTTTAGAGCTAGAAATAGCAAGTTAAAATAAGGCTAGTCCGT
AMPD3	AGGAGAGTACTTTGCTCGGA		TTTCTTGGCTTTATATATCTTGTGGAAAGGACGAAACACCGAGGAGAGTACTTTGCTCGGAGTTTTAGAGCTAGAAATAGCAAGTTAAAATAAGGCTAGTCCGT
AMPD3	CATCTACGGCCGCAGTCCTG		TTTCTTGGCTTTATATATCTTGTGGAAAGGACGAAACACCGCATCTACGGCCGCAGTCCTGGTTTTAGAGCTAGAAATAGCAAGTTAAAATAAGGCTAGTCCGT
AMPD3	AGTTGAAGAGTAACCCCCAC		TTTCTTGGCTTTATATATCTTGTGGAAAGGACGAAACACCGAGTTGAAGAGTAACCCCCACGTTTTAGAGCTAGAAATAGCAAGTTAAAATAAGGCTAGTCCGT
AMPD3	ATTCCAGAAAGTTCAGTCGC		TTTCTTGGCTTTATATATCTTGTGGAAAGGACGAAACACCGATTCCAGAAAGTTCAGTCGCGTTTTAGAGCTAGAAATAGCAAGTTAAAATAAGGCTAGTCCGT
AMPD3	CAACTCCAAATACAACCCTG		TTTCTTGGCTTTATATATCTTGTGGAAAGGACGAAACACCGCAACTCCAAATACAACCCTGGTTTTAGAGCTAGAAATAGCAAGTTAAAATAAGGCTAGTCCGT
AMT	CCCTGCGAGTACAGTCGTCC		TTTCTTGGCTTTATATATCTTGTGGAAAGGACGAAACACCGCCCTGCGAGTACAGTCGTCCGTTTTAGAGCTAGAAATAGCAAGTTAAAATAAGGCTAGTCCGT
AMT	TGACGTGTCTCATATGCTGC		TTTCTTGGCTTTATATATCTTGTGGAAAGGACGAAACACCGTGACGTGTCTCATATGCTGCGTTTTAGAGCTAGAAATAGCAAGTTAAAATAAGGCTAGTCCGT
AMT	CGTCAAAGAGCGAGCAGTGC		TTTCTTGGCTTTATATATCTTGTGGAAAGGACGAAACACCGCGTCAAAGAGCGAGCAGTGCGTTTTAGAGCTAGAAATAGCAAGTTAAAATAAGGCTAGTCCGT
AMT	TAGTGACCGGGTGAAGCTGA		TTTCTTGGCTTTATATATCTTGTGGAAAGGACGAAACACCGTAGTGACCGGGTGAAGCTGAGTTTTAGAGCTAGAAATAGCAAGTTAAAATAAGGCTAGTCCGT
AMT	CTTCCCCAGACCAAGATACT		TTTCTTGGCTTTATATATCTTGTGGAAAGGACGAAACACCGCTTCCCCAGACCAAGATACTGTTTTAGAGCTAGAAATAGCAAGTTAAAATAAGGCTAGTCCGT
AMT	TTGACAGGTACTGTGACTAG		TTTCTTGGCTTTATATATCTTGTGGAAAGGACGAAACACCGTTGACAGGTACTGTGACTAGGTTTTAGAGCTAGAAATAGCAAGTTAAAATAAGGCTAGTCCGT
AMY1A	GTGCATAATTTATAGCTAAC		TTTCTTGGCTTTATATATCTTGTGGAAAGGACGAAACACCGGTGCATAATTTATAGCTAACGTTTTAGAGCTAGAAATAGCAAGTTAAAATAAGGCTAGTCCGT
AMY1A	TTCACAACCCTTTCAGACCT		TTTCTTGGCTTTATATATCTTGTGGAAAGGACGAAACACCGTTCACAACCCTTTCAGACCTGTTTTAGAGCTAGAAATAGCAAGTTAAAATAAGGCTAGTCCGT
AMY1A	TTAAAATCCCATCCAGAATA		TTTCTTGGCTTTATATATCTTGTGGAAAGGACGAAACACCGTTAAAATCCCATCCAGAATAGTTTTAGAGCTAGAAATAGCAAGTTAAAATAAGGCTAGTCCGT
AMY1A	TTTCTAGGTTCGTATTTATG		TTTCTTGGCTTTATATATCTTGTGGAAAGGACGAAACACCGTTTCTAGGTTCGTATTTATGGTTTTAGAGCTAGAAATAGCAAGTTAAAATAAGGCTAGTCCGT
AMY1A	CGTACCTCCTGGTAAATGAA		TTTCTTGGCTTTATATATCTTGTGGAAAGGACGAAACACCGCGTACCTCCTGGTAAATGAAGTTTTAGAGCTAGAAATAGCAAGTTAAAATAAGGCTAGTCCGT
AMY1A	GTCAGAGATTGTCGTCTGTC		TTTCTTGGCTTTATATATCTTGTGGAAAGGACGAAACACCGGTCAGAGATTGTCGTCTGTCGTTTTAGAGCTAGAAATAGCAAGTTAAAATAAGGCTAGTCCGT
AMY1B	TTCACAACCCTTTCAGACCT		TTTCTTGGCTTTATATATCTTGTGGAAAGGACGAAACACCGTTCACAACCCTTTCAGACCTGTTTTAGAGCTAGAAATAGCAAGTTAAAATAAGGCTAGTCCGT
AMY1B	GTGCATAATTTATAGCTAAC		TTTCTTGGCTTTATATATCTTGTGGAAAGGACGAAACACCGGTGCATAATTTATAGCTAACGTTTTAGAGCTAGAAATAGCAAGTTAAAATAAGGCTAGTCCGT
AMY1B	TTTCTAGGTTCGTATTTATG		TTTCTTGGCTTTATATATCTTGTGGAAAGGACGAAACACCGTTTCTAGGTTCGTATTTATGGTTTTAGAGCTAGAAATAGCAAGTTAAAATAAGGCTAGTCCGT
AMY1B	TTAAAATCCCATCCAGAATA		TTTCTTGGCTTTATATATCTTGTGGAAAGGACGAAACACCGTTAAAATCCCATCCAGAATAGTTTTAGAGCTAGAAATAGCAAGTTAAAATAAGGCTAGTCCGT
AMY1B	GTCAGAGATTGTCGTCTGTC		TTTCTTGGCTTTATATATCTTGTGGAAAGGACGAAACACCGGTCAGAGATTGTCGTCTGTCGTTTTAGAGCTAGAAATAGCAAGTTAAAATAAGGCTAGTCCGT
AMY1B	CGTACCTCCTGGTAAATGAA		TTTCTTGGCTTTATATATCTTGTGGAAAGGACGAAACACCGCGTACCTCCTGGTAAATGAAGTTTTAGAGCTAGAAATAGCAAGTTAAAATAAGGCTAGTCCGT
AMY1C	CTGAACCCCTCCAAATCCCT		TTTCTTGGCTTTATATATCTTGTGGAAAGGACGAAACACCGCTGAACCCCTCCAAATCCCTGTTTTAGAGCTAGAAATAGCAAGTTAAAATAAGGCTAGTCCGT
AMY1C	AAAGCAAAATGAAGCTCTTT		TTTCTTGGCTTTATATATCTTGTGGAAAGGACGAAACACCGAAAGCAAAATGAAGCTCTTTGTTTTAGAGCTAGAAATAGCAAGTTAAAATAAGGCTAGTCCGT
AMY1C	GTGCATAATTTATAGCTAAC		TTTCTTGGCTTTATATATCTTGTGGAAAGGACGAAACACCGGTGCATAATTTATAGCTAACGTTTTAGAGCTAGAAATAGCAAGTTAAAATAAGGCTAGTCCGT
AMY1C	TTCACAACCCTTTCAGACCT		TTTCTTGGCTTTATATATCTTGTGGAAAGGACGAAACACCGTTCACAACCCTTTCAGACCTGTTTTAGAGCTAGAAATAGCAAGTTAAAATAAGGCTAGTCCGT
AMY1C	TTAAAATCCCATCCAGAATA		TTTCTTGGCTTTATATATCTTGTGGAAAGGACGAAACACCGTTAAAATCCCATCCAGAATAGTTTTAGAGCTAGAAATAGCAAGTTAAAATAAGGCTAGTCCGT
AMY1C	TTTCTAGGTTCGTATTTATG		TTTCTTGGCTTTATATATCTTGTGGAAAGGACGAAACACCGTTTCTAGGTTCGTATTTATGGTTTTAGAGCTAGAAATAGCAAGTTAAAATAAGGCTAGTCCGT
AMY2A	TTTACAACCCTTTCAGACCT		TTTCTTGGCTTTATATATCTTGTGGAAAGGACGAAACACCGTTTACAACCCTTTCAGACCTGTTTTAGAGCTAGAAATAGCAAGTTAAAATAAGGCTAGTCCGT
AMY2A	GTGCATAATTTATAGCTAAC		TTTCTTGGCTTTATATATCTTGTGGAAAGGACGAAACACCGGTGCATAATTTATAGCTAACGTTTTAGAGCTAGAAATAGCAAGTTAAAATAAGGCTAGTCCGT
AMY2A	TTGAAATCCCATCCAGAATA		TTTCTTGGCTTTATATATCTTGTGGAAAGGACGAAACACCGTTGAAATCCCATCCAGAATAGTTTTAGAGCTAGAAATAGCAAGTTAAAATAAGGCTAGTCCGT
AMY2A	TTTCTAGGTTCGTATTTATG		TTTCTTGGCTTTATATATCTTGTGGAAAGGACGAAACACCGTTTCTAGGTTCGTATTTATGGTTTTAGAGCTAGAAATAGCAAGTTAAAATAAGGCTAGTCCGT
AMY2A	TGTACCTCCTGGTAAATGAA		TTTCTTGGCTTTATATATCTTGTGGAAAGGACGAAACACCGTGTACCTCCTGGTAAATGAAGTTTTAGAGCTAGAAATAGCAAGTTAAAATAAGGCTAGTCCGT
AMY2A	GTCAGAGATTGTCGTCTGAC		TTTCTTGGCTTTATATATCTTGTGGAAAGGACGAAACACCGGTCAGAGATTGTCGTCTGACGTTTTAGAGCTAGAAATAGCAAGTTAAAATAAGGCTAGTCCGT
AMY2B	ACAGGTCAGAGATTGTCGTC		TTTCTTGGCTTTATATATCTTGTGGAAAGGACGAAACACCGACAGGTCAGAGATTGTCGTCGTTTTAGAGCTAGAAATAGCAAGTTAAAATAAGGCTAGTCCGT
AMY2B	GCTGTAATTAATCATATGTC		TTTCTTGGCTTTATATATCTTGTGGAAAGGACGAAACACCGGCTGTAATTAATCATATGTCGTTTTAGAGCTAGAAATAGCAAGTTAAAATAAGGCTAGTCCGT
AMY2B	ATGAATCATCTCATTGACAT		TTTCTTGGCTTTATATATCTTGTGGAAAGGACGAAACACCGATGAATCATCTCATTGACATGTTTTAGAGCTAGAAATAGCAAGTTAAAATAAGGCTAGTCCGT
AMY2B	GTGCATAATTTATAGCTAAC		TTTCTTGGCTTTATATATCTTGTGGAAAGGACGAAACACCGGTGCATAATTTATAGCTAACGTTTTAGAGCTAGAAATAGCAAGTTAAAATAAGGCTAGTCCGT
AMY2B	TTCACAACCCTTTCAGACCT		TTTCTTGGCTTTATATATCTTGTGGAAAGGACGAAACACCGTTCACAACCCTTTCAGACCTGTTTTAGAGCTAGAAATAGCAAGTTAAAATAAGGCTAGTCCGT
AMY2B	TTAAAATCCCATCCAGAATA		TTTCTTGGCTTTATATATCTTGTGGAAAGGACGAAACACCGTTAAAATCCCATCCAGAATAGTTTTAGAGCTAGAAATAGCAAGTTAAAATAAGGCTAGTCCGT
ANPEP	CTACTGCAACGCTATCGCCC		TTTCTTGGCTTTATATATCTTGTGGAAAGGACGAAACACCGCTACTGCAACGCTATCGCCCGTTTTAGAGCTAGAAATAGCAAGTTAAAATAAGGCTAGTCCGT
ANPEP	GCTCATGTTTGACCGCTCCG		TTTCTTGGCTTTATATATCTTGTGGAAAGGACGAAACACCGGCTCATGTTTGACCGCTCCGGTTTTAGAGCTAGAAATAGCAAGTTAAAATAAGGCTAGTCCGT
ANPEP	ATGGCCGGCTCATCGAAGCA		TTTCTTGGCTTTATATATCTTGTGGAAAGGACGAAACACCGATGGCCGGCTCATCGAAGCAGTTTTAGAGCTAGAAATAGCAAGTTAAAATAAGGCTAGTCCGT
ANPEP	CTTCCCATGCTTCGATGAGC		TTTCTTGGCTTTATATATCTTGTGGAAAGGACGAAACACCGCTTCCCATGCTTCGATGAGCGTTTTAGAGCTAGAAATAGCAAGTTAAAATAAGGCTAGTCCGT
ANPEP	GATAGCGTTGCAGTAGACGG		TTTCTTGGCTTTATATATCTTGTGGAAAGGACGAAACACCGGATAGCGTTGCAGTAGACGGGTTTTAGAGCTAGAAATAGCAAGTTAAAATAAGGCTAGTCCGT
ANPEP	CTTCATGGGGCCATAGACCT		TTTCTTGGCTTTATATATCTTGTGGAAAGGACGAAACACCGCTTCATGGGGCCATAGACCTGTTTTAGAGCTAGAAATAGCAAGTTAAAATAAGGCTAGTCCGT
AOC1	GATCCAGCGCTGGACGTAGT		TTTCTTGGCTTTATATATCTTGTGGAAAGGACGAAACACCGGATCCAGCGCTGGACGTAGTGTTTTAGAGCTAGAAATAGCAAGTTAAAATAAGGCTAGTCCGT
AOC1	GGTGCACTACCGCGTAGACC		TTTCTTGGCTTTATATATCTTGTGGAAAGGACGAAACACCGGGTGCACTACCGCGTAGACCGTTTTAGAGCTAGAAATAGCAAGTTAAAATAAGGCTAGTCCGT
AOC1	CGGAGAGCGCATTGCCTATG		TTTCTTGGCTTTATATATCTTGTGGAAAGGACGAAACACCGCGGAGAGCGCATTGCCTATGGTTTTAGAGCTAGAAATAGCAAGTTAAAATAAGGCTAGTCCGT
AOC1	GCCCCAACTACGTCCAGCGC		TTTCTTGGCTTTATATATCTTGTGGAAAGGACGAAACACCGGCCCCAACTACGTCCAGCGCGTTTTAGAGCTAGAAATAGCAAGTTAAAATAAGGCTAGTCCGT
AOC1	GCAGGCGGTACGTGCGCTTG		TTTCTTGGCTTTATATATCTTGTGGAAAGGACGAAACACCGGCAGGCGGTACGTGCGCTTGGTTTTAGAGCTAGAAATAGCAAGTTAAAATAAGGCTAGTCCGT
AOC1	TCTACCACCAGAACGACCCC		TTTCTTGGCTTTATATATCTTGTGGAAAGGACGAAACACCGTCTACCACCAGAACGACCCCGTTTTAGAGCTAGAAATAGCAAGTTAAAATAAGGCTAGTCCGT
AOC2	ATAGCGAGTCAGCATCGTCT		TTTCTTGGCTTTATATATCTTGTGGAAAGGACGAAACACCGATAGCGAGTCAGCATCGTCTGTTTTAGAGCTAGAAATAGCAAGTTAAAATAAGGCTAGTCCGT
AOC2	GGACTCGGCCGTAACAGCCG		TTTCTTGGCTTTATATATCTTGTGGAAAGGACGAAACACCGGGACTCGGCCGTAACAGCCGGTTTTAGAGCTAGAAATAGCAAGTTAAAATAAGGCTAGTCCGT
AOC2	GGTGACCCCACGCATTAGTC		TTTCTTGGCTTTATATATCTTGTGGAAAGGACGAAACACCGGGTGACCCCACGCATTAGTCGTTTTAGAGCTAGAAATAGCAAGTTAAAATAAGGCTAGTCCGT
AOC2	AGACGTGGTGTTTAAACCTG		TTTCTTGGCTTTATATATCTTGTGGAAAGGACGAAACACCGAGACGTGGTGTTTAAACCTGGTTTTAGAGCTAGAAATAGCAAGTTAAAATAAGGCTAGTCCGT
AOC2	GGCAACCAACCTCTCCTAAG		TTTCTTGGCTTTATATATCTTGTGGAAAGGACGAAACACCGGGCAACCAACCTCTCCTAAGGTTTTAGAGCTAGAAATAGCAAGTTAAAATAAGGCTAGTCCGT
AOC2	ACCCTCAGGACTAGAAGCCG		TTTCTTGGCTTTATATATCTTGTGGAAAGGACGAAACACCGACCCTCAGGACTAGAAGCCGGTTTTAGAGCTAGAAATAGCAAGTTAAAATAAGGCTAGTCCGT
AOC3	AGCAATGACGACCCGCTATG		TTTCTTGGCTTTATATATCTTGTGGAAAGGACGAAACACCGAGCAATGACGACCCGCTATGGTTTTAGAGCTAGAAATAGCAAGTTAAAATAAGGCTAGTCCGT
AOC3	TACACCACGCCCCTGACCCG		TTTCTTGGCTTTATATATCTTGTGGAAAGGACGAAACACCGTACACCACGCCCCTGACCCGGTTTTAGAGCTAGAAATAGCAAGTTAAAATAAGGCTAGTCCGT
AOC3	GGTGGCGCTTCCCACGAGGA		TTTCTTGGCTTTATATATCTTGTGGAAAGGACGAAACACCGGGTGGCGCTTCCCACGAGGAGTTTTAGAGCTAGAAATAGCAAGTTAAAATAAGGCTAGTCCGT
AOC3	ATTGAAAACGCTGCTGCTAC		TTTCTTGGCTTTATATATCTTGTGGAAAGGACGAAACACCGATTGAAAACGCTGCTGCTACGTTTTAGAGCTAGAAATAGCAAGTTAAAATAAGGCTAGTCCGT
AOC3	CTCCAGCAAAGCTGAGCATC		TTTCTTGGCTTTATATATCTTGTGGAAAGGACGAAACACCGCTCCAGCAAAGCTGAGCATCGTTTTAGAGCTAGAAATAGCAAGTTAAAATAAGGCTAGTCCGT
AOC3	CCAGCTGACCTTTCCAGCAA		TTTCTTGGCTTTATATATCTTGTGGAAAGGACGAAACACCGCCAGCTGACCTTTCCAGCAAGTTTTAGAGCTAGAAATAGCAAGTTAAAATAAGGCTAGTCCGT
AOX1	CCTCTTCCAGTTCGACTCAC		TTTCTTGGCTTTATATATCTTGTGGAAAGGACGAAACACCGCCTCTTCCAGTTCGACTCACGTTTTAGAGCTAGAAATAGCAAGTTAAAATAAGGCTAGTCCGT
AOX1	TGCACGGTACCTTATCCTCT		TTTCTTGGCTTTATATATCTTGTGGAAAGGACGAAACACCGTGCACGGTACCTTATCCTCTGTTTTAGAGCTAGAAATAGCAAGTTAAAATAAGGCTAGTCCGT
AOX1	GCTGCCGTCACCACAGTAGA		TTTCTTGGCTTTATATATCTTGTGGAAAGGACGAAACACCGGCTGCCGTCACCACAGTAGAGTTTTAGAGCTAGAAATAGCAAGTTAAAATAAGGCTAGTCCGT
AOX1	CACCTGAACAGGATGAATTC		TTTCTTGGCTTTATATATCTTGTGGAAAGGACGAAACACCGCACCTGAACAGGATGAATTCGTTTTAGAGCTAGAAATAGCAAGTTAAAATAAGGCTAGTCCGT
AOX1	ATACGCTTCTTCCTCAAATA		TTTCTTGGCTTTATATATCTTGTGGAAAGGACGAAACACCGATACGCTTCTTCCTCAAATAGTTTTAGAGCTAGAAATAGCAAGTTAAAATAAGGCTAGTCCGT
AOX1	CAATGCTGTTGCCTTATTTG		TTTCTTGGCTTTATATATCTTGTGGAAAGGACGAAACACCGCAATGCTGTTGCCTTATTTGGTTTTAGAGCTAGAAATAGCAAGTTAAAATAAGGCTAGTCCGT
APC	GGATCTGTATCAAGCCGTTC		TTTCTTGGCTTTATATATCTTGTGGAAAGGACGAAACACCGGGATCTGTATCAAGCCGTTCGTTTTAGAGCTAGAAATAGCAAGTTAAAATAAGGCTAGTCCGT
APC	GATTTATTAGAGCGTCTTAA		TTTCTTGGCTTTATATATCTTGTGGAAAGGACGAAACACCGGATTTATTAGAGCGTCTTAAGTTTTAGAGCTAGAAATAGCAAGTTAAAATAAGGCTAGTCCGT
APC	AAAATGTCCCTCCGTTCTTA		TTTCTTGGCTTTATATATCTTGTGGAAAGGACGAAACACCGAAAATGTCCCTCCGTTCTTAGTTTTAGAGCTAGAAATAGCAAGTTAAAATAAGGCTAGTCCGT
APC	GAAGTACTTAAACAACTACA		TTTCTTGGCTTTATATATCTTGTGGAAAGGACGAAACACCGGAAGTACTTAAACAACTACAGTTTTAGAGCTAGAAATAGCAAGTTAAAATAAGGCTAGTCCGT
APC	TGATCTTGACAAAGAAGAAA		TTTCTTGGCTTTATATATCTTGTGGAAAGGACGAAACACCGTGATCTTGACAAAGAAGAAAGTTTTAGAGCTAGAAATAGCAAGTTAAAATAAGGCTAGTCCGT
APC	AGAGTGCAGTCCTGTTCCTA		TTTCTTGGCTTTATATATCTTGTGGAAAGGACGAAACACCGAGAGTGCAGTCCTGTTCCTAGTTTTAGAGCTAGAAATAGCAAGTTAAAATAAGGCTAGTCCGT
APIP	AAAATACCTATAATACCCTC		TTTCTTGGCTTTATATATCTTGTGGAAAGGACGAAACACCGAAAATACCTATAATACCCTCGTTTTAGAGCTAGAAATAGCAAGTTAAAATAAGGCTAGTCCGT
APIP	TCCCAGTGACCCAGCCTAAA		TTTCTTGGCTTTATATATCTTGTGGAAAGGACGAAACACCGTCCCAGTGACCCAGCCTAAAGTTTTAGAGCTAGAAATAGCAAGTTAAAATAAGGCTAGTCCGT
APIP	ATAAAGAAATGTACTTCCGG		TTTCTTGGCTTTATATATCTTGTGGAAAGGACGAAACACCGATAAAGAAATGTACTTCCGGGTTTTAGAGCTAGAAATAGCAAGTTAAAATAAGGCTAGTCCGT
APIP	GTGTAAGCATTCATGAAAAG		TTTCTTGGCTTTATATATCTTGTGGAAAGGACGAAACACCGGTGTAAGCATTCATGAAAAGGTTTTAGAGCTAGAAATAGCAAGTTAAAATAAGGCTAGTCCGT
APIP	CAGATATGATGATATGTTAG		TTTCTTGGCTTTATATATCTTGTGGAAAGGACGAAACACCGCAGATATGATGATATGTTAGGTTTTAGAGCTAGAAATAGCAAGTTAAAATAAGGCTAGTCCGT
APIP	GAAAGACCTCAAAGATAGAA		TTTCTTGGCTTTATATATCTTGTGGAAAGGACGAAACACCGGAAAGACCTCAAAGATAGAAGTTTTAGAGCTAGAAATAGCAAGTTAAAATAAGGCTAGTCCGT
APRT	CGCCTGCGATGTAGTCGATG		TTTCTTGGCTTTATATATCTTGTGGAAAGGACGAAACACCGCGCCTGCGATGTAGTCGATGGTTTTAGAGCTAGAAATAGCAAGTTAAAATAAGGCTAGTCCGT
APRT	GGCCGCATCGACTACATCGC		TTTCTTGGCTTTATATATCTTGTGGAAAGGACGAAACACCGGGCCGCATCGACTACATCGCGTTTTAGAGCTAGAAATAGCAAGTTAAAATAAGGCTAGTCCGT
APRT	ACGACGACCACCCTCTGTCC		TTTCTTGGCTTTATATATCTTGTGGAAAGGACGAAACACCGACGACGACCACCCTCTGTCCGTTTTAGAGCTAGAAATAGCAAGTTAAAATAAGGCTAGTCCGT
APRT	GCTGCGTGCTCATCCGAAAG		TTTCTTGGCTTTATATATCTTGTGGAAAGGACGAAACACCGGCTGCGTGCTCATCCGAAAGGTTTTAGAGCTAGAAATAGCAAGTTAAAATAAGGCTAGTCCGT
APRT	AGGACAGAGGGTGGTCGTCG		TTTCTTGGCTTTATATATCTTGTGGAAAGGACGAAACACCGAGGACAGAGGGTGGTCGTCGGTTTTAGAGCTAGAAATAGCAAGTTAAAATAAGGCTAGTCCGT
APRT	CTGACAGGCCTAGACTCCCG		TTTCTTGGCTTTATATATCTTGTGGAAAGGACGAAACACCGCTGACAGGCCTAGACTCCCGGTTTTAGAGCTAGAAATAGCAAGTTAAAATAAGGCTAGTCCGT
ARG1	TAATTGTTCAGCCACGAGGA		TTTCTTGGCTTTATATATCTTGTGGAAAGGACGAAACACCGTAATTGTTCAGCCACGAGGAGTTTTAGAGCTAGAAATAGCAAGTTAAAATAAGGCTAGTCCGT
ARG1	GTATATTGGCTTGAGAGACG		TTTCTTGGCTTTATATATCTTGTGGAAAGGACGAAACACCGGTATATTGGCTTGAGAGACGGTTTTAGAGCTAGAAATAGCAAGTTAAAATAAGGCTAGTCCGT
ARG1	ACCCTGATCTTGGAGTCATC		TTTCTTGGCTTTATATATCTTGTGGAAAGGACGAAACACCGACCCTGATCTTGGAGTCATCGTTTTAGAGCTAGAAATAGCAAGTTAAAATAAGGCTAGTCCGT
ARG1	ACCCAGATGACTCCAAGATC		TTTCTTGGCTTTATATATCTTGTGGAAAGGACGAAACACCGACCCAGATGACTCCAAGATCGTTTTAGAGCTAGAAATAGCAAGTTAAAATAAGGCTAGTCCGT
ARG1	AGATATACAGGGAGTCACCC		TTTCTTGGCTTTATATATCTTGTGGAAAGGACGAAACACCGAGATATACAGGGAGTCACCCGTTTTAGAGCTAGAAATAGCAAGTTAAAATAAGGCTAGTCCGT
ARG1	CCAGCCTTTCTCAATACTGT		TTTCTTGGCTTTATATATCTTGTGGAAAGGACGAAACACCGCCAGCCTTTCTCAATACTGTGTTTTAGAGCTAGAAATAGCAAGTTAAAATAAGGCTAGTCCGT
ARG2	GAAGAAATCCGTCCACTCCG		TTTCTTGGCTTTATATATCTTGTGGAAAGGACGAAACACCGGAAGAAATCCGTCCACTCCGGTTTTAGAGCTAGAAATAGCAAGTTAAAATAAGGCTAGTCCGT
ARG2	TGCTGCGGATCATGTCCCTA		TTTCTTGGCTTTATATATCTTGTGGAAAGGACGAAACACCGTGCTGCGGATCATGTCCCTAGTTTTAGAGCTAGAAATAGCAAGTTAAAATAAGGCTAGTCCGT
ARG2	GATAGTGAATCCACGCTCAG		TTTCTTGGCTTTATATATCTTGTGGAAAGGACGAAACACCGGATAGTGAATCCACGCTCAGGTTTTAGAGCTAGAAATAGCAAGTTAAAATAAGGCTAGTCCGT
ARG2	ATGAGAGATATTGATCGACT		TTTCTTGGCTTTATATATCTTGTGGAAAGGACGAAACACCGATGAGAGATATTGATCGACTGTTTTAGAGCTAGAAATAGCAAGTTAAAATAAGGCTAGTCCGT
ARG2	ATGTTCGTTCCATGACCTTC		TTTCTTGGCTTTATATATCTTGTGGAAAGGACGAAACACCGATGTTCGTTCCATGACCTTCGTTTTAGAGCTAGAAATAGCAAGTTAAAATAAGGCTAGTCCGT
ARG2	GGCTGCCACCTAAAAGACTT		TTTCTTGGCTTTATATATCTTGTGGAAAGGACGAAACACCGGGCTGCCACCTAAAAGACTTGTTTTAGAGCTAGAAATAGCAAGTTAAAATAAGGCTAGTCCGT
ARSA	GAGACCATGCGTATGTCCCG		TTTCTTGGCTTTATATATCTTGTGGAAAGGACGAAACACCGGAGACCATGCGTATGTCCCGGTTTTAGAGCTAGAAATAGCAAGTTAAAATAAGGCTAGTCCGT
ARSA	CGGACTAGAGGCCCGCTACA		TTTCTTGGCTTTATATATCTTGTGGAAAGGACGAAACACCGCGGACTAGAGGCCCGCTACAGTTTTAGAGCTAGAAATAGCAAGTTAAAATAAGGCTAGTCCGT
ARSA	TTACGTGAGAGGCATAGTAC		TTTCTTGGCTTTATATATCTTGTGGAAAGGACGAAACACCGTTACGTGAGAGGCATAGTACGTTTTAGAGCTAGAAATAGCAAGTTAAAATAAGGCTAGTCCGT
ARSA	TGCTCCGGTCTCTTGCGGTG		TTTCTTGGCTTTATATATCTTGTGGAAAGGACGAAACACCGTGCTCCGGTCTCTTGCGGTGGTTTTAGAGCTAGAAATAGCAAGTTAAAATAAGGCTAGTCCGT
ARSA	GTTCGGATGGGCATGTACCC		TTTCTTGGCTTTATATATCTTGTGGAAAGGACGAAACACCGGTTCGGATGGGCATGTACCCGTTTTAGAGCTAGAAATAGCAAGTTAAAATAAGGCTAGTCCGT
ARSA	CATCCCGTACTCCCACGACC		TTTCTTGGCTTTATATATCTTGTGGAAAGGACGAAACACCGCATCCCGTACTCCCACGACCGTTTTAGAGCTAGAAATAGCAAGTTAAAATAAGGCTAGTCCGT
ARSB	TATGAGGGCTATAGCCCTTT		TTTCTTGGCTTTATATATCTTGTGGAAAGGACGAAACACCGTATGAGGGCTATAGCCCTTTGTTTTAGAGCTAGAAATAGCAAGTTAAAATAAGGCTAGTCCGT
ARSB	GAATGCCTTCCAACCCGCCG		TTTCTTGGCTTTATATATCTTGTGGAAAGGACGAAACACCGGAATGCCTTCCAACCCGCCGGTTTTAGAGCTAGAAATAGCAAGTTAAAATAAGGCTAGTCCGT
ARSB	GTCTGTGCATGAGCCCCTTC		TTTCTTGGCTTTATATATCTTGTGGAAAGGACGAAACACCGGTCTGTGCATGAGCCCCTTCGTTTTAGAGCTAGAAATAGCAAGTTAAAATAAGGCTAGTCCGT
ARSB	CAATTAATGTACAGCGTTCA		TTTCTTGGCTTTATATATCTTGTGGAAAGGACGAAACACCGCAATTAATGTACAGCGTTCAGTTTTAGAGCTAGAAATAGCAAGTTAAAATAAGGCTAGTCCGT
ARSB	CTACCCATATGGTCGGAAAA		TTTCTTGGCTTTATATATCTTGTGGAAAGGACGAAACACCGCTACCCATATGGTCGGAAAAGTTTTAGAGCTAGAAATAGCAAGTTAAAATAAGGCTAGTCCGT
ARSB	TGCAGGAATGGTGTCCCTTA		TTTCTTGGCTTTATATATCTTGTGGAAAGGACGAAACACCGTGCAGGAATGGTGTCCCTTAGTTTTAGAGCTAGAAATAGCAAGTTAAAATAAGGCTAGTCCGT
ASAH1	TTGCGTCGCCTTAGTCCTCC		TTTCTTGGCTTTATATATCTTGTGGAAAGGACGAAACACCGTTGCGTCGCCTTAGTCCTCCGTTTTAGAGCTAGAAATAGCAAGTTAAAATAAGGCTAGTCCGT
ASAH1	GGACTAAGGCGACGCAACTC		TTTCTTGGCTTTATATATCTTGTGGAAAGGACGAAACACCGGGACTAAGGCGACGCAACTCGTTTTAGAGCTAGAAATAGCAAGTTAAAATAAGGCTAGTCCGT
ASAH1	GTGAAAAGCGCGCTGAGACT		TTTCTTGGCTTTATATATCTTGTGGAAAGGACGAAACACCGGTGAAAAGCGCGCTGAGACTGTTTTAGAGCTAGAAATAGCAAGTTAAAATAAGGCTAGTCCGT
ASAH1	AGAAAGCTCGCGGGTCCCAC		TTTCTTGGCTTTATATATCTTGTGGAAAGGACGAAACACCGAGAAAGCTCGCGGGTCCCACGTTTTAGAGCTAGAAATAGCAAGTTAAAATAAGGCTAGTCCGT
ASAH1	TTTACTCACGTTGGTCCTGA		TTTCTTGGCTTTATATATCTTGTGGAAAGGACGAAACACCGTTTACTCACGTTGGTCCTGAGTTTTAGAGCTAGAAATAGCAAGTTAAAATAAGGCTAGTCCGT
ASAH1	GTTCCTCACTAGAACAGTTC		TTTCTTGGCTTTATATATCTTGTGGAAAGGACGAAACACCGGTTCCTCACTAGAACAGTTCGTTTTAGAGCTAGAAATAGCAAGTTAAAATAAGGCTAGTCCGT
ASAH2	CACGACTGTATAGCCTGGTG		TTTCTTGGCTTTATATATCTTGTGGAAAGGACGAAACACCGCACGACTGTATAGCCTGGTGGTTTTAGAGCTAGAAATAGCAAGTTAAAATAAGGCTAGTCCGT
ASAH2	GTGTTTGTCAGCATCGACAT		TTTCTTGGCTTTATATATCTTGTGGAAAGGACGAAACACCGGTGTTTGTCAGCATCGACATGTTTTAGAGCTAGAAATAGCAAGTTAAAATAAGGCTAGTCCGT
ASAH2	GTTGGACGAGCTGACTGCAC		TTTCTTGGCTTTATATATCTTGTGGAAAGGACGAAACACCGGTTGGACGAGCTGACTGCACGTTTTAGAGCTAGAAATAGCAAGTTAAAATAAGGCTAGTCCGT
ASAH2	CAGCTCGTCCAACACCAATA		TTTCTTGGCTTTATATATCTTGTGGAAAGGACGAAACACCGCAGCTCGTCCAACACCAATAGTTTTAGAGCTAGAAATAGCAAGTTAAAATAAGGCTAGTCCGT
ASAH2	AACAGACTGCAGAGTAAATA		TTTCTTGGCTTTATATATCTTGTGGAAAGGACGAAACACCGAACAGACTGCAGAGTAAATAGTTTTAGAGCTAGAAATAGCAAGTTAAAATAAGGCTAGTCCGT
ASAH2	TTGATTGCTAAATCCTTCAC		TTTCTTGGCTTTATATATCTTGTGGAAAGGACGAAACACCGTTGATTGCTAAATCCTTCACGTTTTAGAGCTAGAAATAGCAAGTTAAAATAAGGCTAGTCCGT
ASH1L	TTTCTCGATTCCGTTTGCGA		TTTCTTGGCTTTATATATCTTGTGGAAAGGACGAAACACCGTTTCTCGATTCCGTTTGCGAGTTTTAGAGCTAGAAATAGCAAGTTAAAATAAGGCTAGTCCGT
ASH1L	GCACAAATTGTAGCCCTACC		TTTCTTGGCTTTATATATCTTGTGGAAAGGACGAAACACCGGCACAAATTGTAGCCCTACCGTTTTAGAGCTAGAAATAGCAAGTTAAAATAAGGCTAGTCCGT
ASH1L	AGGAAGAGGACCTTCGCAAA		TTTCTTGGCTTTATATATCTTGTGGAAAGGACGAAACACCGAGGAAGAGGACCTTCGCAAAGTTTTAGAGCTAGAAATAGCAAGTTAAAATAAGGCTAGTCCGT
ASH1L	GAAGGACTGGGAATCTCAAC		TTTCTTGGCTTTATATATCTTGTGGAAAGGACGAAACACCGGAAGGACTGGGAATCTCAACGTTTTAGAGCTAGAAATAGCAAGTTAAAATAAGGCTAGTCCGT
ASH1L	CCGCTGGGAGGGTTTATCAG		TTTCTTGGCTTTATATATCTTGTGGAAAGGACGAAACACCGCCGCTGGGAGGGTTTATCAGGTTTTAGAGCTAGAAATAGCAAGTTAAAATAAGGCTAGTCCGT
ASH1L	TCAGGTTCAGAAGGTTTAGC		TTTCTTGGCTTTATATATCTTGTGGAAAGGACGAAACACCGTCAGGTTCAGAAGGTTTAGCGTTTTAGAGCTAGAAATAGCAAGTTAAAATAAGGCTAGTCCGT
ASL	ACGCGTCCATTGCCTACGAC		TTTCTTGGCTTTATATATCTTGTGGAAAGGACGAAACACCGACGCGTCCATTGCCTACGACGTTTTAGAGCTAGAAATAGCAAGTTAAAATAAGGCTAGTCCGT
ASL	TATCTGGTCCATCTCGGCCT		TTTCTTGGCTTTATATATCTTGTGGAAAGGACGAAACACCGTATCTGGTCCATCTCGGCCTGTTTTAGAGCTAGAAATAGCAAGTTAAAATAAGGCTAGTCCGT
ASL	GGAACGTGATGTTCTCTTCC		TTTCTTGGCTTTATATATCTTGTGGAAAGGACGAAACACCGGGAACGTGATGTTCTCTTCCGTTTTAGAGCTAGAAATAGCAAGTTAAAATAAGGCTAGTCCGT
ASL	TGGCTCACCTCAGAATCCAG		TTTCTTGGCTTTATATATCTTGTGGAAAGGACGAAACACCGTGGCTCACCTCAGAATCCAGGTTTTAGAGCTAGAAATAGCAAGTTAAAATAAGGCTAGTCCGT
ASL	ACCGCCCAACATGGCCTCGG		TTTCTTGGCTTTATATATCTTGTGGAAAGGACGAAACACCGACCGCCCAACATGGCCTCGGGTTTTAGAGCTAGAAATAGCAAGTTAAAATAAGGCTAGTCCGT
ASL	CAAGTACCTTGTCTAGGCCA		TTTCTTGGCTTTATATATCTTGTGGAAAGGACGAAACACCGCAAGTACCTTGTCTAGGCCAGTTTTAGAGCTAGAAATAGCAAGTTAAAATAAGGCTAGTCCGT
ASNS	GGAAGACAGCCCCGATTTAC		TTTCTTGGCTTTATATATCTTGTGGAAAGGACGAAACACCGGGAAGACAGCCCCGATTTACGTTTTAGAGCTAGAAATAGCAAGTTAAAATAAGGCTAGTCCGT
ASNS	AACGTTTGATGACAGACAGA		TTTCTTGGCTTTATATATCTTGTGGAAAGGACGAAACACCGAACGTTTGATGACAGACAGAGTTTTAGAGCTAGAAATAGCAAGTTAAAATAAGGCTAGTCCGT
ASNS	CTCCATATGTATCTCTACCC		TTTCTTGGCTTTATATATCTTGTGGAAAGGACGAAACACCGCTCCATATGTATCTCTACCCGTTTTAGAGCTAGAAATAGCAAGTTAAAATAAGGCTAGTCCGT
ASNS	AAACTGTGAAGAACAACCTC		TTTCTTGGCTTTATATATCTTGTGGAAAGGACGAAACACCGAAACTGTGAAGAACAACCTCGTTTTAGAGCTAGAAATAGCAAGTTAAAATAAGGCTAGTCCGT
ASNS	CCATGCCAATTGCAAATGTC		TTTCTTGGCTTTATATATCTTGTGGAAAGGACGAAACACCGCCATGCCAATTGCAAATGTCGTTTTAGAGCTAGAAATAGCAAGTTAAAATAAGGCTAGTCCGT
ASNS	ATTTGAATACCAGACCAAAG		TTTCTTGGCTTTATATATCTTGTGGAAAGGACGAAACACCGATTTGAATACCAGACCAAAGGTTTTAGAGCTAGAAATAGCAAGTTAAAATAAGGCTAGTCCGT
ASPA	AACGAGTGGTCGCATATTTG		TTTCTTGGCTTTATATATCTTGTGGAAAGGACGAAACACCGAACGAGTGGTCGCATATTTGGTTTTAGAGCTAGAAATAGCAAGTTAAAATAAGGCTAGTCCGT
ASPA	CTCAATCAGATAAACGTAGC		TTTCTTGGCTTTATATATCTTGTGGAAAGGACGAAACACCGCTCAATCAGATAAACGTAGCGTTTTAGAGCTAGAAATAGCAAGTTAAAATAAGGCTAGTCCGT
ASPA	AAGAGTGCACCCCATGTTAG		TTTCTTGGCTTTATATATCTTGTGGAAAGGACGAAACACCGAAGAGTGCACCCCATGTTAGGTTTTAGAGCTAGAAATAGCAAGTTAAAATAAGGCTAGTCCGT
ASPA	ATTTCCTCCCTGCGCCATTG		TTTCTTGGCTTTATATATCTTGTGGAAAGGACGAAACACCGATTTCCTCCCTGCGCCATTGGTTTTAGAGCTAGAAATAGCAAGTTAAAATAAGGCTAGTCCGT
ASPA	TAGAGAAAGTTGATTACCCC		TTTCTTGGCTTTATATATCTTGTGGAAAGGACGAAACACCGTAGAGAAAGTTGATTACCCCGTTTTAGAGCTAGAAATAGCAAGTTAAAATAAGGCTAGTCCGT
ASPA	TCACAACACCACCTCTAACA		TTTCTTGGCTTTATATATCTTGTGGAAAGGACGAAACACCGTCACAACACCACCTCTAACAGTTTTAGAGCTAGAAATAGCAAGTTAAAATAAGGCTAGTCCGT
ASPDH	GTTGGAATTTCGCGGGGCAA		TTTCTTGGCTTTATATATCTTGTGGAAAGGACGAAACACCGGTTGGAATTTCGCGGGGCAAGTTTTAGAGCTAGAAATAGCAAGTTAAAATAAGGCTAGTCCGT
ASPDH	CAATCACCCCATCGAAGCCC		TTTCTTGGCTTTATATATCTTGTGGAAAGGACGAAACACCGCAATCACCCCATCGAAGCCCGTTTTAGAGCTAGAAATAGCAAGTTAAAATAAGGCTAGTCCGT
ASPDH	CACTCAGGGCCATGGCCGAC		TTTCTTGGCTTTATATATCTTGTGGAAAGGACGAAACACCGCACTCAGGGCCATGGCCGACGTTTTAGAGCTAGAAATAGCAAGTTAAAATAAGGCTAGTCCGT
ASPDH	ACGATGGGGGACAGAGTGAA		TTTCTTGGCTTTATATATCTTGTGGAAAGGACGAAACACCGACGATGGGGGACAGAGTGAAGTTTTAGAGCTAGAAATAGCAAGTTAAAATAAGGCTAGTCCGT
ASPDH	TCCCCGGCCTGGAGGGGAGC		TTTCTTGGCTTTATATATCTTGTGGAAAGGACGAAACACCGTCCCCGGCCTGGAGGGGAGCGTTTTAGAGCTAGAAATAGCAAGTTAAAATAAGGCTAGTCCGT
ASPDH	AGGAGGCTTCTCAGCAGAGA		TTTCTTGGCTTTATATATCTTGTGGAAAGGACGAAACACCGAGGAGGCTTCTCAGCAGAGAGTTTTAGAGCTAGAAATAGCAAGTTAAAATAAGGCTAGTCCGT
ASRGL1	GGTTATGCCGACAATGACAT		TTTCTTGGCTTTATATATCTTGTGGAAAGGACGAAACACCGGGTTATGCCGACAATGACATGTTTTAGAGCTAGAAATAGCAAGTTAAAATAAGGCTAGTCCGT
ASRGL1	GACACGGTGAGTCCCCAACG		TTTCTTGGCTTTATATATCTTGTGGAAAGGACGAAACACCGGACACGGTGAGTCCCCAACGGTTTTAGAGCTAGAAATAGCAAGTTAAAATAAGGCTAGTCCGT
ASRGL1	CTGCAAACTGCGCTGCGCCT		TTTCTTGGCTTTATATATCTTGTGGAAAGGACGAAACACCGCTGCAAACTGCGCTGCGCCTGTTTTAGAGCTAGAAATAGCAAGTTAAAATAAGGCTAGTCCGT
ASRGL1	TTTATTAACGATACCGCCTG		TTTCTTGGCTTTATATATCTTGTGGAAAGGACGAAACACCGTTTATTAACGATACCGCCTGGTTTTAGAGCTAGAAATAGCAAGTTAAAATAAGGCTAGTCCGT
ASRGL1	GACAAGCCGAGCAAGTTTAA		TTTCTTGGCTTTATATATCTTGTGGAAAGGACGAAACACCGGACAAGCCGAGCAAGTTTAAGTTTTAGAGCTAGAAATAGCAAGTTAAAATAAGGCTAGTCCGT
ASRGL1	AGCGCAGTTTGCAGCAGCTA		TTTCTTGGCTTTATATATCTTGTGGAAAGGACGAAACACCGAGCGCAGTTTGCAGCAGCTAGTTTTAGAGCTAGAAATAGCAAGTTAAAATAAGGCTAGTCCGT
ASS1	TCAGGCCAACATTGGCCAGA		TTTCTTGGCTTTATATATCTTGTGGAAAGGACGAAACACCGTCAGGCCAACATTGGCCAGAGTTTTAGAGCTAGAAATAGCAAGTTAAAATAAGGCTAGTCCGT
ASS1	CCATGCTCATTTAGACATCG		TTTCTTGGCTTTATATATCTTGTGGAAAGGACGAAACACCGCCATGCTCATTTAGACATCGGTTTTAGAGCTAGAAATAGCAAGTTAAAATAAGGCTAGTCCGT
ASS1	CCTCGATGTCTAAATGAGCA		TTTCTTGGCTTTATATATCTTGTGGAAAGGACGAAACACCGCCTCGATGTCTAAATGAGCAGTTTTAGAGCTAGAAATAGCAAGTTAAAATAAGGCTAGTCCGT
ASS1	CCCGGCCGAGGATGTACACC		TTTCTTGGCTTTATATATCTTGTGGAAAGGACGAAACACCGCCCGGCCGAGGATGTACACCGTTTTAGAGCTAGAAATAGCAAGTTAAAATAAGGCTAGTCCGT
ASS1	GCGAGTGGAAGGGAAAGTGC		TTTCTTGGCTTTATATATCTTGTGGAAAGGACGAAACACCGGCGAGTGGAAGGGAAAGTGCGTTTTAGAGCTAGAAATAGCAAGTTAAAATAAGGCTAGTCCGT
ASS1	AAGCTTCAGTGCCTTCTTCC		TTTCTTGGCTTTATATATCTTGTGGAAAGGACGAAACACCGAAGCTTCAGTGCCTTCTTCCGTTTTAGAGCTAGAAATAGCAAGTTAAAATAAGGCTAGTCCGT
ATIC	TGTGCGATGCTTTGAACGCC		TTTCTTGGCTTTATATATCTTGTGGAAAGGACGAAACACCGTGTGCGATGCTTTGAACGCCGTTTTAGAGCTAGAAATAGCAAGTTAAAATAAGGCTAGTCCGT
ATIC	TCTTGCATATGCCGCTGAGA		TTTCTTGGCTTTATATATCTTGTGGAAAGGACGAAACACCGTCTTGCATATGCCGCTGAGAGTTTTAGAGCTAGAAATAGCAAGTTAAAATAAGGCTAGTCCGT
ATIC	TCGCACAAGTTTATAAATCC		TTTCTTGGCTTTATATATCTTGTGGAAAGGACGAAACACCGTCGCACAAGTTTATAAATCCGTTTTAGAGCTAGAAATAGCAAGTTAAAATAAGGCTAGTCCGT
ATIC	TTCTAACCAGGTGCTGCTGT		TTTCTTGGCTTTATATATCTTGTGGAAAGGACGAAACACCGTTCTAACCAGGTGCTGCTGTGTTTTAGAGCTAGAAATAGCAAGTTAAAATAAGGCTAGTCCGT
ATIC	TCTGATGGTATAATTGCCCC		TTTCTTGGCTTTATATATCTTGTGGAAAGGACGAAACACCGTCTGATGGTATAATTGCCCCGTTTTAGAGCTAGAAATAGCAAGTTAAAATAAGGCTAGTCCGT
ATIC	AAGGCTTCTTCTTCATATCC		TTTCTTGGCTTTATATATCTTGTGGAAAGGACGAAACACCGAAGGCTTCTTCTTCATATCCGTTTTAGAGCTAGAAATAGCAAGTTAAAATAAGGCTAGTCCGT
ATP12A	AACCCCAGAAATTTACTCCG		TTTCTTGGCTTTATATATCTTGTGGAAAGGACGAAACACCGAACCCCAGAAATTTACTCCGGTTTTAGAGCTAGAAATAGCAAGTTAAAATAAGGCTAGTCCGT
ATP12A	GGACATCGTGAAAACAGACA		TTTCTTGGCTTTATATATCTTGTGGAAAGGACGAAACACCGGGACATCGTGAAAACAGACAGTTTTAGAGCTAGAAATAGCAAGTTAAAATAAGGCTAGTCCGT
ATP12A	ATGACCACAAACTCAGCAAT		TTTCTTGGCTTTATATATCTTGTGGAAAGGACGAAACACCGATGACCACAAACTCAGCAATGTTTTAGAGCTAGAAATAGCAAGTTAAAATAAGGCTAGTCCGT
ATP12A	ATTCCCTATTGCTGAGTTTG		TTTCTTGGCTTTATATATCTTGTGGAAAGGACGAAACACCGATTCCCTATTGCTGAGTTTGGTTTTAGAGCTAGAAATAGCAAGTTAAAATAAGGCTAGTCCGT
ATP12A	CTTAGTTCCGCTGAGCTCCA		TTTCTTGGCTTTATATATCTTGTGGAAAGGACGAAACACCGCTTAGTTCCGCTGAGCTCCAGTTTTAGAGCTAGAAATAGCAAGTTAAAATAAGGCTAGTCCGT
ATP12A	GTTTCAGAAAGAACTCCATC		TTTCTTGGCTTTATATATCTTGTGGAAAGGACGAAACACCGGTTTCAGAAAGAACTCCATCGTTTTAGAGCTAGAAATAGCAAGTTAAAATAAGGCTAGTCCGT
ATP4A	TTGACCAATCTGTCACGCTT		TTTCTTGGCTTTATATATCTTGTGGAAAGGACGAAACACCGTTGACCAATCTGTCACGCTTGTTTTAGAGCTAGAAATAGCAAGTTAAAATAAGGCTAGTCCGT
ATP4A	CACTGACTACTTCACGGCAA		TTTCTTGGCTTTATATATCTTGTGGAAAGGACGAAACACCGCACTGACTACTTCACGGCAAGTTTTAGAGCTAGAAATAGCAAGTTAAAATAAGGCTAGTCCGT
ATP4A	CAGTGCAGAGTTCGATGAAG		TTTCTTGGCTTTATATATCTTGTGGAAAGGACGAAACACCGCAGTGCAGAGTTCGATGAAGGTTTTAGAGCTAGAAATAGCAAGTTAAAATAAGGCTAGTCCGT
ATP4A	CAACCCAAAGCGTGACAGAT		TTTCTTGGCTTTATATATCTTGTGGAAAGGACGAAACACCGCAACCCAAAGCGTGACAGATGTTTTAGAGCTAGAAATAGCAAGTTAAAATAAGGCTAGTCCGT
ATP4A	CGCTGACGGTGATGTAGATG		TTTCTTGGCTTTATATATCTTGTGGAAAGGACGAAACACCGCGCTGACGGTGATGTAGATGGTTTTAGAGCTAGAAATAGCAAGTTAAAATAAGGCTAGTCCGT
ATP4A	AGCTGTCCTGCAGATCTTGT		TTTCTTGGCTTTATATATCTTGTGGAAAGGACGAAACACCGAGCTGTCCTGCAGATCTTGTGTTTTAGAGCTAGAAATAGCAAGTTAAAATAAGGCTAGTCCGT
ATP4B	TCTTGGTAGTCCGGTGTGTA		TTTCTTGGCTTTATATATCTTGTGGAAAGGACGAAACACCGTCTTGGTAGTCCGGTGTGTAGTTTTAGAGCTAGAAATAGCAAGTTAAAATAAGGCTAGTCCGT
ATP4B	GTGGATCAGCCTGTACTACG		TTTCTTGGCTTTATATATCTTGTGGAAAGGACGAAACACCGGTGGATCAGCCTGTACTACGGTTTTAGAGCTAGAAATAGCAAGTTAAAATAAGGCTAGTCCGT
ATP4B	TCTCTCCAGGGGTAACCTTA		TTTCTTGGCTTTATATATCTTGTGGAAAGGACGAAACACCGTCTCTCCAGGGGTAACCTTAGTTTTAGAGCTAGAAATAGCAAGTTAAAATAAGGCTAGTCCGT
ATP4B	CCGGATGTTTACGGGGAGAA		TTTCTTGGCTTTATATATCTTGTGGAAAGGACGAAACACCGCCGGATGTTTACGGGGAGAAGTTTTAGAGCTAGAAATAGCAAGTTAAAATAAGGCTAGTCCGT
ATP4B	CAGAGTGGACTGCGCCTTCC		TTTCTTGGCTTTATATATCTTGTGGAAAGGACGAAACACCGCAGAGTGGACTGCGCCTTCCGTTTTAGAGCTAGAAATAGCAAGTTAAAATAAGGCTAGTCCGT
ATP4B	CAGGAAGGCGCAGTCCACTC		TTTCTTGGCTTTATATATCTTGTGGAAAGGACGAAACACCGCAGGAAGGCGCAGTCCACTCGTTTTAGAGCTAGAAATAGCAAGTTAAAATAAGGCTAGTCCGT
ATP5A1	ACCAACTCGCCTACGCGTCT		TTTCTTGGCTTTATATATCTTGTGGAAAGGACGAAACACCGACCAACTCGCCTACGCGTCTGTTTTAGAGCTAGAAATAGCAAGTTAAAATAAGGCTAGTCCGT
ATP5A1	CAATTGGTTCCAAGACGCGT		TTTCTTGGCTTTATATATCTTGTGGAAAGGACGAAACACCGCAATTGGTTCCAAGACGCGTGTTTTAGAGCTAGAAATAGCAAGTTAAAATAAGGCTAGTCCGT
ATP5A1	GACAGACCAACGTTAATTGC		TTTCTTGGCTTTATATATCTTGTGGAAAGGACGAAACACCGGACAGACCAACGTTAATTGCGTTTTAGAGCTAGAAATAGCAAGTTAAAATAAGGCTAGTCCGT
ATP5A1	ATCCGCCCTGCAATTAACGT		TTTCTTGGCTTTATATATCTTGTGGAAAGGACGAAACACCGATCCGCCCTGCAATTAACGTGTTTTAGAGCTAGAAATAGCAAGTTAAAATAAGGCTAGTCCGT
ATP5A1	TGCCATGAAGTACACCATTG		TTTCTTGGCTTTATATATCTTGTGGAAAGGACGAAACACCGTGCCATGAAGTACACCATTGGTTTTAGAGCTAGAAATAGCAAGTTAAAATAAGGCTAGTCCGT
ATP5A1	CACCACAATGGTGTACTTCA		TTTCTTGGCTTTATATATCTTGTGGAAAGGACGAAACACCGCACCACAATGGTGTACTTCAGTTTTAGAGCTAGAAATAGCAAGTTAAAATAAGGCTAGTCCGT
ATP5B	AATGACCGCCACGATGCGCC		TTTCTTGGCTTTATATATCTTGTGGAAAGGACGAAACACCGAATGACCGCCACGATGCGCCGTTTTAGAGCTAGAAATAGCAAGTTAAAATAAGGCTAGTCCGT
ATP5B	TGGCAAGACTGTACTGATCA		TTTCTTGGCTTTATATATCTTGTGGAAAGGACGAAACACCGTGGCAAGACTGTACTGATCAGTTTTAGAGCTAGAAATAGCAAGTTAAAATAAGGCTAGTCCGT
ATP5B	CGCCGCCACCGGGCGCATCG		TTTCTTGGCTTTATATATCTTGTGGAAAGGACGAAACACCGCGCCGCCACCGGGCGCATCGGTTTTAGAGCTAGAAATAGCAAGTTAAAATAAGGCTAGTCCGT
ATP5B	TCTGCTAGCTCCCTATGCCA		TTTCTTGGCTTTATATATCTTGTGGAAAGGACGAAACACCGTCTGCTAGCTCCCTATGCCAGTTTTAGAGCTAGAAATAGCAAGTTAAAATAAGGCTAGTCCGT
ATP5B	CACCAGAATCCAGTACTTTC		TTTCTTGGCTTTATATATCTTGTGGAAAGGACGAAACACCGCACCAGAATCCAGTACTTTCGTTTTAGAGCTAGAAATAGCAAGTTAAAATAAGGCTAGTCCGT
ATP5B	AATTCTGGTGACTGGTATCA		TTTCTTGGCTTTATATATCTTGTGGAAAGGACGAAACACCGAATTCTGGTGACTGGTATCAGTTTTAGAGCTAGAAATAGCAAGTTAAAATAAGGCTAGTCCGT
ATP5C1	CAGGATTCAAGTTCGAAATA		TTTCTTGGCTTTATATATCTTGTGGAAAGGACGAAACACCGCAGGATTCAAGTTCGAAATAGTTTTAGAGCTAGAAATAGCAAGTTAAAATAAGGCTAGTCCGT
ATP5C1	GACTGACGCATCTCCAAAAG		TTTCTTGGCTTTATATATCTTGTGGAAAGGACGAAACACCGGACTGACGCATCTCCAAAAGGTTTTAGAGCTAGAAATAGCAAGTTAAAATAAGGCTAGTCCGT
ATP5C1	AAATCAGAGGCATACTTTAT		TTTCTTGGCTTTATATATCTTGTGGAAAGGACGAAACACCGAAATCAGAGGCATACTTTATGTTTTAGAGCTAGAAATAGCAAGTTAAAATAAGGCTAGTCCGT
ATP5C1	CCCAATCCATATATTCGAGC		TTTCTTGGCTTTATATATCTTGTGGAAAGGACGAAACACCGCCCAATCCATATATTCGAGCGTTTTAGAGCTAGAAATAGCAAGTTAAAATAAGGCTAGTCCGT
ATP5C1	CTGAAACCAGCTCGAATATA		TTTCTTGGCTTTATATATCTTGTGGAAAGGACGAAACACCGCTGAAACCAGCTCGAATATAGTTTTAGAGCTAGAAATAGCAAGTTAAAATAAGGCTAGTCCGT
ATP5C1	GGAAGAAAGCCCCCCACTTT		TTTCTTGGCTTTATATATCTTGTGGAAAGGACGAAACACCGGGAAGAAAGCCCCCCACTTTGTTTTAGAGCTAGAAATAGCAAGTTAAAATAAGGCTAGTCCGT
ATP5D	CGTTGGCCTCGATTCGGATC		TTTCTTGGCTTTATATATCTTGTGGAAAGGACGAAACACCGCGTTGGCCTCGATTCGGATCGTTTTAGAGCTAGAAATAGCAAGTTAAAATAAGGCTAGTCCGT
ATP5D	GTGGACGTGCCCACGCTGAC		TTTCTTGGCTTTATATATCTTGTGGAAAGGACGAAACACCGGTGGACGTGCCCACGCTGACGTTTTAGAGCTAGAAATAGCAAGTTAAAATAAGGCTAGTCCGT
ATP5D	CCACGCCCGTGCCTATGCCG		TTTCTTGGCTTTATATATCTTGTGGAAAGGACGAAACACCGCCACGCCCGTGCCTATGCCGGTTTTAGAGCTAGAAATAGCAAGTTAAAATAAGGCTAGTCCGT
ATP5D	GGCCGAAGAGGCCGTGACGC		TTTCTTGGCTTTATATATCTTGTGGAAAGGACGAAACACCGGGCCGAAGAGGCCGTGACGCGTTTTAGAGCTAGAAATAGCAAGTTAAAATAAGGCTAGTCCGT
ATP5D	CGCAGTGAACGCCGACTCTT		TTTCTTGGCTTTATATATCTTGTGGAAAGGACGAAACACCGCGCAGTGAACGCCGACTCTTGTTTTAGAGCTAGAAATAGCAAGTTAAAATAAGGCTAGTCCGT
ATP5D	CGGCGGCCTCGGCATAGGCA		TTTCTTGGCTTTATATATCTTGTGGAAAGGACGAAACACCGCGGCGGCCTCGGCATAGGCAGTTTTAGAGCTAGAAATAGCAAGTTAAAATAAGGCTAGTCCGT
ATP5E	GCAAATGCTGAGAAGACTTC		TTTCTTGGCTTTATATATCTTGTGGAAAGGACGAAACACCGGCAAATGCTGAGAAGACTTCGTTTTAGAGCTAGAAATAGCAAGTTAAAATAAGGCTAGTCCGT
ATP5E	GCTACAGCATGGTGGCCTAC		TTTCTTGGCTTTATATATCTTGTGGAAAGGACGAAACACCGGCTACAGCATGGTGGCCTACGTTTTAGAGCTAGAAATAGCAAGTTAAAATAAGGCTAGTCCGT
ATP5E	GAGTCCAGCCTGTCTCCAGT		TTTCTTGGCTTTATATATCTTGTGGAAAGGACGAAACACCGGAGTCCAGCCTGTCTCCAGTGTTTTAGAGCTAGAAATAGCAAGTTAAAATAAGGCTAGTCCGT
ATP5E	AAAAATTGTGAAAGTAAAGA		TTTCTTGGCTTTATATATCTTGTGGAAAGGACGAAACACCGAAAAATTGTGAAAGTAAAGAGTTTTAGAGCTAGAAATAGCAAGTTAAAATAAGGCTAGTCCGT
ATP5F1	AAGCCCAGTTCCGAGTACAT		TTTCTTGGCTTTATATATCTTGTGGAAAGGACGAAACACCGAAGCCCAGTTCCGAGTACATGTTTTAGAGCTAGAAATAGCAAGTTAAAATAAGGCTAGTCCGT
ATP5F1	TCGTTATGGACTGATCCCTG		TTTCTTGGCTTTATATATCTTGTGGAAAGGACGAAACACCGTCGTTATGGACTGATCCCTGGTTTTAGAGCTAGAAATAGCAAGTTAAAATAAGGCTAGTCCGT
ATP5F1	GCCCCAGAATAACATTGCTA		TTTCTTGGCTTTATATATCTTGTGGAAAGGACGAAACACCGGCCCCAGAATAACATTGCTAGTTTTAGAGCTAGAAATAGCAAGTTAAAATAAGGCTAGTCCGT
ATP5F1	GCAGAACATGATGCGTCGAA		TTTCTTGGCTTTATATATCTTGTGGAAAGGACGAAACACCGGCAGAACATGATGCGTCGAAGTTTTAGAGCTAGAAATAGCAAGTTAAAATAAGGCTAGTCCGT
ATP5F1	GTAGGGTATTGCAGGCAACA		TTTCTTGGCTTTATATATCTTGTGGAAAGGACGAAACACCGGTAGGGTATTGCAGGCAACAGTTTTAGAGCTAGAAATAGCAAGTTAAAATAAGGCTAGTCCGT
ATP5F1	CTCACACTTACCCTGGACCT		TTTCTTGGCTTTATATATCTTGTGGAAAGGACGAAACACCGCTCACACTTACCCTGGACCTGTTTTAGAGCTAGAAATAGCAAGTTAAAATAAGGCTAGTCCGT
ATP5G1	TACAGATCCGCTGTTGTACC		TTTCTTGGCTTTATATATCTTGTGGAAAGGACGAAACACCGTACAGATCCGCTGTTGTACCGTTTTAGAGCTAGAAATAGCAAGTTAAAATAAGGCTAGTCCGT
ATP5G1	CCCAGTGAATTCATCTAAAC		TTTCTTGGCTTTATATATCTTGTGGAAAGGACGAAACACCGCCCAGTGAATTCATCTAAACGTTTTAGAGCTAGAAATAGCAAGTTAAAATAAGGCTAGTCCGT
ATP5G1	GCTGGCATTGGAACCGTGTT		TTTCTTGGCTTTATATATCTTGTGGAAAGGACGAAACACCGGCTGGCATTGGAACCGTGTTGTTTTAGAGCTAGAAATAGCAAGTTAAAATAAGGCTAGTCCGT
ATP5G1	AATGATCAAGCTGCCAAACA		TTTCTTGGCTTTATATATCTTGTGGAAAGGACGAAACACCGAATGATCAAGCTGCCAAACAGTTTTAGAGCTAGAAATAGCAAGTTAAAATAAGGCTAGTCCGT
ATP5G1	ATTATTCATTTCTCCAGCTC		TTTCTTGGCTTTATATATCTTGTGGAAAGGACGAAACACCGATTATTCATTTCTCCAGCTCGTTTTAGAGCTAGAAATAGCAAGTTAAAATAAGGCTAGTCCGT
ATP5G1	ACTGAAAAAATGCAGACCGC		TTTCTTGGCTTTATATATCTTGTGGAAAGGACGAAACACCGACTGAAAAAATGCAGACCGCGTTTTAGAGCTAGAAATAGCAAGTTAAAATAAGGCTAGTCCGT
ATP5G2	ACCGGAGATACTGACAGATG		TTTCTTGGCTTTATATATCTTGTGGAAAGGACGAAACACCGACCGGAGATACTGACAGATGGTTTTAGAGCTAGAAATAGCAAGTTAAAATAAGGCTAGTCCGT
ATP5G2	GCAACATACAGGATCAGCTC		TTTCTTGGCTTTATATATCTTGTGGAAAGGACGAAACACCGGCAACATACAGGATCAGCTCGTTTTAGAGCTAGAAATAGCAAGTTAAAATAAGGCTAGTCCGT
ATP5G2	ACCTCATCTGTCAGTATCTC		TTTCTTGGCTTTATATATCTTGTGGAAAGGACGAAACACCGACCTCATCTGTCAGTATCTCGTTTTAGAGCTAGAAATAGCAAGTTAAAATAAGGCTAGTCCGT
ATP5G2	TTCACAGAGCCTCAGCAGCT		TTTCTTGGCTTTATATATCTTGTGGAAAGGACGAAACACCGTTCACAGAGCCTCAGCAGCTGTTTTAGAGCTAGAAATAGCAAGTTAAAATAAGGCTAGTCCGT
ATP5G2	GGTACTCACCAAGGAGGGAG		TTTCTTGGCTTTATATATCTTGTGGAAAGGACGAAACACCGGGTACTCACCAAGGAGGGAGGTTTTAGAGCTAGAAATAGCAAGTTAAAATAAGGCTAGTCCGT
ATP5G2	AGCCCCAGCTCCAATGAACT		TTTCTTGGCTTTATATATCTTGTGGAAAGGACGAAACACCGAGCCCCAGCTCCAATGAACTGTTTTAGAGCTAGAAATAGCAAGTTAAAATAAGGCTAGTCCGT
ATP5G3	CAGGGCTCTACGGTATTTAA		TTTCTTGGCTTTATATATCTTGTGGAAAGGACGAAACACCGCAGGGCTCTACGGTATTTAAGTTTTAGAGCTAGAAATAGCAAGTTAAAATAAGGCTAGTCCGT
ATP5G3	ATCAGTGTTATCTCGACCAG		TTTCTTGGCTTTATATATCTTGTGGAAAGGACGAAACACCGATCAGTGTTATCTCGACCAGGTTTTAGAGCTAGAAATAGCAAGTTAAAATAAGGCTAGTCCGT
ATP5G3	GAGACCCATAGCTTCAGACA		TTTCTTGGCTTTATATATCTTGTGGAAAGGACGAAACACCGGAGACCCATAGCTTCAGACAGTTTTAGAGCTAGAAATAGCAAGTTAAAATAAGGCTAGTCCGT
ATP5G3	GCTCGCCTGCACCCCCTCTC		TTTCTTGGCTTTATATATCTTGTGGAAAGGACGAAACACCGGCTCGCCTGCACCCCCTCTCGTTTTAGAGCTAGAAATAGCAAGTTAAAATAAGGCTAGTCCGT
ATP5G3	GTGTGTCTCAGCTAATCCAA		TTTCTTGGCTTTATATATCTTGTGGAAAGGACGAAACACCGGTGTGTCTCAGCTAATCCAAGTTTTAGAGCTAGAAATAGCAAGTTAAAATAAGGCTAGTCCGT
ATP5G3	ATGCAACTCTGGATCCAGCT		TTTCTTGGCTTTATATATCTTGTGGAAAGGACGAAACACCGATGCAACTCTGGATCCAGCTGTTTTAGAGCTAGAAATAGCAAGTTAAAATAAGGCTAGTCCGT
ATP5H	TAGTAAGCCCAGTCGATAGC		TTTCTTGGCTTTATATATCTTGTGGAAAGGACGAAACACCGTAGTAAGCCCAGTCGATAGCGTTTTAGAGCTAGAAATAGCAAGTTAAAATAAGGCTAGTCCGT
ATP5H	AGAATCCACCAGCTATCGAC		TTTCTTGGCTTTATATATCTTGTGGAAAGGACGAAACACCGAGAATCCACCAGCTATCGACGTTTTAGAGCTAGAAATAGCAAGTTAAAATAAGGCTAGTCCGT
ATP5H	GATTGTAGAATATGAGAAAG		TTTCTTGGCTTTATATATCTTGTGGAAAGGACGAAACACCGGATTGTAGAATATGAGAAAGGTTTTAGAGCTAGAAATAGCAAGTTAAAATAAGGCTAGTCCGT
ATP5H	AGCTTCATTCAAGTCCTCAA		TTTCTTGGCTTTATATATCTTGTGGAAAGGACGAAACACCGAGCTTCATTCAAGTCCTCAAGTTTTAGAGCTAGAAATAGCAAGTTAAAATAAGGCTAGTCCGT
ATP5H	ACAAGAAAAAGTATCCCTAT		TTTCTTGGCTTTATATATCTTGTGGAAAGGACGAAACACCGACAAGAAAAAGTATCCCTATGTTTTAGAGCTAGAAATAGCAAGTTAAAATAAGGCTAGTCCGT
ATP5H	AGGTGAAATCTTGTGCTGAG		TTTCTTGGCTTTATATATCTTGTGGAAAGGACGAAACACCGAGGTGAAATCTTGTGCTGAGGTTTTAGAGCTAGAAATAGCAAGTTAAAATAAGGCTAGTCCGT
ATP5I	CGGTCACTCACTGTAGCGCG		TTTCTTGGCTTTATATATCTTGTGGAAAGGACGAAACACCGCGGTCACTCACTGTAGCGCGGTTTTAGAGCTAGAAATAGCAAGTTAAAATAAGGCTAGTCCGT
ATP5I	CGTAGGCCACACCGAGGAAC		TTTCTTGGCTTTATATATCTTGTGGAAAGGACGAAACACCGCGTAGGCCACACCGAGGAACGTTTTAGAGCTAGAAATAGCAAGTTAAAATAAGGCTAGTCCGT
ATP5I	GCCTGGATCACCTTGATGAG		TTTCTTGGCTTTATATATCTTGTGGAAAGGACGAAACACCGGCCTGGATCACCTTGATGAGGTTTTAGAGCTAGAAATAGCAAGTTAAAATAAGGCTAGTCCGT
ATP5I	CGTACCTTCTGCCAATTCTC		TTTCTTGGCTTTATATATCTTGTGGAAAGGACGAAACACCGCGTACCTTCTGCCAATTCTCGTTTTAGAGCTAGAAATAGCAAGTTAAAATAAGGCTAGTCCGT
ATP5I	GCAGGTCTCTCCGCTCATCA		TTTCTTGGCTTTATATATCTTGTGGAAAGGACGAAACACCGGCAGGTCTCTCCGCTCATCAGTTTTAGAGCTAGAAATAGCAAGTTAAAATAAGGCTAGTCCGT
ATP5I	GAAACGGATTGCCAGAGAAT		TTTCTTGGCTTTATATATCTTGTGGAAAGGACGAAACACCGGAAACGGATTGCCAGAGAATGTTTTAGAGCTAGAAATAGCAAGTTAAAATAAGGCTAGTCCGT
ATP5J	TACTCTGAACTAGCATCAAC		TTTCTTGGCTTTATATATCTTGTGGAAAGGACGAAACACCGTACTCTGAACTAGCATCAACGTTTTAGAGCTAGAAATAGCAAGTTAAAATAAGGCTAGTCCGT
ATP5J	GACGGCTGACCGAATGACAG		TTTCTTGGCTTTATATATCTTGTGGAAAGGACGAAACACCGGACGGCTGACCGAATGACAGGTTTTAGAGCTAGAAATAGCAAGTTAAAATAAGGCTAGTCCGT
ATP5J	AGACGTACCTTCAAATTTGA		TTTCTTGGCTTTATATATCTTGTGGAAAGGACGAAACACCGAGACGTACCTTCAAATTTGAGTTTTAGAGCTAGAAATAGCAAGTTAAAATAAGGCTAGTCCGT
ATP5J	CGGCCCATAATGCATTGCGA		TTTCTTGGCTTTATATATCTTGTGGAAAGGACGAAACACCGCGGCCCATAATGCATTGCGAGTTTTAGAGCTAGAAATAGCAAGTTAAAATAAGGCTAGTCCGT
ATP5J	TCCACAAAGAGTTTCTGTAT		TTTCTTGGCTTTATATATCTTGTGGAAAGGACGAAACACCGTCCACAAAGAGTTTCTGTATGTTTTAGAGCTAGAAATAGCAAGTTAAAATAAGGCTAGTCCGT
ATP5J	TGAAGTCATCGAAAAACCCC		TTTCTTGGCTTTATATATCTTGTGGAAAGGACGAAACACCGTGAAGTCATCGAAAAACCCCGTTTTAGAGCTAGAAATAGCAAGTTAAAATAAGGCTAGTCCGT
ATP5J2	GACTCCAAAATGGCGTCAGT		TTTCTTGGCTTTATATATCTTGTGGAAAGGACGAAACACCGGACTCCAAAATGGCGTCAGTGTTTTAGAGCTAGAAATAGCAAGTTAAAATAAGGCTAGTCCGT
ATP5J2	TTCCGTTTCAGTACCAGTGA		TTTCTTGGCTTTATATATCTTGTGGAAAGGACGAAACACCGTTCCGTTTCAGTACCAGTGAGTTTTAGAGCTAGAAATAGCAAGTTAAAATAAGGCTAGTCCGT
ATP5J2	GAGCATCTCGGGGATTACCA		TTTCTTGGCTTTATATATCTTGTGGAAAGGACGAAACACCGGAGCATCTCGGGGATTACCAGTTTTAGAGCTAGAAATAGCAAGTTAAAATAAGGCTAGTCCGT
ATP5J2	GCACTCACTGAGATGCTTGT		TTTCTTGGCTTTATATATCTTGTGGAAAGGACGAAACACCGGCACTCACTGAGATGCTTGTGTTTTAGAGCTAGAAATAGCAAGTTAAAATAAGGCTAGTCCGT
ATP5J2	TCCCGCATCAAGATCCAGCT		TTTCTTGGCTTTATATATCTTGTGGAAAGGACGAAACACCGTCCCGCATCAAGATCCAGCTGTTTTAGAGCTAGAAATAGCAAGTTAAAATAAGGCTAGTCCGT
ATP5J2	GTCCTCTTCAGTGGTATTTG		TTTCTTGGCTTTATATATCTTGTGGAAAGGACGAAACACCGGTCCTCTTCAGTGGTATTTGGTTTTAGAGCTAGAAATAGCAAGTTAAAATAAGGCTAGTCCGT
ATP5L	CGCTCACCGTTCACCAGCGC		TTTCTTGGCTTTATATATCTTGTGGAAAGGACGAAACACCGCGCTCACCGTTCACCAGCGCGTTTTAGAGCTAGAAATAGCAAGTTAAAATAAGGCTAGTCCGT
ATP5L	AAGACCCCGGCGCTGGTGAA		TTTCTTGGCTTTATATATCTTGTGGAAAGGACGAAACACCGAAGACCCCGGCGCTGGTGAAGTTTTAGAGCTAGAAATAGCAAGTTAAAATAAGGCTAGTCCGT
ATP5L	TGGCCACTGAGGTGTTGATG		TTTCTTGGCTTTATATATCTTGTGGAAAGGACGAAACACCGTGGCCACTGAGGTGTTGATGGTTTTAGAGCTAGAAATAGCAAGTTAAAATAAGGCTAGTCCGT
ATP5L	GACTTACTCGAAGCCTCGAT		TTTCTTGGCTTTATATATCTTGTGGAAAGGACGAAACACCGGACTTACTCGAAGCCTCGATGTTTTAGAGCTAGAAATAGCAAGTTAAAATAAGGCTAGTCCGT
ATP5L	TTTCAGGAAGCTGTGCTGAA		TTTCTTGGCTTTATATATCTTGTGGAAAGGACGAAACACCGTTTCAGGAAGCTGTGCTGAAGTTTTAGAGCTAGAAATAGCAAGTTAAAATAAGGCTAGTCCGT
ATP5L	TACCAAAATGTGGCCAATCG		TTTCTTGGCTTTATATATCTTGTGGAAAGGACGAAACACCGTACCAAAATGTGGCCAATCGGTTTTAGAGCTAGAAATAGCAAGTTAAAATAAGGCTAGTCCGT
ATP5O	TCCGCGATGGACACTCATCA		TTTCTTGGCTTTATATATCTTGTGGAAAGGACGAAACACCGTCCGCGATGGACACTCATCAGTTTTAGAGCTAGAAATAGCAAGTTAAAATAAGGCTAGTCCGT
ATP5O	TCAATACCGTATACCTGAAC		TTTCTTGGCTTTATATATCTTGTGGAAAGGACGAAACACCGTCAATACCGTATACCTGAACGTTTTAGAGCTAGAAATAGCAAGTTAAAATAAGGCTAGTCCGT
ATP5O	GCGATGCTTCAGTACCTCTG		TTTCTTGGCTTTATATATCTTGTGGAAAGGACGAAACACCGGCGATGCTTCAGTACCTCTGGTTTTAGAGCTAGAAATAGCAAGTTAAAATAAGGCTAGTCCGT
ATP5O	TTAACATACCCTCACAAGCT		TTTCTTGGCTTTATATATCTTGTGGAAAGGACGAAACACCGTTAACATACCCTCACAAGCTGTTTTAGAGCTAGAAATAGCAAGTTAAAATAAGGCTAGTCCGT
ATP5O	ACCATGATGAGTGTCCATCG		TTTCTTGGCTTTATATATCTTGTGGAAAGGACGAAACACCGACCATGATGAGTGTCCATCGGTTTTAGAGCTAGAAATAGCAAGTTAAAATAAGGCTAGTCCGT
ATP5O	CTCAAGAGCTTCCTAAGTCA		TTTCTTGGCTTTATATATCTTGTGGAAAGGACGAAACACCGCTCAAGAGCTTCCTAAGTCAGTTTTAGAGCTAGAAATAGCAAGTTAAAATAAGGCTAGTCCGT
ATP6AP1	TGGTGCTTCCTGCCGTCGAC		TTTCTTGGCTTTATATATCTTGTGGAAAGGACGAAACACCGTGGTGCTTCCTGCCGTCGACGTTTTAGAGCTAGAAATAGCAAGTTAAAATAAGGCTAGTCCGT
ATP6AP1	TACCTACTTAGATCCCGCCC		TTTCTTGGCTTTATATATCTTGTGGAAAGGACGAAACACCGTACCTACTTAGATCCCGCCCGTTTTAGAGCTAGAAATAGCAAGTTAAAATAAGGCTAGTCCGT
ATP6AP1	CGCCTCGAAGTCCACAGCAA		TTTCTTGGCTTTATATATCTTGTGGAAAGGACGAAACACCGCGCCTCGAAGTCCACAGCAAGTTTTAGAGCTAGAAATAGCAAGTTAAAATAAGGCTAGTCCGT
ATP6AP1	GCTGACTGCATACCAGTCGA		TTTCTTGGCTTTATATATCTTGTGGAAAGGACGAAACACCGGCTGACTGCATACCAGTCGAGTTTTAGAGCTAGAAATAGCAAGTTAAAATAAGGCTAGTCCGT
ATP6AP1	GGCTGCTGACATACTCGCAG		TTTCTTGGCTTTATATATCTTGTGGAAAGGACGAAACACCGGGCTGCTGACATACTCGCAGGTTTTAGAGCTAGAAATAGCAAGTTAAAATAAGGCTAGTCCGT
ATP6AP1	GGTAGAGAGCTGCAAGTCGC		TTTCTTGGCTTTATATATCTTGTGGAAAGGACGAAACACCGGGTAGAGAGCTGCAAGTCGCGTTTTAGAGCTAGAAATAGCAAGTTAAAATAAGGCTAGTCCGT
ATP6V0A1	AAGCCCCTGAATATCTACTT		TTTCTTGGCTTTATATATCTTGTGGAAAGGACGAAACACCGAAGCCCCTGAATATCTACTTGTTTTAGAGCTAGAAATAGCAAGTTAAAATAAGGCTAGTCCGT
ATP6V0A1	ACTTACCGAGAGATAAATCC		TTTCTTGGCTTTATATATCTTGTGGAAAGGACGAAACACCGACTTACCGAGAGATAAATCCGTTTTAGAGCTAGAAATAGCAAGTTAAAATAAGGCTAGTCCGT
ATP6V0A1	CCGTCCACTTGTAAAAAATA		TTTCTTGGCTTTATATATCTTGTGGAAAGGACGAAACACCGCCGTCCACTTGTAAAAAATAGTTTTAGAGCTAGAAATAGCAAGTTAAAATAAGGCTAGTCCGT
ATP6V0A1	AAAACCAACAAGTTTACCTA		TTTCTTGGCTTTATATATCTTGTGGAAAGGACGAAACACCGAAAACCAACAAGTTTACCTAGTTTTAGAGCTAGAAATAGCAAGTTAAAATAAGGCTAGTCCGT
ATP6V0A1	GTACCATCCACACAGCAAAA		TTTCTTGGCTTTATATATCTTGTGGAAAGGACGAAACACCGGTACCATCCACACAGCAAAAGTTTTAGAGCTAGAAATAGCAAGTTAAAATAAGGCTAGTCCGT
ATP6V0A1	TTCCCAGAAGAATGAGAATG		TTTCTTGGCTTTATATATCTTGTGGAAAGGACGAAACACCGTTCCCAGAAGAATGAGAATGGTTTTAGAGCTAGAAATAGCAAGTTAAAATAAGGCTAGTCCGT
ATP6V0A2	CGTAGGCCGTGCCCGACTGC		TTTCTTGGCTTTATATATCTTGTGGAAAGGACGAAACACCGCGTAGGCCGTGCCCGACTGCGTTTTAGAGCTAGAAATAGCAAGTTAAAATAAGGCTAGTCCGT
ATP6V0A2	CGACACTCACGTCTCGGAAC		TTTCTTGGCTTTATATATCTTGTGGAAAGGACGAAACACCGCGACACTCACGTCTCGGAACGTTTTAGAGCTAGAAATAGCAAGTTAAAATAAGGCTAGTCCGT
ATP6V0A2	TGAAGAGCTAGAGCGAATAT		TTTCTTGGCTTTATATATCTTGTGGAAAGGACGAAACACCGTGAAGAGCTAGAGCGAATATGTTTTAGAGCTAGAAATAGCAAGTTAAAATAAGGCTAGTCCGT
ATP6V0A2	TCCTGCGCCACCCCTGAAAC		TTTCTTGGCTTTATATATCTTGTGGAAAGGACGAAACACCGTCCTGCGCCACCCCTGAAACGTTTTAGAGCTAGAAATAGCAAGTTAAAATAAGGCTAGTCCGT
ATP6V0A2	TTTCACAGTGTATTTGGTAC		TTTCTTGGCTTTATATATCTTGTGGAAAGGACGAAACACCGTTTCACAGTGTATTTGGTACGTTTTAGAGCTAGAAATAGCAAGTTAAAATAAGGCTAGTCCGT
ATP6V0A2	TCTTTCCAAAGAAAATTTGT		TTTCTTGGCTTTATATATCTTGTGGAAAGGACGAAACACCGTCTTTCCAAAGAAAATTTGTGTTTTAGAGCTAGAAATAGCAAGTTAAAATAAGGCTAGTCCGT
ATP6V0A4	TCCAGGGTAATCATTTCCCG		TTTCTTGGCTTTATATATCTTGTGGAAAGGACGAAACACCGTCCAGGGTAATCATTTCCCGGTTTTAGAGCTAGAAATAGCAAGTTAAAATAAGGCTAGTCCGT
ATP6V0A4	TTACACTAACCCCAACTTTC		TTTCTTGGCTTTATATATCTTGTGGAAAGGACGAAACACCGTTACACTAACCCCAACTTTCGTTTTAGAGCTAGAAATAGCAAGTTAAAATAAGGCTAGTCCGT
ATP6V0A4	GCAGTGCCTGCATATATGAC		TTTCTTGGCTTTATATATCTTGTGGAAAGGACGAAACACCGGCAGTGCCTGCATATATGACGTTTTAGAGCTAGAAATAGCAAGTTAAAATAAGGCTAGTCCGT
ATP6V0A4	GCCCACTGACCCCGCTCCCA		TTTCTTGGCTTTATATATCTTGTGGAAAGGACGAAACACCGGCCCACTGACCCCGCTCCCAGTTTTAGAGCTAGAAATAGCAAGTTAAAATAAGGCTAGTCCGT
ATP6V0A4	TGAATGTGAACAGCTTTCAA		TTTCTTGGCTTTATATATCTTGTGGAAAGGACGAAACACCGTGAATGTGAACAGCTTTCAAGTTTTAGAGCTAGAAATAGCAAGTTAAAATAAGGCTAGTCCGT
ATP6V0A4	AATTTGTGAATGAAGTCAGA		TTTCTTGGCTTTATATATCTTGTGGAAAGGACGAAACACCGAATTTGTGAATGAAGTCAGAGTTTTAGAGCTAGAAATAGCAAGTTAAAATAAGGCTAGTCCGT
ATP6V0B	ACCAGGGGCATCTATATTAC		TTTCTTGGCTTTATATATCTTGTGGAAAGGACGAAACACCGACCAGGGGCATCTATATTACGTTTTAGAGCTAGAAATAGCAAGTTAAAATAAGGCTAGTCCGT
ATP6V0B	GCTTCCGCTTTGATGTGGCA		TTTCTTGGCTTTATATATCTTGTGGAAAGGACGAAACACCGGCTTCCGCTTTGATGTGGCAGTTTTAGAGCTAGAAATAGCAAGTTAAAATAAGGCTAGTCCGT
ATP6V0B	GCCCTTCATGTGGTCCAACC		TTTCTTGGCTTTATATATCTTGTGGAAAGGACGAAACACCGGCCCTTCATGTGGTCCAACCGTTTTAGAGCTAGAAATAGCAAGTTAAAATAAGGCTAGTCCGT
ATP6V0B	TGCCATGATGATGCCGTAGA		TTTCTTGGCTTTATATATCTTGTGGAAAGGACGAAACACCGTGCCATGATGATGCCGTAGAGTTTTAGAGCTAGAAATAGCAAGTTAAAATAAGGCTAGTCCGT
ATP6V0B	CATCATTGGTGGAGGAGTGA		TTTCTTGGCTTTATATATCTTGTGGAAAGGACGAAACACCGCATCATTGGTGGAGGAGTGAGTTTTAGAGCTAGAAATAGCAAGTTAAAATAAGGCTAGTCCGT
ATP6V0B	GGCCATCTACGGCATCATCA		TTTCTTGGCTTTATATATCTTGTGGAAAGGACGAAACACCGGGCCATCTACGGCATCATCAGTTTTAGAGCTAGAAATAGCAAGTTAAAATAAGGCTAGTCCGT
ATP6V0C	GGGCGACGATGAGACCGTAG		TTTCTTGGCTTTATATATCTTGTGGAAAGGACGAAACACCGGGGCGACGATGAGACCGTAGGTTTTAGAGCTAGAAATAGCAAGTTAAAATAAGGCTAGTCCGT
ATP6V0C	CAAGAGCGGTACCGGCATTG		TTTCTTGGCTTTATATATCTTGTGGAAAGGACGAAACACCGCAAGAGCGGTACCGGCATTGGTTTTAGAGCTAGAAATAGCAAGTTAAAATAAGGCTAGTCCGT
ATP6V0C	GACATGTCCGAGTCCAAGAG		TTTCTTGGCTTTATATATCTTGTGGAAAGGACGAAACACCGGACATGTCCGAGTCCAAGAGGTTTTAGAGCTAGAAATAGCAAGTTAAAATAAGGCTAGTCCGT
ATP6V0C	CCTGATTCTCATCTTCGCCG		TTTCTTGGCTTTATATATCTTGTGGAAAGGACGAAACACCGCCTGATTCTCATCTTCGCCGGTTTTAGAGCTAGAAATAGCAAGTTAAAATAAGGCTAGTCCGT
ATP6V0C	GCGCTCACCGCTGAAGACCA		TTTCTTGGCTTTATATATCTTGTGGAAAGGACGAAACACCGGCGCTCACCGCTGAAGACCAGTTTTAGAGCTAGAAATAGCAAGTTAAAATAAGGCTAGTCCGT
ATP6V0C	ACCGCTCTTGGCTGTGCCAT		TTTCTTGGCTTTATATATCTTGTGGAAAGGACGAAACACCGACCGCTCTTGGCTGTGCCATGTTTTAGAGCTAGAAATAGCAAGTTAAAATAAGGCTAGTCCGT
ATP6V0D1	AGTCATCGATGACCGGCTCA		TTTCTTGGCTTTATATATCTTGTGGAAAGGACGAAACACCGAGTCATCGATGACCGGCTCAGTTTTAGAGCTAGAAATAGCAAGTTAAAATAAGGCTAGTCCGT
ATP6V0D1	TCGATGACTGACACCGTCAG		TTTCTTGGCTTTATATATCTTGTGGAAAGGACGAAACACCGTCGATGACTGACACCGTCAGGTTTTAGAGCTAGAAATAGCAAGTTAAAATAAGGCTAGTCCGT
ATP6V0D1	GGTGCAGTGCGAGACGCTAG		TTTCTTGGCTTTATATATCTTGTGGAAAGGACGAAACACCGGGTGCAGTGCGAGACGCTAGGTTTTAGAGCTAGAAATAGCAAGTTAAAATAAGGCTAGTCCGT
ATP6V0D1	TCTCGATGTTCATCTCGTCA		TTTCTTGGCTTTATATATCTTGTGGAAAGGACGAAACACCGTCTCGATGTTCATCTCGTCAGTTTTAGAGCTAGAAATAGCAAGTTAAAATAAGGCTAGTCCGT
ATP6V0D1	AACGTGATCCTGCTCATCAC		TTTCTTGGCTTTATATATCTTGTGGAAAGGACGAAACACCGAACGTGATCCTGCTCATCACGTTTTAGAGCTAGAAATAGCAAGTTAAAATAAGGCTAGTCCGT
ATP6V0D1	ATCTGCTCGAAGCTGCCTAG		TTTCTTGGCTTTATATATCTTGTGGAAAGGACGAAACACCGATCTGCTCGAAGCTGCCTAGGTTTTAGAGCTAGAAATAGCAAGTTAAAATAAGGCTAGTCCGT
ATP6V0D2	TAATGGCGTTTCGATCAGAA		TTTCTTGGCTTTATATATCTTGTGGAAAGGACGAAACACCGTAATGGCGTTTCGATCAGAAGTTTTAGAGCTAGAAATAGCAAGTTAAAATAAGGCTAGTCCGT
ATP6V0D2	ATTCTGATCGAAACGCCATT		TTTCTTGGCTTTATATATCTTGTGGAAAGGACGAAACACCGATTCTGATCGAAACGCCATTGTTTTAGAGCTAGAAATAGCAAGTTAAAATAAGGCTAGTCCGT
ATP6V0D2	TTCCCCCATGCTCGAAGGTG		TTTCTTGGCTTTATATATCTTGTGGAAAGGACGAAACACCGTTCCCCCATGCTCGAAGGTGGTTTTAGAGCTAGAAATAGCAAGTTAAAATAAGGCTAGTCCGT
ATP6V0D2	CAGCTCCGCACCTTCGAGCA		TTTCTTGGCTTTATATATCTTGTGGAAAGGACGAAACACCGCAGCTCCGCACCTTCGAGCAGTTTTAGAGCTAGAAATAGCAAGTTAAAATAAGGCTAGTCCGT
ATP6V0D2	CATCTCCAGACTACTGATTA		TTTCTTGGCTTTATATATCTTGTGGAAAGGACGAAACACCGCATCTCCAGACTACTGATTAGTTTTAGAGCTAGAAATAGCAAGTTAAAATAAGGCTAGTCCGT
ATP6V0D2	AGTTACCATAATCAGTAGTC		TTTCTTGGCTTTATATATCTTGTGGAAAGGACGAAACACCGAGTTACCATAATCAGTAGTCGTTTTAGAGCTAGAAATAGCAAGTTAAAATAAGGCTAGTCCGT
ATP6V0E1	AGTGAGGCCGTGATACGCCA		TTTCTTGGCTTTATATATCTTGTGGAAAGGACGAAACACCGAGTGAGGCCGTGATACGCCAGTTTTAGAGCTAGAAATAGCAAGTTAAAATAAGGCTAGTCCGT
ATP6V0E1	TACCCCCGGTTAGGACCCTT		TTTCTTGGCTTTATATATCTTGTGGAAAGGACGAAACACCGTACCCCCGGTTAGGACCCTTGTTTTAGAGCTAGAAATAGCAAGTTAAAATAAGGCTAGTCCGT
ATP6V0E1	TAGTTGGCTGATTGCAATTC		TTTCTTGGCTTTATATATCTTGTGGAAAGGACGAAACACCGTAGTTGGCTGATTGCAATTCGTTTTAGAGCTAGAAATAGCAAGTTAAAATAAGGCTAGTCCGT
ATP6V0E1	TTCAATTGCGGTCCAAAGAG		TTTCTTGGCTTTATATATCTTGTGGAAAGGACGAAACACCGTTCAATTGCGGTCCAAAGAGGTTTTAGAGCTAGAAATAGCAAGTTAAAATAAGGCTAGTCCGT
ATP6V0E1	TAGAGTTATCATTACCATGT		TTTCTTGGCTTTATATATCTTGTGGAAAGGACGAAACACCGTAGAGTTATCATTACCATGTGTTTTAGAGCTAGAAATAGCAAGTTAAAATAAGGCTAGTCCGT
ATP6V0E1	GAGATAGCAGCAAACTGAAC		TTTCTTGGCTTTATATATCTTGTGGAAAGGACGAAACACCGGAGATAGCAGCAAACTGAACGTTTTAGAGCTAGAAATAGCAAGTTAAAATAAGGCTAGTCCGT
ATP6V0E2	GTGCCGAAGGGACCCAACCG		TTTCTTGGCTTTATATATCTTGTGGAAAGGACGAAACACCGGTGCCGAAGGGACCCAACCGGTTTTAGAGCTAGAAATAGCAAGTTAAAATAAGGCTAGTCCGT
ATP6V0E2	GGCGCACTCATTCGCCCTCC		TTTCTTGGCTTTATATATCTTGTGGAAAGGACGAAACACCGGGCGCACTCATTCGCCCTCCGTTTTAGAGCTAGAAATAGCAAGTTAAAATAAGGCTAGTCCGT
ATP6V0E2	TCCCTGACAACCCCTTCGTC		TTTCTTGGCTTTATATATCTTGTGGAAAGGACGAAACACCGTCCCTGACAACCCCTTCGTCGTTTTAGAGCTAGAAATAGCAAGTTAAAATAAGGCTAGTCCGT
ATP6V0E2	CGCAGCTGAACCCCCTGTTC		TTTCTTGGCTTTATATATCTTGTGGAAAGGACGAAACACCGCGCAGCTGAACCCCCTGTTCGTTTTAGAGCTAGAAATAGCAAGTTAAAATAAGGCTAGTCCGT
ATP6V0E2	CAGCTGGCTCATCGCCATCC		TTTCTTGGCTTTATATATCTTGTGGAAAGGACGAAACACCGCAGCTGGCTCATCGCCATCCGTTTTAGAGCTAGAAATAGCAAGTTAAAATAAGGCTAGTCCGT
ATP6V0E2	CTCCAATACCCGCACTGCTC		TTTCTTGGCTTTATATATCTTGTGGAAAGGACGAAACACCGCTCCAATACCCGCACTGCTCGTTTTAGAGCTAGAAATAGCAAGTTAAAATAAGGCTAGTCCGT
ATP6V1A	TGGAGAGATTATTCGATTGG		TTTCTTGGCTTTATATATCTTGTGGAAAGGACGAAACACCGTGGAGAGATTATTCGATTGGGTTTTAGAGCTAGAAATAGCAAGTTAAAATAAGGCTAGTCCGT
ATP6V1A	GTAACTTACATTGCTCCACC		TTTCTTGGCTTTATATATCTTGTGGAAAGGACGAAACACCGGTAACTTACATTGCTCCACCGTTTTAGAGCTAGAAATAGCAAGTTAAAATAAGGCTAGTCCGT
ATP6V1A	GAGAGTGGGCCACAGCGAAT		TTTCTTGGCTTTATATATCTTGTGGAAAGGACGAAACACCGGAGAGTGGGCCACAGCGAATGTTTTAGAGCTAGAAATAGCAAGTTAAAATAAGGCTAGTCCGT
ATP6V1A	ATGTTACCCCCACGAAACAG		TTTCTTGGCTTTATATATCTTGTGGAAAGGACGAAACACCGATGTTACCCCCACGAAACAGGTTTTAGAGCTAGAAATAGCAAGTTAAAATAAGGCTAGTCCGT
ATP6V1A	TTTATCTTCATCGAGTATTT		TTTCTTGGCTTTATATATCTTGTGGAAAGGACGAAACACCGTTTATCTTCATCGAGTATTTGTTTTAGAGCTAGAAATAGCAAGTTAAAATAAGGCTAGTCCGT
ATP6V1A	GTGCATGGGGTCTCAGGACC		TTTCTTGGCTTTATATATCTTGTGGAAAGGACGAAACACCGGTGCATGGGGTCTCAGGACCGTTTTAGAGCTAGAAATAGCAAGTTAAAATAAGGCTAGTCCGT
ATP6V1B1	CCTACGAACTCCGGTGTCAG		TTTCTTGGCTTTATATATCTTGTGGAAAGGACGAAACACCGCCTACGAACTCCGGTGTCAGGTTTTAGAGCTAGAAATAGCAAGTTAAAATAAGGCTAGTCCGT
ATP6V1B1	CTCCGGCAAGCCCATTGACA		TTTCTTGGCTTTATATATCTTGTGGAAAGGACGAAACACCGCTCCGGCAAGCCCATTGACAGTTTTAGAGCTAGAAATAGCAAGTTAAAATAAGGCTAGTCCGT
ATP6V1B1	GTCCCCTGTAAATTCGCAAG		TTTCTTGGCTTTATATATCTTGTGGAAAGGACGAAACACCGGTCCCCTGTAAATTCGCAAGGTTTTAGAGCTAGAAATAGCAAGTTAAAATAAGGCTAGTCCGT
ATP6V1B1	GGTCATGGCGGAGGACTTTC		TTTCTTGGCTTTATATATCTTGTGGAAAGGACGAAACACCGGGTCATGGCGGAGGACTTTCGTTTTAGAGCTAGAAATAGCAAGTTAAAATAAGGCTAGTCCGT
ATP6V1B1	TGACCCGGTCCAGCACCACC		TTTCTTGGCTTTATATATCTTGTGGAAAGGACGAAACACCGTGACCCGGTCCAGCACCACCGTTTTAGAGCTAGAAATAGCAAGTTAAAATAAGGCTAGTCCGT
ATP6V1B1	AGGACTGTGTGCAGCGTGAA		TTTCTTGGCTTTATATATCTTGTGGAAAGGACGAAACACCGAGGACTGTGTGCAGCGTGAAGTTTTAGAGCTAGAAATAGCAAGTTAAAATAAGGCTAGTCCGT
ATP6V1B2	CTTCATTAACCGTGATAGTG		TTTCTTGGCTTTATATATCTTGTGGAAAGGACGAAACACCGCTTCATTAACCGTGATAGTGGTTTTAGAGCTAGAAATAGCAAGTTAAAATAAGGCTAGTCCGT
ATP6V1B2	TACAGAGGGGCAGATCTATG		TTTCTTGGCTTTATATATCTTGTGGAAAGGACGAAACACCGTACAGAGGGGCAGATCTATGGTTTTAGAGCTAGAAATAGCAAGTTAAAATAAGGCTAGTCCGT
ATP6V1B2	ATGGACAATTTCAGCATACC		TTTCTTGGCTTTATATATCTTGTGGAAAGGACGAAACACCGATGGACAATTTCAGCATACCGTTTTAGAGCTAGAAATAGCAAGTTAAAATAAGGCTAGTCCGT
ATP6V1B2	TACTAGCTGGTTAGATACAT		TTTCTTGGCTTTATATATCTTGTGGAAAGGACGAAACACCGTACTAGCTGGTTAGATACATGTTTTAGAGCTAGAAATAGCAAGTTAAAATAAGGCTAGTCCGT
ATP6V1B2	TGGTTCCAAGGCAGTAGTTC		TTTCTTGGCTTTATATATCTTGTGGAAAGGACGAAACACCGTGGTTCCAAGGCAGTAGTTCGTTTTAGAGCTAGAAATAGCAAGTTAAAATAAGGCTAGTCCGT
ATP6V1B2	GTAATGTAGCCAGTCAAGTC		TTTCTTGGCTTTATATATCTTGTGGAAAGGACGAAACACCGGTAATGTAGCCAGTCAAGTCGTTTTAGAGCTAGAAATAGCAAGTTAAAATAAGGCTAGTCCGT
ATP6V1C1	AGAGTATCTCGTCACATTAC		TTTCTTGGCTTTATATATCTTGTGGAAAGGACGAAACACCGAGAGTATCTCGTCACATTACGTTTTAGAGCTAGAAATAGCAAGTTAAAATAAGGCTAGTCCGT
ATP6V1C1	ATGCAGATGCTCGAGATTTC		TTTCTTGGCTTTATATATCTTGTGGAAAGGACGAAACACCGATGCAGATGCTCGAGATTTCGTTTTAGAGCTAGAAATAGCAAGTTAAAATAAGGCTAGTCCGT
ATP6V1C1	CAAAGTTCAAGAGAATCTGT		TTTCTTGGCTTTATATATCTTGTGGAAAGGACGAAACACCGCAAAGTTCAAGAGAATCTGTGTTTTAGAGCTAGAAATAGCAAGTTAAAATAAGGCTAGTCCGT
ATP6V1C1	TAAGAAAGTAGCTCAATACA		TTTCTTGGCTTTATATATCTTGTGGAAAGGACGAAACACCGTAAGAAAGTAGCTCAATACAGTTTTAGAGCTAGAAATAGCAAGTTAAAATAAGGCTAGTCCGT
ATP6V1C1	TCTGCATACAATAACCTGAA		TTTCTTGGCTTTATATATCTTGTGGAAAGGACGAAACACCGTCTGCATACAATAACCTGAAGTTTTAGAGCTAGAAATAGCAAGTTAAAATAAGGCTAGTCCGT
ATP6V1C1	TCTAGCAGAAATTGTGAAGA		TTTCTTGGCTTTATATATCTTGTGGAAAGGACGAAACACCGTCTAGCAGAAATTGTGAAGAGTTTTAGAGCTAGAAATAGCAAGTTAAAATAAGGCTAGTCCGT
ATP6V1C2	CTGGAAGCATGTCGGAGTTT		TTTCTTGGCTTTATATATCTTGTGGAAAGGACGAAACACCGCTGGAAGCATGTCGGAGTTTGTTTTAGAGCTAGAAATAGCAAGTTAAAATAAGGCTAGTCCGT
ATP6V1C2	AACTCGACACCTTTGCTGAA		TTTCTTGGCTTTATATATCTTGTGGAAAGGACGAAACACCGAACTCGACACCTTTGCTGAAGTTTTAGAGCTAGAAATAGCAAGTTAAAATAAGGCTAGTCCGT
ATP6V1C2	AATTTCTGCCCCTGGCGATA		TTTCTTGGCTTTATATATCTTGTGGAAAGGACGAAACACCGAATTTCTGCCCCTGGCGATAGTTTTAGAGCTAGAAATAGCAAGTTAAAATAAGGCTAGTCCGT
ATP6V1C2	CCTACCTACCTCCGTTTGCC		TTTCTTGGCTTTATATATCTTGTGGAAAGGACGAAACACCGCCTACCTACCTCCGTTTGCCGTTTTAGAGCTAGAAATAGCAAGTTAAAATAAGGCTAGTCCGT
ATP6V1C2	ATCTGTCTAGGTGGGGACCT		TTTCTTGGCTTTATATATCTTGTGGAAAGGACGAAACACCGATCTGTCTAGGTGGGGACCTGTTTTAGAGCTAGAAATAGCAAGTTAAAATAAGGCTAGTCCGT
ATP6V1C2	TCTGAGCCATTCTCCTTATG		TTTCTTGGCTTTATATATCTTGTGGAAAGGACGAAACACCGTCTGAGCCATTCTCCTTATGGTTTTAGAGCTAGAAATAGCAAGTTAAAATAAGGCTAGTCCGT
ATP6V1D	CTGTCGAAATCGAAGAGTTA		TTTCTTGGCTTTATATATCTTGTGGAAAGGACGAAACACCGCTGTCGAAATCGAAGAGTTAGTTTTAGAGCTAGAAATAGCAAGTTAAAATAAGGCTAGTCCGT
ATP6V1D	CTTTAAACGAGCCTTCATGA		TTTCTTGGCTTTATATATCTTGTGGAAAGGACGAAACACCGCTTTAAACGAGCCTTCATGAGTTTTAGAGCTAGAAATAGCAAGTTAAAATAAGGCTAGTCCGT
ATP6V1D	GCGAAGAAAGATAATGTAGC		TTTCTTGGCTTTATATATCTTGTGGAAAGGACGAAACACCGGCGAAGAAAGATAATGTAGCGTTTTAGAGCTAGAAATAGCAAGTTAAAATAAGGCTAGTCCGT
ATP6V1D	GAAGTCACCTGCTGTGAACT		TTTCTTGGCTTTATATATCTTGTGGAAAGGACGAAACACCGGAAGTCACCTGCTGTGAACTGTTTTAGAGCTAGAAATAGCAAGTTAAAATAAGGCTAGTCCGT
ATP6V1D	GCTGAAGCCAAGTTCACAGC		TTTCTTGGCTTTATATATCTTGTGGAAAGGACGAAACACCGGCTGAAGCCAAGTTCACAGCGTTTTAGAGCTAGAAATAGCAAGTTAAAATAAGGCTAGTCCGT
ATP6V1D	CTTGCGCTTTATTGACATTT		TTTCTTGGCTTTATATATCTTGTGGAAAGGACGAAACACCGCTTGCGCTTTATTGACATTTGTTTTAGAGCTAGAAATAGCAAGTTAAAATAAGGCTAGTCCGT
ATP6V1E1	CTTATAGATAAAGCATATGA		TTTCTTGGCTTTATATATCTTGTGGAAAGGACGAAACACCGCTTATAGATAAAGCATATGAGTTTTAGAGCTAGAAATAGCAAGTTAAAATAAGGCTAGTCCGT
ATP6V1E1	TCTCGCTTGATTCATCAAAT		TTTCTTGGCTTTATATATCTTGTGGAAAGGACGAAACACCGTCTCGCTTGATTCATCAAATGTTTTAGAGCTAGAAATAGCAAGTTAAAATAAGGCTAGTCCGT
ATP6V1E1	TAAGGTCATCTCTTGCTCTG		TTTCTTGGCTTTATATATCTTGTGGAAAGGACGAAACACCGTAAGGTCATCTCTTGCTCTGGTTTTAGAGCTAGAAATAGCAAGTTAAAATAAGGCTAGTCCGT
ATP6V1E1	TATTTCTTCTGCTTTCTCAT		TTTCTTGGCTTTATATATCTTGTGGAAAGGACGAAACACCGTATTTCTTCTGCTTTCTCATGTTTTAGAGCTAGAAATAGCAAGTTAAAATAAGGCTAGTCCGT
ATP6V1E1	GAAGAGTTCAACATAGAGAA		TTTCTTGGCTTTATATATCTTGTGGAAAGGACGAAACACCGGAAGAGTTCAACATAGAGAAGTTTTAGAGCTAGAAATAGCAAGTTAAAATAAGGCTAGTCCGT
ATP6V1E1	ATTCCATAATCTTTAGTCTT		TTTCTTGGCTTTATATATCTTGTGGAAAGGACGAAACACCGATTCCATAATCTTTAGTCTTGTTTTAGAGCTAGAAATAGCAAGTTAAAATAAGGCTAGTCCGT
ATP6V1E2	CGGCAGCGTACAATCATCAC		TTTCTTGGCTTTATATATCTTGTGGAAAGGACGAAACACCGCGGCAGCGTACAATCATCACGTTTTAGAGCTAGAAATAGCAAGTTAAAATAAGGCTAGTCCGT
ATP6V1E2	AACAAGGCCATTCGTATTTC		TTTCTTGGCTTTATATATCTTGTGGAAAGGACGAAACACCGAACAAGGCCATTCGTATTTCGTTTTAGAGCTAGAAATAGCAAGTTAAAATAAGGCTAGTCCGT
ATP6V1E2	CTGTGATGATTGTACGCTGC		TTTCTTGGCTTTATATATCTTGTGGAAAGGACGAAACACCGCTGTGATGATTGTACGCTGCGTTTTAGAGCTAGAAATAGCAAGTTAAAATAAGGCTAGTCCGT
ATP6V1E2	AATTGTCATGTACTCGGGGA		TTTCTTGGCTTTATATATCTTGTGGAAAGGACGAAACACCGAATTGTCATGTACTCGGGGAGTTTTAGAGCTAGAAATAGCAAGTTAAAATAAGGCTAGTCCGT
ATP6V1E2	AAATACCTTGGAAAGCCGAC		TTTCTTGGCTTTATATATCTTGTGGAAAGGACGAAACACCGAAATACCTTGGAAAGCCGACGTTTTAGAGCTAGAAATAGCAAGTTAAAATAAGGCTAGTCCGT
ATP6V1E2	AGGACCCAGAGGTCTACCAG		TTTCTTGGCTTTATATATCTTGTGGAAAGGACGAAACACCGAGGACCCAGAGGTCTACCAGGTTTTAGAGCTAGAAATAGCAAGTTAAAATAAGGCTAGTCCGT
ATP6V1F	GCACCCATATGACGCCGCCA		TTTCTTGGCTTTATATATCTTGTGGAAAGGACGAAACACCGGCACCCATATGACGCCGCCAGTTTTAGAGCTAGAAATAGCAAGTTAAAATAAGGCTAGTCCGT
ATP6V1F	ATCAGCGTGACCCTCCGCTT		TTTCTTGGCTTTATATATCTTGTGGAAAGGACGAAACACCGATCAGCGTGACCCTCCGCTTGTTTTAGAGCTAGAAATAGCAAGTTAAAATAAGGCTAGTCCGT
ATP6V1F	AGGGTCACGCTGATTAGGGT		TTTCTTGGCTTTATATATCTTGTGGAAAGGACGAAACACCGAGGGTCACGCTGATTAGGGTGTTTTAGAGCTAGAAATAGCAAGTTAAAATAAGGCTAGTCCGT
ATP6V1F	GGTAAGCTCATCGCAGTGAT		TTTCTTGGCTTTATATATCTTGTGGAAAGGACGAAACACCGGGTAAGCTCATCGCAGTGATGTTTTAGAGCTAGAAATAGCAAGTTAAAATAAGGCTAGTCCGT
ATP6V1F	GAGTCCTTGGCGGCGTCATA		TTTCTTGGCTTTATATATCTTGTGGAAAGGACGAAACACCGGAGTCCTTGGCGGCGTCATAGTTTTAGAGCTAGAAATAGCAAGTTAAAATAAGGCTAGTCCGT
ATP6V1F	GAACCGCCATCCCAATTTCC		TTTCTTGGCTTTATATATCTTGTGGAAAGGACGAAACACCGGAACCGCCATCCCAATTTCCGTTTTAGAGCTAGAAATAGCAAGTTAAAATAAGGCTAGTCCGT
ATP6V1G1	CGCCATGGCTAGTCAGTCTC		TTTCTTGGCTTTATATATCTTGTGGAAAGGACGAAACACCGCGCCATGGCTAGTCAGTCTCGTTTTAGAGCTAGAAATAGCAAGTTAAAATAAGGCTAGTCCGT
ATP6V1G1	CCCCTGAGACTGACTAGCCA		TTTCTTGGCTTTATATATCTTGTGGAAAGGACGAAACACCGCCCCTGAGACTGACTAGCCAGTTTTAGAGCTAGAAATAGCAAGTTAAAATAAGGCTAGTCCGT
ATP6V1G1	CTCCAGGCATTGGGATCCCG		TTTCTTGGCTTTATATATCTTGTGGAAAGGACGAAACACCGCTCCAGGCATTGGGATCCCGGTTTTAGAGCTAGAAATAGCAAGTTAAAATAAGGCTAGTCCGT
ATP6V1G1	CCATCCTCCAGACATACTTC		TTTCTTGGCTTTATATATCTTGTGGAAAGGACGAAACACCGCCATCCTCCAGACATACTTCGTTTTAGAGCTAGAAATAGCAAGTTAAAATAAGGCTAGTCCGT
ATP6V1G1	TGAAAACAGGAAAGAACCGG		TTTCTTGGCTTTATATATCTTGTGGAAAGGACGAAACACCGTGAAAACAGGAAAGAACCGGGTTTTAGAGCTAGAAATAGCAAGTTAAAATAAGGCTAGTCCGT
ATP6V1G1	GCAGGCCAAAGAAGAAGCTC		TTTCTTGGCTTTATATATCTTGTGGAAAGGACGAAACACCGGCAGGCCAAAGAAGAAGCTCGTTTTAGAGCTAGAAATAGCAAGTTAAAATAAGGCTAGTCCGT
ATP6V1G2	TTGGCATGGTCTGCGACGTC		TTTCTTGGCTTTATATATCTTGTGGAAAGGACGAAACACCGTTGGCATGGTCTGCGACGTCGTTTTAGAGCTAGAAATAGCAAGTTAAAATAAGGCTAGTCCGT
ATP6V1G2	GAGAAACCGAGAGCGTGTCC		TTTCTTGGCTTTATATATCTTGTGGAAAGGACGAAACACCGGAGAAACCGAGAGCGTGTCCGTTTTAGAGCTAGAAATAGCAAGTTAAAATAAGGCTAGTCCGT
ATP6V1G2	GAAGGCCCGGCGACTGAAGC		TTTCTTGGCTTTATATATCTTGTGGAAAGGACGAAACACCGGAAGGCCCGGCGACTGAAGCGTTTTAGAGCTAGAAATAGCAAGTTAAAATAAGGCTAGTCCGT
ATP6V1G2	CCTTTGCCTGCTTCAGTCGC		TTTCTTGGCTTTATATATCTTGTGGAAAGGACGAAACACCGCCTTTGCCTGCTTCAGTCGCGTTTTAGAGCTAGAAATAGCAAGTTAAAATAAGGCTAGTCCGT
ATP6V1G2	ATTCGTGCTCTCGCTCTCTG		TTTCTTGGCTTTATATATCTTGTGGAAAGGACGAAACACCGATTCGTGCTCTCGCTCTCTGGTTTTAGAGCTAGAAATAGCAAGTTAAAATAAGGCTAGTCCGT
ATP6V1G2	GAAATGGCCAGTCAGTCCCA		TTTCTTGGCTTTATATATCTTGTGGAAAGGACGAAACACCGGAAATGGCCAGTCAGTCCCAGTTTTAGAGCTAGAAATAGCAAGTTAAAATAAGGCTAGTCCGT
ATP6V1G3	CACAGACCATGCTCAAGAGC		TTTCTTGGCTTTATATATCTTGTGGAAAGGACGAAACACCGCACAGACCATGCTCAAGAGCGTTTTAGAGCTAGAAATAGCAAGTTAAAATAAGGCTAGTCCGT
ATP6V1G3	AAAGCGATTGAAGCAAGCCA		TTTCTTGGCTTTATATATCTTGTGGAAAGGACGAAACACCGAAAGCGATTGAAGCAAGCCAGTTTTAGAGCTAGAAATAGCAAGTTAAAATAAGGCTAGTCCGT
ATP6V1G3	GATGAACCAGCTCTTGAGCA		TTTCTTGGCTTTATATATCTTGTGGAAAGGACGAAACACCGGATGAACCAGCTCTTGAGCAGTTTTAGAGCTAGAAATAGCAAGTTAAAATAAGGCTAGTCCGT
ATP6V1G3	CCCCTGAGACTGGCTTGTCA		TTTCTTGGCTTTATATATCTTGTGGAAAGGACGAAACACCGCCCCTGAGACTGGCTTGTCAGTTTTAGAGCTAGAAATAGCAAGTTAAAATAAGGCTAGTCCGT
ATP6V1G3	TACCATGACAAGCCAGTCTC		TTTCTTGGCTTTATATATCTTGTGGAAAGGACGAAACACCGTACCATGACAAGCCAGTCTCGTTTTAGAGCTAGAAATAGCAAGTTAAAATAAGGCTAGTCCGT
ATP6V1G3	TTCTACCATTGCTTCCTCCT		TTTCTTGGCTTTATATATCTTGTGGAAAGGACGAAACACCGTTCTACCATTGCTTCCTCCTGTTTTAGAGCTAGAAATAGCAAGTTAAAATAAGGCTAGTCCGT
ATP6V1H	TCTGCCAATGTTGAATCGCC		TTTCTTGGCTTTATATATCTTGTGGAAAGGACGAAACACCGTCTGCCAATGTTGAATCGCCGTTTTAGAGCTAGAAATAGCAAGTTAAAATAAGGCTAGTCCGT
ATP6V1H	CGTTCAGTATATACTAACTA		TTTCTTGGCTTTATATATCTTGTGGAAAGGACGAAACACCGCGTTCAGTATATACTAACTAGTTTTAGAGCTAGAAATAGCAAGTTAAAATAAGGCTAGTCCGT
ATP6V1H	TTATTGCCAAGTTAGCAGCT		TTTCTTGGCTTTATATATCTTGTGGAAAGGACGAAACACCGTTATTGCCAAGTTAGCAGCTGTTTTAGAGCTAGAAATAGCAAGTTAAAATAAGGCTAGTCCGT
ATP6V1H	GATGTAGCAAGAACACTGCG		TTTCTTGGCTTTATATATCTTGTGGAAAGGACGAAACACCGGATGTAGCAAGAACACTGCGGTTTTAGAGCTAGAAATAGCAAGTTAAAATAAGGCTAGTCCGT
ATP6V1H	CATAGTTAGTATATACTGAA		TTTCTTGGCTTTATATATCTTGTGGAAAGGACGAAACACCGCATAGTTAGTATATACTGAAGTTTTAGAGCTAGAAATAGCAAGTTAAAATAAGGCTAGTCCGT
ATP6V1H	CAAGAGATGCTTCAAACTGA		TTTCTTGGCTTTATATATCTTGTGGAAAGGACGAAACACCGCAAGAGATGCTTCAAACTGAGTTTTAGAGCTAGAAATAGCAAGTTAAAATAAGGCTAGTCCGT
AUH	GCCTGTGATATACGAGTAGC		TTTCTTGGCTTTATATATCTTGTGGAAAGGACGAAACACCGGCCTGTGATATACGAGTAGCGTTTTAGAGCTAGAAATAGCAAGTTAAAATAAGGCTAGTCCGT
AUH	ATACCAGCACAGAATATCCC		TTTCTTGGCTTTATATATCTTGTGGAAAGGACGAAACACCGATACCAGCACAGAATATCCCGTTTTAGAGCTAGAAATAGCAAGTTAAAATAAGGCTAGTCCGT
AUH	CCATCTATTGCTGCAATTGT		TTTCTTGGCTTTATATATCTTGTGGAAAGGACGAAACACCGCCATCTATTGCTGCAATTGTGTTTTAGAGCTAGAAATAGCAAGTTAAAATAAGGCTAGTCCGT
AUH	GACTTCACTCCTGATTATTA		TTTCTTGGCTTTATATATCTTGTGGAAAGGACGAAACACCGGACTTCACTCCTGATTATTAGTTTTAGAGCTAGAAATAGCAAGTTAAAATAAGGCTAGTCCGT
AUH	TAACTAGGAATTGTGGTGCT		TTTCTTGGCTTTATATATCTTGTGGAAAGGACGAAACACCGTAACTAGGAATTGTGGTGCTGTTTTAGAGCTAGAAATAGCAAGTTAAAATAAGGCTAGTCCGT
AUH	CAGTAAAAATCTTATAAAAA		TTTCTTGGCTTTATATATCTTGTGGAAAGGACGAAACACCGCAGTAAAAATCTTATAAAAAGTTTTAGAGCTAGAAATAGCAAGTTAAAATAAGGCTAGTCCGT
AWAT2	GCCGCCGGTTTACCTGTGTG		TTTCTTGGCTTTATATATCTTGTGGAAAGGACGAAACACCGGCCGCCGGTTTACCTGTGTGGTTTTAGAGCTAGAAATAGCAAGTTAAAATAAGGCTAGTCCGT
AWAT2	AGGATGCTTACCTCGCTGAG		TTTCTTGGCTTTATATATCTTGTGGAAAGGACGAAACACCGAGGATGCTTACCTCGCTGAGGTTTTAGAGCTAGAAATAGCAAGTTAAAATAAGGCTAGTCCGT
AWAT2	CACAGGCAACATGGTCATTG		TTTCTTGGCTTTATATATCTTGTGGAAAGGACGAAACACCGCACAGGCAACATGGTCATTGGTTTTAGAGCTAGAAATAGCAAGTTAAAATAAGGCTAGTCCGT
AWAT2	GCTCCCAGTGTGAGTATGTA		TTTCTTGGCTTTATATATCTTGTGGAAAGGACGAAACACCGGCTCCCAGTGTGAGTATGTAGTTTTAGAGCTAGAAATAGCAAGTTAAAATAAGGCTAGTCCGT
AWAT2	GACTGGAAGACCCCTCAGCG		TTTCTTGGCTTTATATATCTTGTGGAAAGGACGAAACACCGGACTGGAAGACCCCTCAGCGGTTTTAGAGCTAGAAATAGCAAGTTAAAATAAGGCTAGTCCGT
AWAT2	GGCAGACGAGGATGTAGTTG		TTTCTTGGCTTTATATATCTTGTGGAAAGGACGAAACACCGGGCAGACGAGGATGTAGTTGGTTTTAGAGCTAGAAATAGCAAGTTAAAATAAGGCTAGTCCGT
B2M	ACTCACGCTGGATAGCCTCC		TTTCTTGGCTTTATATATCTTGTGGAAAGGACGAAACACCGACTCACGCTGGATAGCCTCCGTTTTAGAGCTAGAAATAGCAAGTTAAAATAAGGCTAGTCCGT
B2M	GAGTAGCGCGAGCACAGCTA		TTTCTTGGCTTTATATATCTTGTGGAAAGGACGAAACACCGGAGTAGCGCGAGCACAGCTAGTTTTAGAGCTAGAAATAGCAAGTTAAAATAAGGCTAGTCCGT
B2M	CAGTAAGTCAACTTCAATGT		TTTCTTGGCTTTATATATCTTGTGGAAAGGACGAAACACCGCAGTAAGTCAACTTCAATGTGTTTTAGAGCTAGAAATAGCAAGTTAAAATAAGGCTAGTCCGT
B2M	ACCCAGACACATAGCAATTC		TTTCTTGGCTTTATATATCTTGTGGAAAGGACGAAACACCGACCCAGACACATAGCAATTCGTTTTAGAGCTAGAAATAGCAAGTTAAAATAAGGCTAGTCCGT
B2M	GGCCGAGATGTCTCGCTCCG		TTTCTTGGCTTTATATATCTTGTGGAAAGGACGAAACACCGGGCCGAGATGTCTCGCTCCGGTTTTAGAGCTAGAAATAGCAAGTTAAAATAAGGCTAGTCCGT
B2M	CGTGAGTAAACCTGAATCTT		TTTCTTGGCTTTATATATCTTGTGGAAAGGACGAAACACCGCGTGAGTAAACCTGAATCTTGTTTTAGAGCTAGAAATAGCAAGTTAAAATAAGGCTAGTCCGT
B3GALNT1	ATGTGATAGAACGCGTGAAC		TTTCTTGGCTTTATATATCTTGTGGAAAGGACGAAACACCGATGTGATAGAACGCGTGAACGTTTTAGAGCTAGAAATAGCAAGTTAAAATAAGGCTAGTCCGT
B3GALNT1	CGCGTTCTATCACATTGTAG		TTTCTTGGCTTTATATATCTTGTGGAAAGGACGAAACACCGCGCGTTCTATCACATTGTAGGTTTTAGAGCTAGAAATAGCAAGTTAAAATAAGGCTAGTCCGT
B3GALNT1	GTCTGTCTTCATTACGTACT		TTTCTTGGCTTTATATATCTTGTGGAAAGGACGAAACACCGGTCTGTCTTCATTACGTACTGTTTTAGAGCTAGAAATAGCAAGTTAAAATAAGGCTAGTCCGT
B3GALNT1	AAGAAGGTGTTCATCCTCTA		TTTCTTGGCTTTATATATCTTGTGGAAAGGACGAAACACCGAAGAAGGTGTTCATCCTCTAGTTTTAGAGCTAGAAATAGCAAGTTAAAATAAGGCTAGTCCGT
B3GALNT1	TGTGGATGGCCTCGGCTCTC		TTTCTTGGCTTTATATATCTTGTGGAAAGGACGAAACACCGTGTGGATGGCCTCGGCTCTCGTTTTAGAGCTAGAAATAGCAAGTTAAAATAAGGCTAGTCCGT
B3GALNT1	CCAAAAAGTGATGATCTCCT		TTTCTTGGCTTTATATATCTTGTGGAAAGGACGAAACACCGCCAAAAAGTGATGATCTCCTGTTTTAGAGCTAGAAATAGCAAGTTAAAATAAGGCTAGTCCGT
B3GALNT2	ACGCTGACAACTCGATCCTC		TTTCTTGGCTTTATATATCTTGTGGAAAGGACGAAACACCGACGCTGACAACTCGATCCTCGTTTTAGAGCTAGAAATAGCAAGTTAAAATAAGGCTAGTCCGT
B3GALNT2	GGGGGCGGCCAATGCGAAAC		TTTCTTGGCTTTATATATCTTGTGGAAAGGACGAAACACCGGGGGGCGGCCAATGCGAAACGTTTTAGAGCTAGAAATAGCAAGTTAAAATAAGGCTAGTCCGT
B3GALNT2	AACCTACCGTTGACTTAATG		TTTCTTGGCTTTATATATCTTGTGGAAAGGACGAAACACCGAACCTACCGTTGACTTAATGGTTTTAGAGCTAGAAATAGCAAGTTAAAATAAGGCTAGTCCGT
B3GALNT2	TTATCACGTTTCGAAGTTCA		TTTCTTGGCTTTATATATCTTGTGGAAAGGACGAAACACCGTTATCACGTTTCGAAGTTCAGTTTTAGAGCTAGAAATAGCAAGTTAAAATAAGGCTAGTCCGT
B3GALNT2	CAGCCCCGATGAAGTGTCTT		TTTCTTGGCTTTATATATCTTGTGGAAAGGACGAAACACCGCAGCCCCGATGAAGTGTCTTGTTTTAGAGCTAGAAATAGCAAGTTAAAATAAGGCTAGTCCGT
B3GALNT2	CCGCAGCCAGAGGTGCAGCG		TTTCTTGGCTTTATATATCTTGTGGAAAGGACGAAACACCGCCGCAGCCAGAGGTGCAGCGGTTTTAGAGCTAGAAATAGCAAGTTAAAATAAGGCTAGTCCGT
B3GALT1	TTCGGGATGTCCGCAGTAAG		TTTCTTGGCTTTATATATCTTGTGGAAAGGACGAAACACCGTTCGGGATGTCCGCAGTAAGGTTTTAGAGCTAGAAATAGCAAGTTAAAATAAGGCTAGTCCGT
B3GALT1	TCACCTTGAAGACGTATATG		TTTCTTGGCTTTATATATCTTGTGGAAAGGACGAAACACCGTCACCTTGAAGACGTATATGGTTTTAGAGCTAGAAATAGCAAGTTAAAATAAGGCTAGTCCGT
B3GALT1	TTACTGCGGACATCCCGAAT		TTTCTTGGCTTTATATATCTTGTGGAAAGGACGAAACACCGTTACTGCGGACATCCCGAATGTTTTAGAGCTAGAAATAGCAAGTTAAAATAAGGCTAGTCCGT
B3GALT1	TAGCCAGTCCCCGAACAGAA		TTTCTTGGCTTTATATATCTTGTGGAAAGGACGAAACACCGTAGCCAGTCCCCGAACAGAAGTTTTAGAGCTAGAAATAGCAAGTTAAAATAAGGCTAGTCCGT
B3GALT1	GTCCCACATATACGTCTTCA		TTTCTTGGCTTTATATATCTTGTGGAAAGGACGAAACACCGGTCCCACATATACGTCTTCAGTTTTAGAGCTAGAAATAGCAAGTTAAAATAAGGCTAGTCCGT
B3GALT1	AATCTTCCATGATATCATCG		TTTCTTGGCTTTATATATCTTGTGGAAAGGACGAAACACCGAATCTTCCATGATATCATCGGTTTTAGAGCTAGAAATAGCAAGTTAAAATAAGGCTAGTCCGT
B3GALT2	CTACCTTCAACGTGCAATAC		TTTCTTGGCTTTATATATCTTGTGGAAAGGACGAAACACCGCTACCTTCAACGTGCAATACGTTTTAGAGCTAGAAATAGCAAGTTAAAATAAGGCTAGTCCGT
B3GALT2	CTTCCAGTATTGCACGTTGA		TTTCTTGGCTTTATATATCTTGTGGAAAGGACGAAACACCGCTTCCAGTATTGCACGTTGAGTTTTAGAGCTAGAAATAGCAAGTTAAAATAAGGCTAGTCCGT
B3GALT2	CCTGTGACATACACTTTCCG		TTTCTTGGCTTTATATATCTTGTGGAAAGGACGAAACACCGCCTGTGACATACACTTTCCGGTTTTAGAGCTAGAAATAGCAAGTTAAAATAAGGCTAGTCCGT
B3GALT2	CTGTTCCGCACTCATCTTAT		TTTCTTGGCTTTATATATCTTGTGGAAAGGACGAAACACCGCTGTTCCGCACTCATCTTATGTTTTAGAGCTAGAAATAGCAAGTTAAAATAAGGCTAGTCCGT
B3GALT2	ATGAGTTTGTGTTCAATCAC		TTTCTTGGCTTTATATATCTTGTGGAAAGGACGAAACACCGATGAGTTTGTGTTCAATCACGTTTTAGAGCTAGAAATAGCAAGTTAAAATAAGGCTAGTCCGT
B3GALT2	ATTCTTGTGATTTGAATACC		TTTCTTGGCTTTATATATCTTGTGGAAAGGACGAAACACCGATTCTTGTGATTTGAATACCGTTTTAGAGCTAGAAATAGCAAGTTAAAATAAGGCTAGTCCGT
B3GALT4	GGGCAGGCACCGCGTATCAG		TTTCTTGGCTTTATATATCTTGTGGAAAGGACGAAACACCGGGGCAGGCACCGCGTATCAGGTTTTAGAGCTAGAAATAGCAAGTTAAAATAAGGCTAGTCCGT
B3GALT4	CACACGGGGTGCTGTGCGTT		TTTCTTGGCTTTATATATCTTGTGGAAAGGACGAAACACCGCACACGGGGTGCTGTGCGTTGTTTTAGAGCTAGAAATAGCAAGTTAAAATAAGGCTAGTCCGT
B3GALT4	GGTTCACGCGCCAGTGCACC		TTTCTTGGCTTTATATATCTTGTGGAAAGGACGAAACACCGGGTTCACGCGCCAGTGCACCGTTTTAGAGCTAGAAATAGCAAGTTAAAATAAGGCTAGTCCGT
B3GALT4	GTGGGGGTAAGTGCCCGACG		TTTCTTGGCTTTATATATCTTGTGGAAAGGACGAAACACCGGTGGGGGTAAGTGCCCGACGGTTTTAGAGCTAGAAATAGCAAGTTAAAATAAGGCTAGTCCGT
B3GALT4	CTCGACACCGCAGGATGCCC		TTTCTTGGCTTTATATATCTTGTGGAAAGGACGAAACACCGCTCGACACCGCAGGATGCCCGTTTTAGAGCTAGAAATAGCAAGTTAAAATAAGGCTAGTCCGT
B3GALT4	AATTCCTGCTGACGTCCCAC		TTTCTTGGCTTTATATATCTTGTGGAAAGGACGAAACACCGAATTCCTGCTGACGTCCCACGTTTTAGAGCTAGAAATAGCAAGTTAAAATAAGGCTAGTCCGT
B3GALT5	GTCGCCAGAAAACACGTAGC		TTTCTTGGCTTTATATATCTTGTGGAAAGGACGAAACACCGGTCGCCAGAAAACACGTAGCGTTTTAGAGCTAGAAATAGCAAGTTAAAATAAGGCTAGTCCGT
B3GALT5	GGATAATGTCCCCGTGTCGC		TTTCTTGGCTTTATATATCTTGTGGAAAGGACGAAACACCGGGATAATGTCCCCGTGTCGCGTTTTAGAGCTAGAAATAGCAAGTTAAAATAAGGCTAGTCCGT
B3GALT5	CAGTAGTCCAAGAGAGTCCG		TTTCTTGGCTTTATATATCTTGTGGAAAGGACGAAACACCGCAGTAGTCCAAGAGAGTCCGGTTTTAGAGCTAGAAATAGCAAGTTAAAATAAGGCTAGTCCGT
B3GALT5	ACGGAGAAGCGTAAGCCCCC		TTTCTTGGCTTTATATATCTTGTGGAAAGGACGAAACACCGACGGAGAAGCGTAAGCCCCCGTTTTAGAGCTAGAAATAGCAAGTTAAAATAAGGCTAGTCCGT
B3GALT5	TTCATCACAAACGCCGCCTG		TTTCTTGGCTTTATATATCTTGTGGAAAGGACGAAACACCGTTCATCACAAACGCCGCCTGGTTTTAGAGCTAGAAATAGCAAGTTAAAATAAGGCTAGTCCGT
B3GALT5	TTGTGGGGCTCTGCCTCGAA		TTTCTTGGCTTTATATATCTTGTGGAAAGGACGAAACACCGTTGTGGGGCTCTGCCTCGAAGTTTTAGAGCTAGAAATAGCAAGTTAAAATAAGGCTAGTCCGT
B3GALT6	CGCCTTGAGCACGAACTCGA		TTTCTTGGCTTTATATATCTTGTGGAAAGGACGAAACACCGCGCCTTGAGCACGAACTCGAGTTTTAGAGCTAGAAATAGCAAGTTAAAATAAGGCTAGTCCGT
B3GALT6	CGCGGACCAGTCGTACACGT		TTTCTTGGCTTTATATATCTTGTGGAAAGGACGAAACACCGCGCGGACCAGTCGTACACGTGTTTTAGAGCTAGAAATAGCAAGTTAAAATAAGGCTAGTCCGT
B3GALT6	CGCGCTTCGACACCGAATAC		TTTCTTGGCTTTATATATCTTGTGGAAAGGACGAAACACCGCGCGCTTCGACACCGAATACGTTTTAGAGCTAGAAATAGCAAGTTAAAATAAGGCTAGTCCGT
B3GALT6	CGACGCCTACGAAAACCTCA		TTTCTTGGCTTTATATATCTTGTGGAAAGGACGAAACACCGCGACGCCTACGAAAACCTCAGTTTTAGAGCTAGAAATAGCAAGTTAAAATAAGGCTAGTCCGT
B3GALT6	CGTGTGGGCGCGCTTTGCCG		TTTCTTGGCTTTATATATCTTGTGGAAAGGACGAAACACCGCGTGTGGGCGCGCTTTGCCGGTTTTAGAGCTAGAAATAGCAAGTTAAAATAAGGCTAGTCCGT
B3GALT6	CGGACGACGACTCCTTCGCG		TTTCTTGGCTTTATATATCTTGTGGAAAGGACGAAACACCGCGGACGACGACTCCTTCGCGGTTTTAGAGCTAGAAATAGCAAGTTAAAATAAGGCTAGTCCGT
B3GALTL	CCGCTACTTACCCAGGGAGC		TTTCTTGGCTTTATATATCTTGTGGAAAGGACGAAACACCGCCGCTACTTACCCAGGGAGCGTTTTAGAGCTAGAAATAGCAAGTTAAAATAAGGCTAGTCCGT
B3GALTL	GGATGCGGCCGCCCGCCTGC		TTTCTTGGCTTTATATATCTTGTGGAAAGGACGAAACACCGGGATGCGGCCGCCCGCCTGCGTTTTAGAGCTAGAAATAGCAAGTTAAAATAAGGCTAGTCCGT
B3GALTL	ATACAGGATTTGGAGAAAAG		TTTCTTGGCTTTATATATCTTGTGGAAAGGACGAAACACCGATACAGGATTTGGAGAAAAGGTTTTAGAGCTAGAAATAGCAAGTTAAAATAAGGCTAGTCCGT
B3GALTL	ATATCAAGGAAAAATGACAT		TTTCTTGGCTTTATATATCTTGTGGAAAGGACGAAACACCGATATCAAGGAAAAATGACATGTTTTAGAGCTAGAAATAGCAAGTTAAAATAAGGCTAGTCCGT
B3GALTL	TTCTGAAGATACAAAGAAAG		TTTCTTGGCTTTATATATCTTGTGGAAAGGACGAAACACCGTTCTGAAGATACAAAGAAAGGTTTTAGAGCTAGAAATAGCAAGTTAAAATAAGGCTAGTCCGT
B3GALTL	AGGAGCGCGAGCAGCGCCGG		TTTCTTGGCTTTATATATCTTGTGGAAAGGACGAAACACCGAGGAGCGCGAGCAGCGCCGGGTTTTAGAGCTAGAAATAGCAAGTTAAAATAAGGCTAGTCCGT
B3GAT1	CACCCTTATGTACCGCGAGC		TTTCTTGGCTTTATATATCTTGTGGAAAGGACGAAACACCGCACCCTTATGTACCGCGAGCGTTTTAGAGCTAGAAATAGCAAGTTAAAATAAGGCTAGTCCGT
B3GAT1	GCACGATGAGGACGATCGCT		TTTCTTGGCTTTATATATCTTGTGGAAAGGACGAAACACCGGCACGATGAGGACGATCGCTGTTTTAGAGCTAGAAATAGCAAGTTAAAATAAGGCTAGTCCGT
B3GAT1	CGCCGGGCGGCGTTTCGCGT		TTTCTTGGCTTTATATATCTTGTGGAAAGGACGAAACACCGCGCCGGGCGGCGTTTCGCGTGTTTTAGAGCTAGAAATAGCAAGTTAAAATAAGGCTAGTCCGT
B3GAT1	GGGCCGCGTGTACACGTACT		TTTCTTGGCTTTATATATCTTGTGGAAAGGACGAAACACCGGGGCCGCGTGTACACGTACTGTTTTAGAGCTAGAAATAGCAAGTTAAAATAAGGCTAGTCCGT
B3GAT1	ACTTGTCACCCTCAACGACC		TTTCTTGGCTTTATATATCTTGTGGAAAGGACGAAACACCGACTTGTCACCCTCAACGACCGTTTTAGAGCTAGAAATAGCAAGTTAAAATAAGGCTAGTCCGT
B3GAT1	TTCGCTGCAGAATGAGCCGC		TTTCTTGGCTTTATATATCTTGTGGAAAGGACGAAACACCGTTCGCTGCAGAATGAGCCGCGTTTTAGAGCTAGAAATAGCAAGTTAAAATAAGGCTAGTCCGT
B3GAT2	GCGGCGCTACGAACGTCCGC		TTTCTTGGCTTTATATATCTTGTGGAAAGGACGAAACACCGGCGGCGCTACGAACGTCCGCGTTTTAGAGCTAGAAATAGCAAGTTAAAATAAGGCTAGTCCGT
B3GAT2	CCGGGCCGCTTGTAGCGCCG		TTTCTTGGCTTTATATATCTTGTGGAAAGGACGAAACACCGCCGGGCCGCTTGTAGCGCCGGTTTTAGAGCTAGAAATAGCAAGTTAAAATAAGGCTAGTCCGT
B3GAT2	GCCGAGACTGGTTGCGCTTT		TTTCTTGGCTTTATATATCTTGTGGAAAGGACGAAACACCGGCCGAGACTGGTTGCGCTTTGTTTTAGAGCTAGAAATAGCAAGTTAAAATAAGGCTAGTCCGT
B3GAT2	CGACGCTTAAATACAGCTTT		TTTCTTGGCTTTATATATCTTGTGGAAAGGACGAAACACCGCGACGCTTAAATACAGCTTTGTTTTAGAGCTAGAAATAGCAAGTTAAAATAAGGCTAGTCCGT
B3GAT2	AAAGCTGTATTTAAGCGTCG		TTTCTTGGCTTTATATATCTTGTGGAAAGGACGAAACACCGAAAGCTGTATTTAAGCGTCGGTTTTAGAGCTAGAAATAGCAAGTTAAAATAAGGCTAGTCCGT
B3GAT2	CGTAGCGCCGCCCACCAACC		TTTCTTGGCTTTATATATCTTGTGGAAAGGACGAAACACCGCGTAGCGCCGCCCACCAACCGTTTTAGAGCTAGAAATAGCAAGTTAAAATAAGGCTAGTCCGT
B3GAT3	TTCCCTTACCCGAGTGCAGT		TTTCTTGGCTTTATATATCTTGTGGAAAGGACGAAACACCGTTCCCTTACCCGAGTGCAGTGTTTTAGAGCTAGAAATAGCAAGTTAAAATAAGGCTAGTCCGT
B3GAT3	CGTTAGATGCGCTGGACCCG		TTTCTTGGCTTTATATATCTTGTGGAAAGGACGAAACACCGCGTTAGATGCGCTGGACCCGGTTTTAGAGCTAGAAATAGCAAGTTAAAATAAGGCTAGTCCGT
B3GAT3	ACGATGACAACACCTACAGC		TTTCTTGGCTTTATATATCTTGTGGAAAGGACGAAACACCGACGATGACAACACCTACAGCGTTTTAGAGCTAGAAATAGCAAGTTAAAATAAGGCTAGTCCGT
B3GAT3	TCCTGGCACAGGTACTGGTG		TTTCTTGGCTTTATATATCTTGTGGAAAGGACGAAACACCGTCCTGGCACAGGTACTGGTGGTTTTAGAGCTAGAAATAGCAAGTTAAAATAAGGCTAGTCCGT
B3GAT3	GAGCCCATACCTGGCATAGG		TTTCTTGGCTTTATATATCTTGTGGAAAGGACGAAACACCGGAGCCCATACCTGGCATAGGGTTTTAGAGCTAGAAATAGCAAGTTAAAATAAGGCTAGTCCGT
B3GAT3	CAGCAAAGTAGACGACTCCT		TTTCTTGGCTTTATATATCTTGTGGAAAGGACGAAACACCGCAGCAAAGTAGACGACTCCTGTTTTAGAGCTAGAAATAGCAAGTTAAAATAAGGCTAGTCCGT
B3GNT1	CTGCCGAAAGCGCTCGTCGA		TTTCTTGGCTTTATATATCTTGTGGAAAGGACGAAACACCGCTGCCGAAAGCGCTCGTCGAGTTTTAGAGCTAGAAATAGCAAGTTAAAATAAGGCTAGTCCGT
B3GNT1	GCGGGCTCTTCGGATTTCGA		TTTCTTGGCTTTATATATCTTGTGGAAAGGACGAAACACCGGCGGGCTCTTCGGATTTCGAGTTTTAGAGCTAGAAATAGCAAGTTAAAATAAGGCTAGTCCGT
B3GNT1	GAACCAAGAAACCTTCGTTC		TTTCTTGGCTTTATATATCTTGTGGAAAGGACGAAACACCGGAACCAAGAAACCTTCGTTCGTTTTAGAGCTAGAAATAGCAAGTTAAAATAAGGCTAGTCCGT
B3GNT1	CCTATATCGCCAGTTCAAAC		TTTCTTGGCTTTATATATCTTGTGGAAAGGACGAAACACCGCCTATATCGCCAGTTCAAACGTTTTAGAGCTAGAAATAGCAAGTTAAAATAAGGCTAGTCCGT
B3GNT1	CACGGCTGCCTCGTAACGCG		TTTCTTGGCTTTATATATCTTGTGGAAAGGACGAAACACCGCACGGCTGCCTCGTAACGCGGTTTTAGAGCTAGAAATAGCAAGTTAAAATAAGGCTAGTCCGT
B3GNT1	CGTGTGCCCCTCGCGTTACG		TTTCTTGGCTTTATATATCTTGTGGAAAGGACGAAACACCGCGTGTGCCCCTCGCGTTACGGTTTTAGAGCTAGAAATAGCAAGTTAAAATAAGGCTAGTCCGT
B3GNT2	GTTCCTCTACTCCGGCCACC		TTTCTTGGCTTTATATATCTTGTGGAAAGGACGAAACACCGGTTCCTCTACTCCGGCCACCGTTTTAGAGCTAGAAATAGCAAGTTAAAATAAGGCTAGTCCGT
B3GNT2	GGAAGACTCGCACCACCGTT		TTTCTTGGCTTTATATATCTTGTGGAAAGGACGAAACACCGGGAAGACTCGCACCACCGTTGTTTTAGAGCTAGAAATAGCAAGTTAAAATAAGGCTAGTCCGT
B3GNT2	CCCATTGATGACGTTTATAC		TTTCTTGGCTTTATATATCTTGTGGAAAGGACGAAACACCGCCCATTGATGACGTTTATACGTTTTAGAGCTAGAAATAGCAAGTTAAAATAAGGCTAGTCCGT
B3GNT2	TAACCACCGACGTGACCCTC		TTTCTTGGCTTTATATATCTTGTGGAAAGGACGAAACACCGTAACCACCGACGTGACCCTCGTTTTAGAGCTAGAAATAGCAAGTTAAAATAAGGCTAGTCCGT
B3GNT2	TTAATCGCCAGCAACAAGAA		TTTCTTGGCTTTATATATCTTGTGGAAAGGACGAAACACCGTTAATCGCCAGCAACAAGAAGTTTTAGAGCTAGAAATAGCAAGTTAAAATAAGGCTAGTCCGT
B3GNT2	ACTACTGCGAACCTGACCTG		TTTCTTGGCTTTATATATCTTGTGGAAAGGACGAAACACCGACTACTGCGAACCTGACCTGGTTTTAGAGCTAGAAATAGCAAGTTAAAATAAGGCTAGTCCGT
B3GNT3	AACCCCGTACCTTGCGCTCG		TTTCTTGGCTTTATATATCTTGTGGAAAGGACGAAACACCGAACCCCGTACCTTGCGCTCGGTTTTAGAGCTAGAAATAGCAAGTTAAAATAAGGCTAGTCCGT
B3GNT3	CCCCTCTAAGTGCGCGCAGC		TTTCTTGGCTTTATATATCTTGTGGAAAGGACGAAACACCGCCCCTCTAAGTGCGCGCAGCGTTTTAGAGCTAGAAATAGCAAGTTAAAATAAGGCTAGTCCGT
B3GNT3	ATCCCCGTTGAGCACGAAGC		TTTCTTGGCTTTATATATCTTGTGGAAAGGACGAAACACCGATCCCCGTTGAGCACGAAGCGTTTTAGAGCTAGAAATAGCAAGTTAAAATAAGGCTAGTCCGT
B3GNT3	GATCTGTGTCTGATTGCCGC		TTTCTTGGCTTTATATATCTTGTGGAAAGGACGAAACACCGGATCTGTGTCTGATTGCCGCGTTTTAGAGCTAGAAATAGCAAGTTAAAATAAGGCTAGTCCGT
B3GNT3	CCGCAAGGTCAACCGGCTGC		TTTCTTGGCTTTATATATCTTGTGGAAAGGACGAAACACCGCCGCAAGGTCAACCGGCTGCGTTTTAGAGCTAGAAATAGCAAGTTAAAATAAGGCTAGTCCGT
B3GNT3	GACCGGCTGCGCGCACTTAG		TTTCTTGGCTTTATATATCTTGTGGAAAGGACGAAACACCGGACCGGCTGCGCGCACTTAGGTTTTAGAGCTAGAAATAGCAAGTTAAAATAAGGCTAGTCCGT
B3GNT4	GTGCGGCTATCCGCAGCACG		TTTCTTGGCTTTATATATCTTGTGGAAAGGACGAAACACCGGTGCGGCTATCCGCAGCACGGTTTTAGAGCTAGAAATAGCAAGTTAAAATAAGGCTAGTCCGT
B3GNT4	GCACGTCGCTCCACGTGACC		TTTCTTGGCTTTATATATCTTGTGGAAAGGACGAAACACCGGCACGTCGCTCCACGTGACCGTTTTAGAGCTAGAAATAGCAAGTTAAAATAAGGCTAGTCCGT
B3GNT4	AGAATCTGACCTTTGGTAAA		TTTCTTGGCTTTATATATCTTGTGGAAAGGACGAAACACCGAGAATCTGACCTTTGGTAAAGTTTTAGAGCTAGAAATAGCAAGTTAAAATAAGGCTAGTCCGT
B3GNT4	CCAGCCTTCCGCAGCCCACC		TTTCTTGGCTTTATATATCTTGTGGAAAGGACGAAACACCGCCAGCCTTCCGCAGCCCACCGTTTTAGAGCTAGAAATAGCAAGTTAAAATAAGGCTAGTCCGT
B3GNT4	GGCGGATGACATCTCCCACC		TTTCTTGGCTTTATATATCTTGTGGAAAGGACGAAACACCGGGCGGATGACATCTCCCACCGTTTTAGAGCTAGAAATAGCAAGTTAAAATAAGGCTAGTCCGT
B3GNT4	AGGGACCGGCGATGCTCTGC		TTTCTTGGCTTTATATATCTTGTGGAAAGGACGAAACACCGAGGGACCGGCGATGCTCTGCGTTTTAGAGCTAGAAATAGCAAGTTAAAATAAGGCTAGTCCGT
B3GNT5	TACATCACCGGAGATTACAT		TTTCTTGGCTTTATATATCTTGTGGAAAGGACGAAACACCGTACATCACCGGAGATTACATGTTTTAGAGCTAGAAATAGCAAGTTAAAATAAGGCTAGTCCGT
B3GNT5	GAAAACTATGATCGACGTTC		TTTCTTGGCTTTATATATCTTGTGGAAAGGACGAAACACCGGAAAACTATGATCGACGTTCGTTTTAGAGCTAGAAATAGCAAGTTAAAATAAGGCTAGTCCGT
B3GNT5	TGGATTGGTCGTGTTCATCG		TTTCTTGGCTTTATATATCTTGTGGAAAGGACGAAACACCGTGGATTGGTCGTGTTCATCGGTTTTAGAGCTAGAAATAGCAAGTTAAAATAAGGCTAGTCCGT
B3GNT5	CAGCTCCGGCTGTGTAGTCA		TTTCTTGGCTTTATATATCTTGTGGAAAGGACGAAACACCGCAGCTCCGGCTGTGTAGTCAGTTTTAGAGCTAGAAATAGCAAGTTAAAATAAGGCTAGTCCGT
B3GNT5	CCAATACTTGATTAACCACA		TTTCTTGGCTTTATATATCTTGTGGAAAGGACGAAACACCGCCAATACTTGATTAACCACAGTTTTAGAGCTAGAAATAGCAAGTTAAAATAAGGCTAGTCCGT
B3GNT5	TTAATCAAGTATTGGTAGCG		TTTCTTGGCTTTATATATCTTGTGGAAAGGACGAAACACCGTTAATCAAGTATTGGTAGCGGTTTTAGAGCTAGAAATAGCAAGTTAAAATAAGGCTAGTCCGT
B3GNT6	AGTGCGCCGCCTCTTTCTAT		TTTCTTGGCTTTATATATCTTGTGGAAAGGACGAAACACCGAGTGCGCCGCCTCTTTCTATGTTTTAGAGCTAGAAATAGCAAGTTAAAATAAGGCTAGTCCGT
B3GNT6	TCGCGTCGCTCGTAGTGCTC		TTTCTTGGCTTTATATATCTTGTGGAAAGGACGAAACACCGTCGCGTCGCTCGTAGTGCTCGTTTTAGAGCTAGAAATAGCAAGTTAAAATAAGGCTAGTCCGT
B3GNT6	CCCCATCGACGACGCCTACA		TTTCTTGGCTTTATATATCTTGTGGAAAGGACGAAACACCGCCCCATCGACGACGCCTACAGTTTTAGAGCTAGAAATAGCAAGTTAAAATAAGGCTAGTCCGT
B3GNT6	ACGAGCGACGCGAGCTCATC		TTTCTTGGCTTTATATATCTTGTGGAAAGGACGAAACACCGACGAGCGACGCGAGCTCATCGTTTTAGAGCTAGAAATAGCAAGTTAAAATAAGGCTAGTCCGT
B3GNT6	CTGAGCAGAAAGCGCGCGTG		TTTCTTGGCTTTATATATCTTGTGGAAAGGACGAAACACCGCTGAGCAGAAAGCGCGCGTGGTTTTAGAGCTAGAAATAGCAAGTTAAAATAAGGCTAGTCCGT
B3GNT6	CGTCGTCGATGGGGAAGAGC		TTTCTTGGCTTTATATATCTTGTGGAAAGGACGAAACACCGCGTCGTCGATGGGGAAGAGCGTTTTAGAGCTAGAAATAGCAAGTTAAAATAAGGCTAGTCCGT
B3GNT7	CACGCAGCACGACCGCCGCG		TTTCTTGGCTTTATATATCTTGTGGAAAGGACGAAACACCGCACGCAGCACGACCGCCGCGGTTTTAGAGCTAGAAATAGCAAGTTAAAATAAGGCTAGTCCGT
B3GNT7	GCCAGCTATCCGCCGTATGC		TTTCTTGGCTTTATATATCTTGTGGAAAGGACGAAACACCGGCCAGCTATCCGCCGTATGCGTTTTAGAGCTAGAAATAGCAAGTTAAAATAAGGCTAGTCCGT
B3GNT7	CCCGGGCCGCCATGTCGCTG		TTTCTTGGCTTTATATATCTTGTGGAAAGGACGAAACACCGCCCGGGCCGCCATGTCGCTGGTTTTAGAGCTAGAAATAGCAAGTTAAAATAAGGCTAGTCCGT
B3GNT7	CCCCACTCACCACAGCGACA		TTTCTTGGCTTTATATATCTTGTGGAAAGGACGAAACACCGCCCCACTCACCACAGCGACAGTTTTAGAGCTAGAAATAGCAAGTTAAAATAAGGCTAGTCCGT
B3GNT7	GATAGCTGGCCTTGCCGTAC		TTTCTTGGCTTTATATATCTTGTGGAAAGGACGAAACACCGGATAGCTGGCCTTGCCGTACGTTTTAGAGCTAGAAATAGCAAGTTAAAATAAGGCTAGTCCGT
B3GNT7	GCCGTAGAGGCGGTCTTCGT		TTTCTTGGCTTTATATATCTTGTGGAAAGGACGAAACACCGGCCGTAGAGGCGGTCTTCGTGTTTTAGAGCTAGAAATAGCAAGTTAAAATAAGGCTAGTCCGT
B4GALNT1	CGTCCCGGGTGCTCGCGTAC		TTTCTTGGCTTTATATATCTTGTGGAAAGGACGAAACACCGCGTCCCGGGTGCTCGCGTACGTTTTAGAGCTAGAAATAGCAAGTTAAAATAAGGCTAGTCCGT
B4GALNT1	GGCTCCTGTACGCGAGCACC		TTTCTTGGCTTTATATATCTTGTGGAAAGGACGAAACACCGGGCTCCTGTACGCGAGCACCGTTTTAGAGCTAGAAATAGCAAGTTAAAATAAGGCTAGTCCGT
B4GALNT1	TTCTGGTCAGGAGGTATACC		TTTCTTGGCTTTATATATCTTGTGGAAAGGACGAAACACCGTTCTGGTCAGGAGGTATACCGTTTTAGAGCTAGAAATAGCAAGTTAAAATAAGGCTAGTCCGT
B4GALNT1	GTGTGGAAGTTCAGCCCCTC		TTTCTTGGCTTTATATATCTTGTGGAAAGGACGAAACACCGGTGTGGAAGTTCAGCCCCTCGTTTTAGAGCTAGAAATAGCAAGTTAAAATAAGGCTAGTCCGT
B4GALNT1	CCCGCTCCAGTACCCCCTAC		TTTCTTGGCTTTATATATCTTGTGGAAAGGACGAAACACCGCCCGCTCCAGTACCCCCTACGTTTTAGAGCTAGAAATAGCAAGTTAAAATAAGGCTAGTCCGT
B4GALNT1	TCTCCTAGGGCTGAGCCTTC		TTTCTTGGCTTTATATATCTTGTGGAAAGGACGAAACACCGTCTCCTAGGGCTGAGCCTTCGTTTTAGAGCTAGAAATAGCAAGTTAAAATAAGGCTAGTCCGT
B4GALNT3	CTTCCACAGGGTACGGCAGC		TTTCTTGGCTTTATATATCTTGTGGAAAGGACGAAACACCGCTTCCACAGGGTACGGCAGCGTTTTAGAGCTAGAAATAGCAAGTTAAAATAAGGCTAGTCCGT
B4GALNT3	GCACTCACATGGGGGTACAG		TTTCTTGGCTTTATATATCTTGTGGAAAGGACGAAACACCGGCACTCACATGGGGGTACAGGTTTTAGAGCTAGAAATAGCAAGTTAAAATAAGGCTAGTCCGT
B4GALNT3	CACAGCTGGAATGTTCCTGC		TTTCTTGGCTTTATATATCTTGTGGAAAGGACGAAACACCGCACAGCTGGAATGTTCCTGCGTTTTAGAGCTAGAAATAGCAAGTTAAAATAAGGCTAGTCCGT
B4GALNT3	TAGGACCACGACATTGACCA		TTTCTTGGCTTTATATATCTTGTGGAAAGGACGAAACACCGTAGGACCACGACATTGACCAGTTTTAGAGCTAGAAATAGCAAGTTAAAATAAGGCTAGTCCGT
B4GALNT3	GTAACAGCAGCTACTTGAAG		TTTCTTGGCTTTATATATCTTGTGGAAAGGACGAAACACCGGTAACAGCAGCTACTTGAAGGTTTTAGAGCTAGAAATAGCAAGTTAAAATAAGGCTAGTCCGT
B4GALNT3	ACCAGTCTTCAAACACATGC		TTTCTTGGCTTTATATATCTTGTGGAAAGGACGAAACACCGACCAGTCTTCAAACACATGCGTTTTAGAGCTAGAAATAGCAAGTTAAAATAAGGCTAGTCCGT
B4GALNT4	CCGTACCTCGCCCGTAGCCC		TTTCTTGGCTTTATATATCTTGTGGAAAGGACGAAACACCGCCGTACCTCGCCCGTAGCCCGTTTTAGAGCTAGAAATAGCAAGTTAAAATAAGGCTAGTCCGT
B4GALNT4	ACCCCCGTACCGTCCCTCGC		TTTCTTGGCTTTATATATCTTGTGGAAAGGACGAAACACCGACCCCCGTACCGTCCCTCGCGTTTTAGAGCTAGAAATAGCAAGTTAAAATAAGGCTAGTCCGT
B4GALNT4	GCGCACCACCGTGAAGAAGT		TTTCTTGGCTTTATATATCTTGTGGAAAGGACGAAACACCGGCGCACCACCGTGAAGAAGTGTTTTAGAGCTAGAAATAGCAAGTTAAAATAAGGCTAGTCCGT
B4GALNT4	TGCTGCTGAGCTGCGCCGCG		TTTCTTGGCTTTATATATCTTGTGGAAAGGACGAAACACCGTGCTGCTGAGCTGCGCCGCGGTTTTAGAGCTAGAAATAGCAAGTTAAAATAAGGCTAGTCCGT
B4GALNT4	ACCAGTCCTCAAACACGTGC		TTTCTTGGCTTTATATATCTTGTGGAAAGGACGAAACACCGACCAGTCCTCAAACACGTGCGTTTTAGAGCTAGAAATAGCAAGTTAAAATAAGGCTAGTCCGT
B4GALNT4	ACCTGCACGTGTTTGAGGAC		TTTCTTGGCTTTATATATCTTGTGGAAAGGACGAAACACCGACCTGCACGTGTTTGAGGACGTTTTAGAGCTAGAAATAGCAAGTTAAAATAAGGCTAGTCCGT
B4GALT1	ACGGCACATTTCCGTTGCAA		TTTCTTGGCTTTATATATCTTGTGGAAAGGACGAAACACCGACGGCACATTTCCGTTGCAAGTTTTAGAGCTAGAAATAGCAAGTTAAAATAAGGCTAGTCCGT
B4GALT1	TGCTCCTGCCGGTTGCGGAA		TTTCTTGGCTTTATATATCTTGTGGAAAGGACGAAACACCGTGCTCCTGCCGGTTGCGGAAGTTTTAGAGCTAGAAATAGCAAGTTAAAATAAGGCTAGTCCGT
B4GALT1	TGAATGACCATAATGCGTAC		TTTCTTGGCTTTATATATCTTGTGGAAAGGACGAAACACCGTGAATGACCATAATGCGTACGTTTTAGAGCTAGAAATAGCAAGTTAAAATAAGGCTAGTCCGT
B4GALT1	CATGTTAAACTCAATCAGCA		TTTCTTGGCTTTATATATCTTGTGGAAAGGACGAAACACCGCATGTTAAACTCAATCAGCAGTTTTAGAGCTAGAAATAGCAAGTTAAAATAAGGCTAGTCCGT
B4GALT1	TCCCGATGTCCACTGTGATT		TTTCTTGGCTTTATATATCTTGTGGAAAGGACGAAACACCGTCCCGATGTCCACTGTGATTGTTTTAGAGCTAGAAATAGCAAGTTAAAATAAGGCTAGTCCGT
B4GALT1	TGACCGAATTGCACACACAA		TTTCTTGGCTTTATATATCTTGTGGAAAGGACGAAACACCGTGACCGAATTGCACACACAAGTTTTAGAGCTAGAAATAGCAAGTTAAAATAAGGCTAGTCCGT
B4GALT2	TGCAGTCGGGCGGTGTGTAT		TTTCTTGGCTTTATATATCTTGTGGAAAGGACGAAACACCGTGCAGTCGGGCGGTGTGTATGTTTTAGAGCTAGAAATAGCAAGTTAAAATAAGGCTAGTCCGT
B4GALT2	GACCGCAACCTATACCGCTG		TTTCTTGGCTTTATATATCTTGTGGAAAGGACGAAACACCGGACCGCAACCTATACCGCTGGTTTTAGAGCTAGAAATAGCAAGTTAAAATAAGGCTAGTCCGT
B4GALT2	CGCCGCAGCGGTATAGGTTG		TTTCTTGGCTTTATATATCTTGTGGAAAGGACGAAACACCGCGCCGCAGCGGTATAGGTTGGTTTTAGAGCTAGAAATAGCAAGTTAAAATAAGGCTAGTCCGT
B4GALT2	GGGCGTAGACGTCAAAGTAG		TTTCTTGGCTTTATATATCTTGTGGAAAGGACGAAACACCGGGGCGTAGACGTCAAAGTAGGTTTTAGAGCTAGAAATAGCAAGTTAAAATAAGGCTAGTCCGT
B4GALT2	CCCTGTCCTGACTCGCCACC		TTTCTTGGCTTTATATATCTTGTGGAAAGGACGAAACACCGCCCTGTCCTGACTCGCCACCGTTTTAGAGCTAGAAATAGCAAGTTAAAATAAGGCTAGTCCGT
B4GALT2	ACTATCTACACCCCATCTTG		TTTCTTGGCTTTATATATCTTGTGGAAAGGACGAAACACCGACTATCTACACCCCATCTTGGTTTTAGAGCTAGAAATAGCAAGTTAAAATAAGGCTAGTCCGT
B4GALT3	GGGCTAAAGGACACCGACAC		TTTCTTGGCTTTATATATCTTGTGGAAAGGACGAAACACCGGGGCTAAAGGACACCGACACGTTTTAGAGCTAGAAATAGCAAGTTAAAATAAGGCTAGTCCGT
B4GALT3	CAACATGGCGGGGTCCCCGG		TTTCTTGGCTTTATATATCTTGTGGAAAGGACGAAACACCGCAACATGGCGGGGTCCCCGGGTTTTAGAGCTAGAAATAGCAAGTTAAAATAAGGCTAGTCCGT
B4GALT3	GCCGTTGCTATGAACAAGTT		TTTCTTGGCTTTATATATCTTGTGGAAAGGACGAAACACCGGCCGTTGCTATGAACAAGTTGTTTTAGAGCTAGAAATAGCAAGTTAAAATAAGGCTAGTCCGT
B4GALT3	CTGAGACTCCTCCGAAGTAC		TTTCTTGGCTTTATATATCTTGTGGAAAGGACGAAACACCGCTGAGACTCCTCCGAAGTACGTTTTAGAGCTAGAAATAGCAAGTTAAAATAAGGCTAGTCCGT
B4GALT3	TCATTGTGCCTCATCGTGCC		TTTCTTGGCTTTATATATCTTGTGGAAAGGACGAAACACCGTCATTGTGCCTCATCGTGCCGTTTTAGAGCTAGAAATAGCAAGTTAAAATAAGGCTAGTCCGT
B4GALT3	AGGATGACGACATTGCTACC		TTTCTTGGCTTTATATATCTTGTGGAAAGGACGAAACACCGAGGATGACGACATTGCTACCGTTTTAGAGCTAGAAATAGCAAGTTAAAATAAGGCTAGTCCGT
B4GALT4	TAAAGTCATTCTCGGGTACC		TTTCTTGGCTTTATATATCTTGTGGAAAGGACGAAACACCGTAAAGTCATTCTCGGGTACCGTTTTAGAGCTAGAAATAGCAAGTTAAAATAAGGCTAGTCCGT
B4GALT4	TGCTCCAGGTTACGTTACAG		TTTCTTGGCTTTATATATCTTGTGGAAAGGACGAAACACCGTGCTCCAGGTTACGTTACAGGTTTTAGAGCTAGAAATAGCAAGTTAAAATAAGGCTAGTCCGT
B4GALT4	TCGAGCCAAACTCTTGAATG		TTTCTTGGCTTTATATATCTTGTGGAAAGGACGAAACACCGTCGAGCCAAACTCTTGAATGGTTTTAGAGCTAGAAATAGCAAGTTAAAATAAGGCTAGTCCGT
B4GALT4	ATACCGGCCTCTGGACACTT		TTTCTTGGCTTTATATATCTTGTGGAAAGGACGAAACACCGATACCGGCCTCTGGACACTTGTTTTAGAGCTAGAAATAGCAAGTTAAAATAAGGCTAGTCCGT
B4GALT4	TCGCCATCCTCGTTCCCCAC		TTTCTTGGCTTTATATATCTTGTGGAAAGGACGAAACACCGTCGCCATCCTCGTTCCCCACGTTTTAGAGCTAGAAATAGCAAGTTAAAATAAGGCTAGTCCGT
B4GALT4	CATTGCCTTTGTCTCTAGTG		TTTCTTGGCTTTATATATCTTGTGGAAAGGACGAAACACCGCATTGCCTTTGTCTCTAGTGGTTTTAGAGCTAGAAATAGCAAGTTAAAATAAGGCTAGTCCGT
B4GALT5	CGATTGTTCTCACGTTGTCC		TTTCTTGGCTTTATATATCTTGTGGAAAGGACGAAACACCGCGATTGTTCTCACGTTGTCCGTTTTAGAGCTAGAAATAGCAAGTTAAAATAAGGCTAGTCCGT
B4GALT5	CCAGTGACCTCCGAGCTTGA		TTTCTTGGCTTTATATATCTTGTGGAAAGGACGAAACACCGCCAGTGACCTCCGAGCTTGAGTTTTAGAGCTAGAAATAGCAAGTTAAAATAAGGCTAGTCCGT
B4GALT5	GATCGCAACTATTATGGATG		TTTCTTGGCTTTATATATCTTGTGGAAAGGACGAAACACCGGATCGCAACTATTATGGATGGTTTTAGAGCTAGAAATAGCAAGTTAAAATAAGGCTAGTCCGT
B4GALT5	CGGGACAACGTGAGAACAAT		TTTCTTGGCTTTATATATCTTGTGGAAAGGACGAAACACCGCGGGACAACGTGAGAACAATGTTTTAGAGCTAGAAATAGCAAGTTAAAATAAGGCTAGTCCGT
B4GALT5	TCACTGTGGTTCAAGTCAAG		TTTCTTGGCTTTATATATCTTGTGGAAAGGACGAAACACCGTCACTGTGGTTCAAGTCAAGGTTTTAGAGCTAGAAATAGCAAGTTAAAATAAGGCTAGTCCGT
B4GALT5	AGCCTTCTGATTGCATGCCT		TTTCTTGGCTTTATATATCTTGTGGAAAGGACGAAACACCGAGCCTTCTGATTGCATGCCTGTTTTAGAGCTAGAAATAGCAAGTTAAAATAAGGCTAGTCCGT
B4GALT6	TGTTCATGGCGATTACGGAA		TTTCTTGGCTTTATATATCTTGTGGAAAGGACGAAACACCGTGTTCATGGCGATTACGGAAGTTTTAGAGCTAGAAATAGCAAGTTAAAATAAGGCTAGTCCGT
B4GALT6	TCTTTCCAAGATTATCCCGA		TTTCTTGGCTTTATATATCTTGTGGAAAGGACGAAACACCGTCTTTCCAAGATTATCCCGAGTTTTAGAGCTAGAAATAGCAAGTTAAAATAAGGCTAGTCCGT
B4GALT6	ATATTGAGCCAGGGGGTCAT		TTTCTTGGCTTTATATATCTTGTGGAAAGGACGAAACACCGATATTGAGCCAGGGGGTCATGTTTTAGAGCTAGAAATAGCAAGTTAAAATAAGGCTAGTCCGT
B4GALT6	AATAAAAACAGTACGCTCAA		TTTCTTGGCTTTATATATCTTGTGGAAAGGACGAAACACCGAATAAAAACAGTACGCTCAAGTTTTAGAGCTAGAAATAGCAAGTTAAAATAAGGCTAGTCCGT
B4GALT6	TCAAACAACAACGTATCTCC		TTTCTTGGCTTTATATATCTTGTGGAAAGGACGAAACACCGTCAAACAACAACGTATCTCCGTTTTAGAGCTAGAAATAGCAAGTTAAAATAAGGCTAGTCCGT
B4GALT6	CAAATTCCAGCCGCTGCTTC		TTTCTTGGCTTTATATATCTTGTGGAAAGGACGAAACACCGCAAATTCCAGCCGCTGCTTCGTTTTAGAGCTAGAAATAGCAAGTTAAAATAAGGCTAGTCCGT
B4GALT7	TCCGCACGATGTTCCCCTCG		TTTCTTGGCTTTATATATCTTGTGGAAAGGACGAAACACCGTCCGCACGATGTTCCCCTCGGTTTTAGAGCTAGAAATAGCAAGTTAAAATAAGGCTAGTCCGT
B4GALT7	GCCCTTCCGCGAACGCTTCG		TTTCTTGGCTTTATATATCTTGTGGAAAGGACGAAACACCGGCCCTTCCGCGAACGCTTCGGTTTTAGAGCTAGAAATAGCAAGTTAAAATAAGGCTAGTCCGT
B4GALT7	CTCCTCGAAGCGTTCGCGGA		TTTCTTGGCTTTATATATCTTGTGGAAAGGACGAAACACCGCTCCTCGAAGCGTTCGCGGAGTTTTAGAGCTAGAAATAGCAAGTTAAAATAAGGCTAGTCCGT
B4GALT7	CAGCAGGATGCCGCCGACAT		TTTCTTGGCTTTATATATCTTGTGGAAAGGACGAAACACCGCAGCAGGATGCCGCCGACATGTTTTAGAGCTAGAAATAGCAAGTTAAAATAAGGCTAGTCCGT
B4GALT7	GCGAGGACGACGAGTTCTAC		TTTCTTGGCTTTATATATCTTGTGGAAAGGACGAAACACCGGCGAGGACGACGAGTTCTACGTTTTAGAGCTAGAAATAGCAAGTTAAAATAAGGCTAGTCCGT
B4GALT7	ATGGGATGTCCAACCGCTTC		TTTCTTGGCTTTATATATCTTGTGGAAAGGACGAAACACCGATGGGATGTCCAACCGCTTCGTTTTAGAGCTAGAAATAGCAAGTTAAAATAAGGCTAGTCCGT
BAAT	ACCTTAATTCGTGTGACACC		TTTCTTGGCTTTATATATCTTGTGGAAAGGACGAAACACCGACCTTAATTCGTGTGACACCGTTTTAGAGCTAGAAATAGCAAGTTAAAATAAGGCTAGTCCGT
BAAT	CCTCAACGACCCACGATTTG		TTTCTTGGCTTTATATATCTTGTGGAAAGGACGAAACACCGCCTCAACGACCCACGATTTGGTTTTAGAGCTAGAAATAGCAAGTTAAAATAAGGCTAGTCCGT
BAAT	CCAGTGCATATCCGAGCTAC		TTTCTTGGCTTTATATATCTTGTGGAAAGGACGAAACACCGCCAGTGCATATCCGAGCTACGTTTTAGAGCTAGAAATAGCAAGTTAAAATAAGGCTAGTCCGT
BAAT	GCCAGCCTCCTAGCCAGTCG		TTTCTTGGCTTTATATATCTTGTGGAAAGGACGAAACACCGGCCAGCCTCCTAGCCAGTCGGTTTTAGAGCTAGAAATAGCAAGTTAAAATAAGGCTAGTCCGT
BAAT	AGTACAGATTGGACTATCTA		TTTCTTGGCTTTATATATCTTGTGGAAAGGACGAAACACCGAGTACAGATTGGACTATCTAGTTTTAGAGCTAGAAATAGCAAGTTAAAATAAGGCTAGTCCGT
BAAT	CAAGGAGGCGAAGCCACGAC		TTTCTTGGCTTTATATATCTTGTGGAAAGGACGAAACACCGCAAGGAGGCGAAGCCACGACGTTTTAGAGCTAGAAATAGCAAGTTAAAATAAGGCTAGTCCGT
BBOX1	TCAACTTCAATAACGCAACT		TTTCTTGGCTTTATATATCTTGTGGAAAGGACGAAACACCGTCAACTTCAATAACGCAACTGTTTTAGAGCTAGAAATAGCAAGTTAAAATAAGGCTAGTCCGT
BBOX1	ATGATGAACACGCATACAAG		TTTCTTGGCTTTATATATCTTGTGGAAAGGACGAAACACCGATGATGAACACGCATACAAGGTTTTAGAGCTAGAAATAGCAAGTTAAAATAAGGCTAGTCCGT
BBOX1	TGAAGTTGATGCGAACCACT		TTTCTTGGCTTTATATATCTTGTGGAAAGGACGAAACACCGTGAAGTTGATGCGAACCACTGTTTTAGAGCTAGAAATAGCAAGTTAAAATAAGGCTAGTCCGT
BBOX1	GTTATAAGGTGTACATCACA		TTTCTTGGCTTTATATATCTTGTGGAAAGGACGAAACACCGGTTATAAGGTGTACATCACAGTTTTAGAGCTAGAAATAGCAAGTTAAAATAAGGCTAGTCCGT
BBOX1	CACTTACCCCAGGTGGATGA		TTTCTTGGCTTTATATATCTTGTGGAAAGGACGAAACACCGCACTTACCCCAGGTGGATGAGTTTTAGAGCTAGAAATAGCAAGTTAAAATAAGGCTAGTCCGT
BBOX1	CAAAATCGATGCAAACAATG		TTTCTTGGCTTTATATATCTTGTGGAAAGGACGAAACACCGCAAAATCGATGCAAACAATGGTTTTAGAGCTAGAAATAGCAAGTTAAAATAAGGCTAGTCCGT
BCAT1	TCCGCAGAGTGTACCGGAGA		TTTCTTGGCTTTATATATCTTGTGGAAAGGACGAAACACCGTCCGCAGAGTGTACCGGAGAGTTTTAGAGCTAGAAATAGCAAGTTAAAATAAGGCTAGTCCGT
BCAT1	GTTCACGGATCATATGCTGA		TTTCTTGGCTTTATATATCTTGTGGAAAGGACGAAACACCGGTTCACGGATCATATGCTGAGTTTTAGAGCTAGAAATAGCAAGTTAAAATAAGGCTAGTCCGT
BCAT1	ATCAGCTTTGCACTATGCAG		TTTCTTGGCTTTATATATCTTGTGGAAAGGACGAAACACCGATCAGCTTTGCACTATGCAGGTTTTAGAGCTAGAAATAGCAAGTTAAAATAAGGCTAGTCCGT
BCAT1	TTCTTTAAGGATTGCAGTAA		TTTCTTGGCTTTATATATCTTGTGGAAAGGACGAAACACCGTTCTTTAAGGATTGCAGTAAGTTTTAGAGCTAGAAATAGCAAGTTAAAATAAGGCTAGTCCGT
BCAT1	TAGTGCAAAGCTGATGAGCC		TTTCTTGGCTTTATATATCTTGTGGAAAGGACGAAACACCGTAGTGCAAAGCTGATGAGCCGTTTTAGAGCTAGAAATAGCAAGTTAAAATAAGGCTAGTCCGT
BCAT1	AAAACCAGACCCCAATAATC		TTTCTTGGCTTTATATATCTTGTGGAAAGGACGAAACACCGAAAACCAGACCCCAATAATCGTTTTAGAGCTAGAAATAGCAAGTTAAAATAAGGCTAGTCCGT
BCAT2	GGGGTCGGCAACTACAAGTT		TTTCTTGGCTTTATATATCTTGTGGAAAGGACGAAACACCGGGGGTCGGCAACTACAAGTTGTTTTAGAGCTAGAAATAGCAAGTTAAAATAAGGCTAGTCCGT
BCAT2	CACCCAGAGTTTCGACAAGC		TTTCTTGGCTTTATATATCTTGTGGAAAGGACGAAACACCGCACCCAGAGTTTCGACAAGCGTTTTAGAGCTAGAAATAGCAAGTTAAAATAAGGCTAGTCCGT
BCAT2	CCGCACATAGAGGCTGGTGC		TTTCTTGGCTTTATATATCTTGTGGAAAGGACGAAACACCGCCGCACATAGAGGCTGGTGCGTTTTAGAGCTAGAAATAGCAAGTTAAAATAAGGCTAGTCCGT
BCAT2	AGTGGTCAGACAGAGTCTAC		TTTCTTGGCTTTATATATCTTGTGGAAAGGACGAAACACCGAGTGGTCAGACAGAGTCTACGTTTTAGAGCTAGAAATAGCAAGTTAAAATAAGGCTAGTCCGT
BCAT2	CAGGATAACACCATTCAGCG		TTTCTTGGCTTTATATATCTTGTGGAAAGGACGAAACACCGCAGGATAACACCATTCAGCGGTTTTAGAGCTAGAAATAGCAAGTTAAAATAAGGCTAGTCCGT
BCAT2	CTGGGCAGAGAATGACGAAC		TTTCTTGGCTTTATATATCTTGTGGAAAGGACGAAACACCGCTGGGCAGAGAATGACGAACGTTTTAGAGCTAGAAATAGCAAGTTAAAATAAGGCTAGTCCGT
BCKDHA	ACGTACCTGCCTCCCGGTAC		TTTCTTGGCTTTATATATCTTGTGGAAAGGACGAAACACCGACGTACCTGCCTCCCGGTACGTTTTAGAGCTAGAAATAGCAAGTTAAAATAAGGCTAGTCCGT
BCKDHA	TCTCACGTGGGGGTCCTCGC		TTTCTTGGCTTTATATATCTTGTGGAAAGGACGAAACACCGTCTCACGTGGGGGTCCTCGCGTTTTAGAGCTAGAAATAGCAAGTTAAAATAAGGCTAGTCCGT
BCKDHA	ATCGCCGCGATACTGCTCAG		TTTCTTGGCTTTATATATCTTGTGGAAAGGACGAAACACCGATCGCCGCGATACTGCTCAGGTTTTAGAGCTAGAAATAGCAAGTTAAAATAAGGCTAGTCCGT
BCKDHA	CGTCATCTGTTACTTCGGCG		TTTCTTGGCTTTATATATCTTGTGGAAAGGACGAAACACCGCGTCATCTGTTACTTCGGCGGTTTTAGAGCTAGAAATAGCAAGTTAAAATAAGGCTAGTCCGT
BCKDHA	AATCCCCATCTACCGCGTCA		TTTCTTGGCTTTATATATCTTGTGGAAAGGACGAAACACCGAATCCCCATCTACCGCGTCAGTTTTAGAGCTAGAAATAGCAAGTTAAAATAAGGCTAGTCCGT
BCKDHA	CGCCAGATGCCTGTCCACTA		TTTCTTGGCTTTATATATCTTGTGGAAAGGACGAAACACCGCGCCAGATGCCTGTCCACTAGTTTTAGAGCTAGAAATAGCAAGTTAAAATAAGGCTAGTCCGT
BCKDHB	TTGGCCAAAGATCCTACTGC		TTTCTTGGCTTTATATATCTTGTGGAAAGGACGAAACACCGTTGGCCAAAGATCCTACTGCGTTTTAGAGCTAGAAATAGCAAGTTAAAATAAGGCTAGTCCGT
BCKDHB	CCAAGGCACTTGTTACAGAC		TTTCTTGGCTTTATATATCTTGTGGAAAGGACGAAACACCGCCAAGGCACTTGTTACAGACGTTTTAGAGCTAGAAATAGCAAGTTAAAATAAGGCTAGTCCGT
BCKDHB	GGAGTCTTTAGATGCACTGT		TTTCTTGGCTTTATATATCTTGTGGAAAGGACGAAACACCGGGAGTCTTTAGATGCACTGTGTTTTAGAGCTAGAAATAGCAAGTTAAAATAAGGCTAGTCCGT
BCKDHB	TCACTTACCTGATCAAATGC		TTTCTTGGCTTTATATATCTTGTGGAAAGGACGAAACACCGTCACTTACCTGATCAAATGCGTTTTAGAGCTAGAAATAGCAAGTTAAAATAAGGCTAGTCCGT
BCKDHB	TGCAAACTGAATTTCCGCAA		TTTCTTGGCTTTATATATCTTGTGGAAAGGACGAAACACCGTGCAAACTGAATTTCCGCAAGTTTTAGAGCTAGAAATAGCAAGTTAAAATAAGGCTAGTCCGT
BCKDHB	TTTGGTGAAGATGTTGCCTT		TTTCTTGGCTTTATATATCTTGTGGAAAGGACGAAACACCGTTTGGTGAAGATGTTGCCTTGTTTTAGAGCTAGAAATAGCAAGTTAAAATAAGGCTAGTCCGT
BCMO1	GTCGAACCAATGGTTGTATC		TTTCTTGGCTTTATATATCTTGTGGAAAGGACGAAACACCGGTCGAACCAATGGTTGTATCGTTTTAGAGCTAGAAATAGCAAGTTAAAATAAGGCTAGTCCGT
BCMO1	TGTTGTAGGTATCGCTTCTC		TTTCTTGGCTTTATATATCTTGTGGAAAGGACGAAACACCGTGTTGTAGGTATCGCTTCTCGTTTTAGAGCTAGAAATAGCAAGTTAAAATAAGGCTAGTCCGT
BCMO1	CAGGGAACCCTGCTCCGCAA		TTTCTTGGCTTTATATATCTTGTGGAAAGGACGAAACACCGCAGGGAACCCTGCTCCGCAAGTTTTAGAGCTAGAAATAGCAAGTTAAAATAAGGCTAGTCCGT
BCMO1	TTGCAGGTGAAGTCTATTAC		TTTCTTGGCTTTATATATCTTGTGGAAAGGACGAAACACCGTTGCAGGTGAAGTCTATTACGTTTTAGAGCTAGAAATAGCAAGTTAAAATAAGGCTAGTCCGT
BCMO1	AGAATGCTCACCTGTCACTT		TTTCTTGGCTTTATATATCTTGTGGAAAGGACGAAACACCGAGAATGCTCACCTGTCACTTGTTTTAGAGCTAGAAATAGCAAGTTAAAATAAGGCTAGTCCGT
BCMO1	CCTGTGAGGGCCAAAGTGAC		TTTCTTGGCTTTATATATCTTGTGGAAAGGACGAAACACCGCCTGTGAGGGCCAAAGTGACGTTTTAGAGCTAGAAATAGCAAGTTAAAATAAGGCTAGTCCGT
BDH1	CATAAGTCCGACGGCCAATC		TTTCTTGGCTTTATATATCTTGTGGAAAGGACGAAACACCGCATAAGTCCGACGGCCAATCGTTTTAGAGCTAGAAATAGCAAGTTAAAATAAGGCTAGTCCGT
BDH1	GATTGTCCGCTCGAGCCTGA		TTTCTTGGCTTTATATATCTTGTGGAAAGGACGAAACACCGGATTGTCCGCTCGAGCCTGAGTTTTAGAGCTAGAAATAGCAAGTTAAAATAAGGCTAGTCCGT
BDH1	TGCAGACGCCCACTATTGCT		TTTCTTGGCTTTATATATCTTGTGGAAAGGACGAAACACCGTGCAGACGCCCACTATTGCTGTTTTAGAGCTAGAAATAGCAAGTTAAAATAAGGCTAGTCCGT
BDH1	CTCCCCGAACGTTGAGATGC		TTTCTTGGCTTTATATATCTTGTGGAAAGGACGAAACACCGCTCCCCGAACGTTGAGATGCGTTTTAGAGCTAGAAATAGCAAGTTAAAATAAGGCTAGTCCGT
BDH1	CATCTCAACGTTCGGGGAGG		TTTCTTGGCTTTATATATCTTGTGGAAAGGACGAAACACCGCATCTCAACGTTCGGGGAGGGTTTTAGAGCTAGAAATAGCAAGTTAAAATAAGGCTAGTCCGT
BDH1	CAATGTCTGCAGCAGCGAAG		TTTCTTGGCTTTATATATCTTGTGGAAAGGACGAAACACCGCAATGTCTGCAGCAGCGAAGGTTTTAGAGCTAGAAATAGCAAGTTAAAATAAGGCTAGTCCGT
BDH2	CAGCATGTACCTGATGATCA		TTTCTTGGCTTTATATATCTTGTGGAAAGGACGAAACACCGCAGCATGTACCTGATGATCAGTTTTAGAGCTAGAAATAGCAAGTTAAAATAAGGCTAGTCCGT
BDH2	TACCTCTTCAGGATTTCCTC		TTTCTTGGCTTTATATATCTTGTGGAAAGGACGAAACACCGTACCTCTTCAGGATTTCCTCGTTTTAGAGCTAGAAATAGCAAGTTAAAATAAGGCTAGTCCGT
BDH2	GAAGGAATGCCTTGATCATC		TTTCTTGGCTTTATATATCTTGTGGAAAGGACGAAACACCGGAAGGAATGCCTTGATCATCGTTTTAGAGCTAGAAATAGCAAGTTAAAATAAGGCTAGTCCGT
BDH2	ATGTGTGTACAGCACAACCA		TTTCTTGGCTTTATATATCTTGTGGAAAGGACGAAACACCGATGTGTGTACAGCACAACCAGTTTTAGAGCTAGAAATAGCAAGTTAAAATAAGGCTAGTCCGT
BDH2	AGTTGCACCTGATGCCCTGC		TTTCTTGGCTTTATATATCTTGTGGAAAGGACGAAACACCGAGTTGCACCTGATGCCCTGCGTTTTAGAGCTAGAAATAGCAAGTTAAAATAAGGCTAGTCCGT
BDH2	CAAGAAAGAATACAAGCCAG		TTTCTTGGCTTTATATATCTTGTGGAAAGGACGAAACACCGCAAGAAAGAATACAAGCCAGGTTTTAGAGCTAGAAATAGCAAGTTAAAATAAGGCTAGTCCGT
BHMT	TTGCGACATCGCCCGACAAG		TTTCTTGGCTTTATATATCTTGTGGAAAGGACGAAACACCGTTGCGACATCGCCCGACAAGGTTTTAGAGCTAGAAATAGCAAGTTAAAATAAGGCTAGTCCGT
BHMT	CTATGCGAGTGAAGACAAGC		TTTCTTGGCTTTATATATCTTGTGGAAAGGACGAAACACCGCTATGCGAGTGAAGACAAGCGTTTTAGAGCTAGAAATAGCAAGTTAAAATAAGGCTAGTCCGT
BHMT	CTCCAGCATTTAAACGTTCT		TTTCTTGGCTTTATATATCTTGTGGAAAGGACGAAACACCGCTCCAGCATTTAAACGTTCTGTTTTAGAGCTAGAAATAGCAAGTTAAAATAAGGCTAGTCCGT
BHMT	AGTATTTCTGCAACAGTTAG		TTTCTTGGCTTTATATATCTTGTGGAAAGGACGAAACACCGAGTATTTCTGCAACAGTTAGGTTTTAGAGCTAGAAATAGCAAGTTAAAATAAGGCTAGTCCGT
BHMT	CTTGTCTTCACTCGCATAGA		TTTCTTGGCTTTATATATCTTGTGGAAAGGACGAAACACCGCTTGTCTTCACTCGCATAGAGTTTTAGAGCTAGAAATAGCAAGTTAAAATAAGGCTAGTCCGT
BHMT	ATCCTAGAACGTTTAAATGC		TTTCTTGGCTTTATATATCTTGTGGAAAGGACGAAACACCGATCCTAGAACGTTTAAATGCGTTTTAGAGCTAGAAATAGCAAGTTAAAATAAGGCTAGTCCGT
BHMT2	GTGATAGAACACCCAGACGC		TTTCTTGGCTTTATATATCTTGTGGAAAGGACGAAACACCGGTGATAGAACACCCAGACGCGTTTTAGAGCTAGAAATAGCAAGTTAAAATAAGGCTAGTCCGT
BHMT2	TGTAGTTCGTCAACTTCACA		TTTCTTGGCTTTATATATCTTGTGGAAAGGACGAAACACCGTGTAGTTCGTCAACTTCACAGTTTTAGAGCTAGAAATAGCAAGTTAAAATAAGGCTAGTCCGT
BHMT2	ATATCATGCATGTCTCCCTC		TTTCTTGGCTTTATATATCTTGTGGAAAGGACGAAACACCGATATCATGCATGTCTCCCTCGTTTTAGAGCTAGAAATAGCAAGTTAAAATAAGGCTAGTCCGT
BHMT2	AAAAGAATCAGATAGACCCG		TTTCTTGGCTTTATATATCTTGTGGAAAGGACGAAACACCGAAAAGAATCAGATAGACCCGGTTTTAGAGCTAGAAATAGCAAGTTAAAATAAGGCTAGTCCGT
BHMT2	GGGTGTTCTATCACTGCCTC		TTTCTTGGCTTTATATATCTTGTGGAAAGGACGAAACACCGGGGTGTTCTATCACTGCCTCGTTTTAGAGCTAGAAATAGCAAGTTAAAATAAGGCTAGTCCGT
BHMT2	GCTTTCCATATTGTCCTCAC		TTTCTTGGCTTTATATATCTTGTGGAAAGGACGAAACACCGGCTTTCCATATTGTCCTCACGTTTTAGAGCTAGAAATAGCAAGTTAAAATAAGGCTAGTCCGT
BLVRA	ACCTCGACACGAAGCCAATC		TTTCTTGGCTTTATATATCTTGTGGAAAGGACGAAACACCGACCTCGACACGAAGCCAATCGTTTTAGAGCTAGAAATAGCAAGTTAAAATAAGGCTAGTCCGT
BLVRA	GGACGTGCTTGCCAGCATTA		TTTCTTGGCTTTATATATCTTGTGGAAAGGACGAAACACCGGGACGTGCTTGCCAGCATTAGTTTTAGAGCTAGAAATAGCAAGTTAAAATAAGGCTAGTCCGT
BLVRA	GTGGTTGGTGTTGGCCGAGC		TTTCTTGGCTTTATATATCTTGTGGAAAGGACGAAACACCGGTGGTTGGTGTTGGCCGAGCGTTTTAGAGCTAGAAATAGCAAGTTAAAATAAGGCTAGTCCGT
BLVRA	CAAAGGCAGTTCCTTAATGC		TTTCTTGGCTTTATATATCTTGTGGAAAGGACGAAACACCGCAAAGGCAGTTCCTTAATGCGTTTTAGAGCTAGAAATAGCAAGTTAAAATAAGGCTAGTCCGT
BLVRA	CCCACCTGATGTAGTCCTCA		TTTCTTGGCTTTATATATCTTGTGGAAAGGACGAAACACCGCCCACCTGATGTAGTCCTCAGTTTTAGAGCTAGAAATAGCAAGTTAAAATAAGGCTAGTCCGT
BLVRA	GGAGCTCTCACTGCAGATAT		TTTCTTGGCTTTATATATCTTGTGGAAAGGACGAAACACCGGGAGCTCTCACTGCAGATATGTTTTAGAGCTAGAAATAGCAAGTTAAAATAAGGCTAGTCCGT
BLVRB	CCGGCCGGCCCACGTGGTAG		TTTCTTGGCTTTATATATCTTGTGGAAAGGACGAAACACCGCCGGCCGGCCCACGTGGTAGGTTTTAGAGCTAGAAATAGCAAGTTAAAATAAGGCTAGTCCGT
BLVRB	CTCACCACCGATGAGTACGA		TTTCTTGGCTTTATATATCTTGTGGAAAGGACGAAACACCGCTCACCACCGATGAGTACGAGTTTTAGAGCTAGAAATAGCAAGTTAAAATAAGGCTAGTCCGT
BLVRB	GCTGTGTCCGTCGTACTCAT		TTTCTTGGCTTTATATATCTTGTGGAAAGGACGAAACACCGGCTGTGTCCGTCGTACTCATGTTTTAGAGCTAGAAATAGCAAGTTAAAATAAGGCTAGTCCGT
BLVRB	GCTGTGATGCCGCCACACAT		TTTCTTGGCTTTATATATCTTGTGGAAAGGACGAAACACCGGCTGTGATGCCGCCACACATGTTTTAGAGCTAGAAATAGCAAGTTAAAATAAGGCTAGTCCGT
BLVRB	TCATGGTGTGGACAAGGTCG		TTTCTTGGCTTTATATATCTTGTGGAAAGGACGAAACACCGTCATGGTGTGGACAAGGTCGGTTTTAGAGCTAGAAATAGCAAGTTAAAATAAGGCTAGTCCGT
BLVRB	TCCCACGACAGTGATGTCCG		TTTCTTGGCTTTATATATCTTGTGGAAAGGACGAAACACCGTCCCACGACAGTGATGTCCGGTTTTAGAGCTAGAAATAGCAAGTTAAAATAAGGCTAGTCCGT
BPGM	CTCCCTGTTGAGACCGATCA		TTTCTTGGCTTTATATATCTTGTGGAAAGGACGAAACACCGCTCCCTGTTGAGACCGATCAGTTTTAGAGCTAGAAATAGCAAGTTAAAATAAGGCTAGTCCGT
BPGM	ATTGCTCCCGAAGTATTACG		TTTCTTGGCTTTATATATCTTGTGGAAAGGACGAAACACCGATTGCTCCCGAAGTATTACGGTTTTAGAGCTAGAAATAGCAAGTTAAAATAAGGCTAGTCCGT
BPGM	GGATCGCCTCTTGGTCACCC		TTTCTTGGCTTTATATATCTTGTGGAAAGGACGAAACACCGGGATCGCCTCTTGGTCACCCGTTTTAGAGCTAGAAATAGCAAGTTAAAATAAGGCTAGTCCGT
BPGM	GATGAGGCCCAACAGCACGC		TTTCTTGGCTTTATATATCTTGTGGAAAGGACGAAACACCGGATGAGGCCCAACAGCACGCGTTTTAGAGCTAGAAATAGCAAGTTAAAATAAGGCTAGTCCGT
BPGM	TCCTTTAAGCTTTCCGACCG		TTTCTTGGCTTTATATATCTTGTGGAAAGGACGAAACACCGTCCTTTAAGCTTTCCGACCGGTTTTAGAGCTAGAAATAGCAAGTTAAAATAAGGCTAGTCCGT
BPGM	GGCCTTGATCGGTCTCAACA		TTTCTTGGCTTTATATATCTTGTGGAAAGGACGAAACACCGGGCCTTGATCGGTCTCAACAGTTTTAGAGCTAGAAATAGCAAGTTAAAATAAGGCTAGTCCGT
BPNT1	TTAATAGCACTGTACTGCGA		TTTCTTGGCTTTATATATCTTGTGGAAAGGACGAAACACCGTTAATAGCACTGTACTGCGAGTTTTAGAGCTAGAAATAGCAAGTTAAAATAAGGCTAGTCCGT
BPNT1	GCAGACCAAAGCTGACCGAT		TTTCTTGGCTTTATATATCTTGTGGAAAGGACGAAACACCGGCAGACCAAAGCTGACCGATGTTTTAGAGCTAGAAATAGCAAGTTAAAATAAGGCTAGTCCGT
BPNT1	ATATGCTCATCTGTGCCAAT		TTTCTTGGCTTTATATATCTTGTGGAAAGGACGAAACACCGATATGCTCATCTGTGCCAATGTTTTAGAGCTAGAAATAGCAAGTTAAAATAAGGCTAGTCCGT
BPNT1	CTGGTTAATAACTCCTGCTA		TTTCTTGGCTTTATATATCTTGTGGAAAGGACGAAACACCGCTGGTTAATAACTCCTGCTAGTTTTAGAGCTAGAAATAGCAAGTTAAAATAAGGCTAGTCCGT
BPNT1	GACAATGTAACAGTTCTTAT		TTTCTTGGCTTTATATATCTTGTGGAAAGGACGAAACACCGGACAATGTAACAGTTCTTATGTTTTAGAGCTAGAAATAGCAAGTTAAAATAAGGCTAGTCCGT
BPNT1	GTATCCCACTTCTTACAACC		TTTCTTGGCTTTATATATCTTGTGGAAAGGACGAAACACCGGTATCCCACTTCTTACAACCGTTTTAGAGCTAGAAATAGCAAGTTAAAATAAGGCTAGTCCGT
BRCA1	TGCTAGTCTGGAGTTGATCA		TTTCTTGGCTTTATATATCTTGTGGAAAGGACGAAACACCGTGCTAGTCTGGAGTTGATCAGTTTTAGAGCTAGAAATAGCAAGTTAAAATAAGGCTAGTCCGT
BRCA1	AAATCTTAGAGTGTCCCATC		TTTCTTGGCTTTATATATCTTGTGGAAAGGACGAAACACCGAAATCTTAGAGTGTCCCATCGTTTTAGAGCTAGAAATAGCAAGTTAAAATAAGGCTAGTCCGT
BRCA1	TGAACCCGAAAATCCTTCCT		TTTCTTGGCTTTATATATCTTGTGGAAAGGACGAAACACCGTGAACCCGAAAATCCTTCCTGTTTTAGAGCTAGAAATAGCAAGTTAAAATAAGGCTAGTCCGT
BRCA1	GGTTTCTGTAGCCCATACTT		TTTCTTGGCTTTATATATCTTGTGGAAAGGACGAAACACCGGGTTTCTGTAGCCCATACTTGTTTTAGAGCTAGAAATAGCAAGTTAAAATAAGGCTAGTCCGT
BRCA1	AAACTTACTTGCAAAATATG		TTTCTTGGCTTTATATATCTTGTGGAAAGGACGAAACACCGAAACTTACTTGCAAAATATGGTTTTAGAGCTAGAAATAGCAAGTTAAAATAAGGCTAGTCCGT
BRCA1	AGTTTCTATCATCCAAAGTA		TTTCTTGGCTTTATATATCTTGTGGAAAGGACGAAACACCGAGTTTCTATCATCCAAAGTAGTTTTAGAGCTAGAAATAGCAAGTTAAAATAAGGCTAGTCCGT
BRCA2	CTGTCTACCTGACCAATCGA		TTTCTTGGCTTTATATATCTTGTGGAAAGGACGAAACACCGCTGTCTACCTGACCAATCGAGTTTTAGAGCTAGAAATAGCAAGTTAAAATAAGGCTAGTCCGT
BRCA2	ATGTAGCACGCATTCACATA		TTTCTTGGCTTTATATATCTTGTGGAAAGGACGAAACACCGATGTAGCACGCATTCACATAGTTTTAGAGCTAGAAATAGCAAGTTAAAATAAGGCTAGTCCGT
BRCA2	CGATTACCTGTGTACCCTTT		TTTCTTGGCTTTATATATCTTGTGGAAAGGACGAAACACCGCGATTACCTGTGTACCCTTTGTTTTAGAGCTAGAAATAGCAAGTTAAAATAAGGCTAGTCCGT
BRCA2	GTCTTACCGAAAGGGTACAC		TTTCTTGGCTTTATATATCTTGTGGAAAGGACGAAACACCGGTCTTACCGAAAGGGTACACGTTTTAGAGCTAGAAATAGCAAGTTAAAATAAGGCTAGTCCGT
BRCA2	ACTTATTAAATGAATTTGAC		TTTCTTGGCTTTATATATCTTGTGGAAAGGACGAAACACCGACTTATTAAATGAATTTGACGTTTTAGAGCTAGAAATAGCAAGTTAAAATAAGGCTAGTCCGT
BRCA2	AAATCAAGAAAAATCCTTAA		TTTCTTGGCTTTATATATCTTGTGGAAAGGACGAAACACCGAAATCAAGAAAAATCCTTAAGTTTTAGAGCTAGAAATAGCAAGTTAAAATAAGGCTAGTCCGT
BST1	GATGTCCCGCAAGTGTGCGC		TTTCTTGGCTTTATATATCTTGTGGAAAGGACGAAACACCGGATGTCCCGCAAGTGTGCGCGTTTTAGAGCTAGAAATAGCAAGTTAAAATAAGGCTAGTCCGT
BST1	GCCGCGATGCCGCGCACCCC		TTTCTTGGCTTTATATATCTTGTGGAAAGGACGAAACACCGGCCGCGATGCCGCGCACCCCGTTTTAGAGCTAGAAATAGCAAGTTAAAATAAGGCTAGTCCGT
BST1	TGCCATACAGAACATCGCTC		TTTCTTGGCTTTATATATCTTGTGGAAAGGACGAAACACCGTGCCATACAGAACATCGCTCGTTTTAGAGCTAGAAATAGCAAGTTAAAATAAGGCTAGTCCGT
BST1	CCCCTGAGCGATGTTCTGTA		TTTCTTGGCTTTATATATCTTGTGGAAAGGACGAAACACCGCCCCTGAGCGATGTTCTGTAGTTTTAGAGCTAGAAATAGCAAGTTAAAATAAGGCTAGTCCGT
BST1	CTTGTCCAGCGCCACTTTAA		TTTCTTGGCTTTATATATCTTGTGGAAAGGACGAAACACCGCTTGTCCAGCGCCACTTTAAGTTTTAGAGCTAGAAATAGCAAGTTAAAATAAGGCTAGTCCGT
BST1	CTTTAAAGTGGCGCTGGACA		TTTCTTGGCTTTATATATCTTGTGGAAAGGACGAAACACCGCTTTAAAGTGGCGCTGGACAGTTTTAGAGCTAGAAATAGCAAGTTAAAATAAGGCTAGTCCGT
BTD	GTTTACGGTAGCGGTCAACA		TTTCTTGGCTTTATATATCTTGTGGAAAGGACGAAACACCGGTTTACGGTAGCGGTCAACAGTTTTAGAGCTAGAAATAGCAAGTTAAAATAAGGCTAGTCCGT
BTD	AATGGCGCATGCGCATATTC		TTTCTTGGCTTTATATATCTTGTGGAAAGGACGAAACACCGAATGGCGCATGCGCATATTCGTTTTAGAGCTAGAAATAGCAAGTTAAAATAAGGCTAGTCCGT
BTD	TCTATGGGCGCTTGTATGAG		TTTCTTGGCTTTATATATCTTGTGGAAAGGACGAAACACCGTCTATGGGCGCTTGTATGAGGTTTTAGAGCTAGAAATAGCAAGTTAAAATAAGGCTAGTCCGT
BTD	GCGGAAGGCGCGCTAAGAGC		TTTCTTGGCTTTATATATCTTGTGGAAAGGACGAAACACCGGCGGAAGGCGCGCTAAGAGCGTTTTAGAGCTAGAAATAGCAAGTTAAAATAAGGCTAGTCCGT
BTD	TCACCGCTTCAATGACACAG		TTTCTTGGCTTTATATATCTTGTGGAAAGGACGAAACACCGTCACCGCTTCAATGACACAGGTTTTAGAGCTAGAAATAGCAAGTTAAAATAAGGCTAGTCCGT
BTD	CAACCACGTAACAGCCGCAG		TTTCTTGGCTTTATATATCTTGTGGAAAGGACGAAACACCGCAACCACGTAACAGCCGCAGGTTTTAGAGCTAGAAATAGCAAGTTAAAATAAGGCTAGTCCGT
C10orf129	TGCCTCACCCAAGCGCACAC		TTTCTTGGCTTTATATATCTTGTGGAAAGGACGAAACACCGTGCCTCACCCAAGCGCACACGTTTTAGAGCTAGAAATAGCAAGTTAAAATAAGGCTAGTCCGT
C10orf129	CCTGCCTAGGACGGACTCAG		TTTCTTGGCTTTATATATCTTGTGGAAAGGACGAAACACCGCCTGCCTAGGACGGACTCAGGTTTTAGAGCTAGAAATAGCAAGTTAAAATAAGGCTAGTCCGT
C10orf129	AAGTTCCCAAGACAGCGCTC		TTTCTTGGCTTTATATATCTTGTGGAAAGGACGAAACACCGAAGTTCCCAAGACAGCGCTCGTTTTAGAGCTAGAAATAGCAAGTTAAAATAAGGCTAGTCCGT
C10orf129	TTTATCCCTGAGCGCTGTCT		TTTCTTGGCTTTATATATCTTGTGGAAAGGACGAAACACCGTTTATCCCTGAGCGCTGTCTGTTTTAGAGCTAGAAATAGCAAGTTAAAATAAGGCTAGTCCGT
C10orf129	CTATCAATTACGCATGTCTA		TTTCTTGGCTTTATATATCTTGTGGAAAGGACGAAACACCGCTATCAATTACGCATGTCTAGTTTTAGAGCTAGAAATAGCAAGTTAAAATAAGGCTAGTCCGT
C10orf129	CGAGTATTCCCAGTATGGTT		TTTCTTGGCTTTATATATCTTGTGGAAAGGACGAAACACCGCGAGTATTCCCAGTATGGTTGTTTTAGAGCTAGAAATAGCAAGTTAAAATAAGGCTAGTCCGT
C12orf5	TGCCCTGTGTTTACACCGCC		TTTCTTGGCTTTATATATCTTGTGGAAAGGACGAAACACCGTGCCCTGTGTTTACACCGCCGTTTTAGAGCTAGAAATAGCAAGTTAAAATAAGGCTAGTCCGT
C12orf5	TCTCTCCAAAATTCCATGCA		TTTCTTGGCTTTATATATCTTGTGGAAAGGACGAAACACCGTCTCTCCAAAATTCCATGCAGTTTTAGAGCTAGAAATAGCAAGTTAAAATAAGGCTAGTCCGT
C12orf5	GATGAACCTCTTTCAGAAAC		TTTCTTGGCTTTATATATCTTGTGGAAAGGACGAAACACCGGATGAACCTCTTTCAGAAACGTTTTAGAGCTAGAAATAGCAAGTTAAAATAAGGCTAGTCCGT
C12orf5	CAAAGCGCTAAGTGAGCTGA		TTTCTTGGCTTTATATATCTTGTGGAAAGGACGAAACACCGCAAAGCGCTAAGTGAGCTGAGTTTTAGAGCTAGAAATAGCAAGTTAAAATAAGGCTAGTCCGT
C12orf5	TCAGACCATGCATGGAATTT		TTTCTTGGCTTTATATATCTTGTGGAAAGGACGAAACACCGTCAGACCATGCATGGAATTTGTTTTAGAGCTAGAAATAGCAAGTTAAAATAAGGCTAGTCCGT
C12orf5	CTTTGTCCTCATGAGATCAC		TTTCTTGGCTTTATATATCTTGTGGAAAGGACGAAACACCGCTTTGTCCTCATGAGATCACGTTTTAGAGCTAGAAATAGCAAGTTAAAATAAGGCTAGTCCGT
C14orf159	TACGAGTTCGGTGCCTGCAC		TTTCTTGGCTTTATATATCTTGTGGAAAGGACGAAACACCGTACGAGTTCGGTGCCTGCACGTTTTAGAGCTAGAAATAGCAAGTTAAAATAAGGCTAGTCCGT
C14orf159	CGAACTCGTATTTCCAGAAC		TTTCTTGGCTTTATATATCTTGTGGAAAGGACGAAACACCGCGAACTCGTATTTCCAGAACGTTTTAGAGCTAGAAATAGCAAGTTAAAATAAGGCTAGTCCGT
C14orf159	CACAGTTATGACTGACCTGA		TTTCTTGGCTTTATATATCTTGTGGAAAGGACGAAACACCGCACAGTTATGACTGACCTGAGTTTTAGAGCTAGAAATAGCAAGTTAAAATAAGGCTAGTCCGT
C14orf159	TGGGAAATGTGATGGACCTC		TTTCTTGGCTTTATATATCTTGTGGAAAGGACGAAACACCGTGGGAAATGTGATGGACCTCGTTTTAGAGCTAGAAATAGCAAGTTAAAATAAGGCTAGTCCGT
C14orf159	CCTTCTCCGCTGACCAGTCT		TTTCTTGGCTTTATATATCTTGTGGAAAGGACGAAACACCGCCTTCTCCGCTGACCAGTCTGTTTTAGAGCTAGAAATAGCAAGTTAAAATAAGGCTAGTCCGT
C14orf159	GAGCTTTCCAAACCTGCCTA		TTTCTTGGCTTTATATATCTTGTGGAAAGGACGAAACACCGGAGCTTTCCAAACCTGCCTAGTTTTAGAGCTAGAAATAGCAAGTTAAAATAAGGCTAGTCCGT
C1GALT1	ACAACACTTTGTTACAACGC		TTTCTTGGCTTTATATATCTTGTGGAAAGGACGAAACACCGACAACACTTTGTTACAACGCGTTTTAGAGCTAGAAATAGCAAGTTAAAATAAGGCTAGTCCGT
C1GALT1	CCAAGTAGCTTTGACGTGTT		TTTCTTGGCTTTATATATCTTGTGGAAAGGACGAAACACCGCCAAGTAGCTTTGACGTGTTGTTTTAGAGCTAGAAATAGCAAGTTAAAATAAGGCTAGTCCGT
C1GALT1	GAGGTATTCTAACTCATACA		TTTCTTGGCTTTATATATCTTGTGGAAAGGACGAAACACCGGAGGTATTCTAACTCATACAGTTTTAGAGCTAGAAATAGCAAGTTAAAATAAGGCTAGTCCGT
C1GALT1	ATTTCCTTTAGTATACGTTC		TTTCTTGGCTTTATATATCTTGTGGAAAGGACGAAACACCGATTTCCTTTAGTATACGTTCGTTTTAGAGCTAGAAATAGCAAGTTAAAATAAGGCTAGTCCGT
C1GALT1	GCAGATTCTAGCCAACATAA		TTTCTTGGCTTTATATATCTTGTGGAAAGGACGAAACACCGGCAGATTCTAGCCAACATAAGTTTTAGAGCTAGAAATAGCAAGTTAAAATAAGGCTAGTCCGT
C1GALT1	ATCCTATTGCTGATCCACAG		TTTCTTGGCTTTATATATCTTGTGGAAAGGACGAAACACCGATCCTATTGCTGATCCACAGGTTTTAGAGCTAGAAATAGCAAGTTAAAATAAGGCTAGTCCGT
C1GALT1C1	GTATACCGCCTTAGGGCATT		TTTCTTGGCTTTATATATCTTGTGGAAAGGACGAAACACCGGTATACCGCCTTAGGGCATTGTTTTAGAGCTAGAAATAGCAAGTTAAAATAAGGCTAGTCCGT
C1GALT1C1	TGTGCTTTGATCACTATGCT		TTTCTTGGCTTTATATATCTTGTGGAAAGGACGAAACACCGTGTGCTTTGATCACTATGCTGTTTTAGAGCTAGAAATAGCAAGTTAAAATAAGGCTAGTCCGT
C1GALT1C1	AATGACTTATCACCCCAACC		TTTCTTGGCTTTATATATCTTGTGGAAAGGACGAAACACCGAATGACTTATCACCCCAACCGTTTTAGAGCTAGAAATAGCAAGTTAAAATAAGGCTAGTCCGT
C1GALT1C1	AGCCCAAAGACTCACATCTT		TTTCTTGGCTTTATATATCTTGTGGAAAGGACGAAACACCGAGCCCAAAGACTCACATCTTGTTTTAGAGCTAGAAATAGCAAGTTAAAATAAGGCTAGTCCGT
C1GALT1C1	ATCATCACATGCATCTGATT		TTTCTTGGCTTTATATATCTTGTGGAAAGGACGAAACACCGATCATCACATGCATCTGATTGTTTTAGAGCTAGAAATAGCAAGTTAAAATAAGGCTAGTCCGT
C1GALT1C1	CAAATCATCCCTCCCTGTTC		TTTCTTGGCTTTATATATCTTGTGGAAAGGACGAAACACCGCAAATCATCCCTCCCTGTTCGTTTTAGAGCTAGAAATAGCAAGTTAAAATAAGGCTAGTCCGT
C9orf41	TCTCACAAACTGTTTCAGCG		TTTCTTGGCTTTATATATCTTGTGGAAAGGACGAAACACCGTCTCACAAACTGTTTCAGCGGTTTTAGAGCTAGAAATAGCAAGTTAAAATAAGGCTAGTCCGT
C9orf41	CTTCCAACTTTGTACTCAAC		TTTCTTGGCTTTATATATCTTGTGGAAAGGACGAAACACCGCTTCCAACTTTGTACTCAACGTTTTAGAGCTAGAAATAGCAAGTTAAAATAAGGCTAGTCCGT
C9orf41	TTAGCACCAGTATGCATGAG		TTTCTTGGCTTTATATATCTTGTGGAAAGGACGAAACACCGTTAGCACCAGTATGCATGAGGTTTTAGAGCTAGAAATAGCAAGTTAAAATAAGGCTAGTCCGT
C9orf41	TACTCAAGCCAGGTGGAATT		TTTCTTGGCTTTATATATCTTGTGGAAAGGACGAAACACCGTACTCAAGCCAGGTGGAATTGTTTTAGAGCTAGAAATAGCAAGTTAAAATAAGGCTAGTCCGT
C9orf41	ACCTAGCATAGCTATTTCCC		TTTCTTGGCTTTATATATCTTGTGGAAAGGACGAAACACCGACCTAGCATAGCTATTTCCCGTTTTAGAGCTAGAAATAGCAAGTTAAAATAAGGCTAGTCCGT
C9orf41	TCCATGTCAAATGTAGATGC		TTTCTTGGCTTTATATATCTTGTGGAAAGGACGAAACACCGTCCATGTCAAATGTAGATGCGTTTTAGAGCTAGAAATAGCAAGTTAAAATAAGGCTAGTCCGT
CA1	TGGAGTCAAATATTCTGCCG		TTTCTTGGCTTTATATATCTTGTGGAAAGGACGAAACACCGTGGAGTCAAATATTCTGCCGGTTTTAGAGCTAGAAATAGCAAGTTAAAATAAGGCTAGTCCGT
CA1	TTTAGCTTCACGTAGCTCAC		TTTCTTGGCTTTATATATCTTGTGGAAAGGACGAAACACCGTTTAGCTTCACGTAGCTCACGTTTTAGAGCTAGAAATAGCAAGTTAAAATAAGGCTAGTCCGT
CA1	GGGTTGTAGGAGACACTAAT		TTTCTTGGCTTTATATATCTTGTGGAAAGGACGAAACACCGGGGTTGTAGGAGACACTAATGTTTTAGAGCTAGAAATAGCAAGTTAAAATAAGGCTAGTCCGT
CA1	TTTCAGAGAGGTGTCATGTT		TTTCTTGGCTTTATATATCTTGTGGAAAGGACGAAACACCGTTTCAGAGAGGTGTCATGTTGTTTTAGAGCTAGAAATAGCAAGTTAAAATAAGGCTAGTCCGT
CA1	AGATAATGGCAAGTCCAGAC		TTTCTTGGCTTTATATATCTTGTGGAAAGGACGAAACACCGAGATAATGGCAAGTCCAGACGTTTTAGAGCTAGAAATAGCAAGTTAAAATAAGGCTAGTCCGT
CA1	TTGTCATCATATCCCCAGTC		TTTCTTGGCTTTATATATCTTGTGGAAAGGACGAAACACCGTTGTCATCATATCCCCAGTCGTTTTAGAGCTAGAAATAGCAAGTTAAAATAAGGCTAGTCCGT
CA12	GGGAACCCGAATGACCCGCA		TTTCTTGGCTTTATATATCTTGTGGAAAGGACGAAACACCGGGGAACCCGAATGACCCGCAGTTTTAGAGCTAGAAATAGCAAGTTAAAATAAGGCTAGTCCGT
CA12	TCAGAGCCGTGCGGGTCATT		TTTCTTGGCTTTATATATCTTGTGGAAAGGACGAAACACCGTCAGAGCCGTGCGGGTCATTGTTTTAGAGCTAGAAATAGCAAGTTAAAATAAGGCTAGTCCGT
CA12	CAGTGCTGGCGTCAGGATAA		TTTCTTGGCTTTATATATCTTGTGGAAAGGACGAAACACCGCAGTGCTGGCGTCAGGATAAGTTTTAGAGCTAGAAATAGCAAGTTAAAATAAGGCTAGTCCGT
CA12	CTGAAGATCTTGTCATAGGA		TTTCTTGGCTTTATATATCTTGTGGAAAGGACGAAACACCGCTGAAGATCTTGTCATAGGAGTTTTAGAGCTAGAAATAGCAAGTTAAAATAAGGCTAGTCCGT
CA12	GAGGCCTTCTGACTTGTTGC		TTTCTTGGCTTTATATATCTTGTGGAAAGGACGAAACACCGGAGGCCTTCTGACTTGTTGCGTTTTAGAGCTAGAAATAGCAAGTTAAAATAAGGCTAGTCCGT
CA12	CTTTGTACTTTACATGTTGA		TTTCTTGGCTTTATATATCTTGTGGAAAGGACGAAACACCGCTTTGTACTTTACATGTTGAGTTTTAGAGCTAGAAATAGCAAGTTAAAATAAGGCTAGTCCGT
CA13	CATCAGCGGACCCCCAGTGA		TTTCTTGGCTTTATATATCTTGTGGAAAGGACGAAACACCGCATCAGCGGACCCCCAGTGAGTTTTAGAGCTAGAAATAGCAAGTTAAAATAAGGCTAGTCCGT
CA13	TGTTGTTTAGTTCTGCGTGG		TTTCTTGGCTTTATATATCTTGTGGAAAGGACGAAACACCGTGTTGTTTAGTTCTGCGTGGGTTTTAGAGCTAGAAATAGCAAGTTAAAATAAGGCTAGTCCGT
CA13	AGCTCATGAACCAGATGGAC		TTTCTTGGCTTTATATATCTTGTGGAAAGGACGAAACACCGAGCTCATGAACCAGATGGACGTTTTAGAGCTAGAAATAGCAAGTTAAAATAAGGCTAGTCCGT
CA13	CATACTTGATACTAAGTGGT		TTTCTTGGCTTTATATATCTTGTGGAAAGGACGAAACACCGCATACTTGATACTAAGTGGTGTTTTAGAGCTAGAAATAGCAAGTTAAAATAAGGCTAGTCCGT
CA13	TGCTGATCACCATCAGCAAT		TTTCTTGGCTTTATATATCTTGTGGAAAGGACGAAACACCGTGCTGATCACCATCAGCAATGTTTTAGAGCTAGAAATAGCAAGTTAAAATAAGGCTAGTCCGT
CA13	CCCAAGACAGCCAGTCCATC		TTTCTTGGCTTTATATATCTTGTGGAAAGGACGAAACACCGCCCAAGACAGCCAGTCCATCGTTTTAGAGCTAGAAATAGCAAGTTAAAATAAGGCTAGTCCGT
CA14	AGGTCAACACTGGACGTATG		TTTCTTGGCTTTATATATCTTGTGGAAAGGACGAAACACCGAGGTCAACACTGGACGTATGGTTTTAGAGCTAGAAATAGCAAGTTAAAATAAGGCTAGTCCGT
CA14	ACTGTCTGTCTGAATATCGA		TTTCTTGGCTTTATATATCTTGTGGAAAGGACGAAACACCGACTGTCTGTCTGAATATCGAGTTTTAGAGCTAGAAATAGCAAGTTAAAATAAGGCTAGTCCGT
CA14	GGCCAATGGTCCTGACCATG		TTTCTTGGCTTTATATATCTTGTGGAAAGGACGAAACACCGGGCCAATGGTCCTGACCATGGTTTTAGAGCTAGAAATAGCAAGTTAAAATAAGGCTAGTCCGT
CA14	AAACTGTCCAGAGCACACTC		TTTCTTGGCTTTATATATCTTGTGGAAAGGACGAAACACCGAAACTGTCCAGAGCACACTCGTTTTAGAGCTAGAAATAGCAAGTTAAAATAAGGCTAGTCCGT
CA14	TTCCTATGACAGCTTGAGTG		TTTCTTGGCTTTATATATCTTGTGGAAAGGACGAAACACCGTTCCTATGACAGCTTGAGTGGTTTTAGAGCTAGAAATAGCAAGTTAAAATAAGGCTAGTCCGT
CA14	AAGTACTGCCCCAGCTGTTT		TTTCTTGGCTTTATATATCTTGTGGAAAGGACGAAACACCGAAGTACTGCCCCAGCTGTTTGTTTTAGAGCTAGAAATAGCAAGTTAAAATAAGGCTAGTCCGT
CA2	TTCACTAACTTCGATCCTCG		TTTCTTGGCTTTATATATCTTGTGGAAAGGACGAAACACCGTTCACTAACTTCGATCCTCGGTTTTAGAGCTAGAAATAGCAAGTTAAAATAAGGCTAGTCCGT
CA2	GTATGAGTGTCGATGTCAAC		TTTCTTGGCTTTATATATCTTGTGGAAAGGACGAAACACCGGTATGAGTGTCGATGTCAACGTTTTAGAGCTAGAAATAGCAAGTTAAAATAAGGCTAGTCCGT
CA2	CAATGGTCATGCTTTCAACG		TTTCTTGGCTTTATATATCTTGTGGAAAGGACGAAACACCGCAATGGTCATGCTTTCAACGGTTTTAGAGCTAGAAATAGCAAGTTAAAATAAGGCTAGTCCGT
CA2	CTGCTCGCTGCTGACGCTGA		TTTCTTGGCTTTATATATCTTGTGGAAAGGACGAAACACCGCTGCTCGCTGCTGACGCTGAGTTTTAGAGCTAGAAATAGCAAGTTAAAATAAGGCTAGTCCGT
CA2	ACAAGGTTCAGAGCATACTG		TTTCTTGGCTTTATATATCTTGTGGAAAGGACGAAACACCGACAAGGTTCAGAGCATACTGGTTTTAGAGCTAGAAATAGCAAGTTAAAATAAGGCTAGTCCGT
CA2	CTTAGCTTCACTTGGTTCAC		TTTCTTGGCTTTATATATCTTGTGGAAAGGACGAAACACCGCTTAGCTTCACTTGGTTCACGTTTTAGAGCTAGAAATAGCAAGTTAAAATAAGGCTAGTCCGT
CA3	CGATCCCATCGCGCTGCTTC		TTTCTTGGCTTTATATATCTTGTGGAAAGGACGAAACACCGCGATCCCATCGCGCTGCTTCGTTTTAGAGCTAGAAATAGCAAGTTAAAATAAGGCTAGTCCGT
CA3	ATTCACCACGCCGCCCTGCG		TTTCTTGGCTTTATATATCTTGTGGAAAGGACGAAACACCGATTCACCACGCCGCCCTGCGGTTTTAGAGCTAGAAATAGCAAGTTAAAATAAGGCTAGTCCGT
CA3	GTCCAGTAGTCCCGGCATGC		TTTCTTGGCTTTATATATCTTGTGGAAAGGACGAAACACCGGTCCAGTAGTCCCGGCATGCGTTTTAGAGCTAGAAATAGCAAGTTAAAATAAGGCTAGTCCGT
CA3	GAAGCCCTGAAGCAGCGCGA		TTTCTTGGCTTTATATATCTTGTGGAAAGGACGAAACACCGGAAGCCCTGAAGCAGCGCGAGTTTTAGAGCTAGAAATAGCAAGTTAAAATAAGGCTAGTCCGT
CA3	GTCTTTAGTATGCAGCTCAA		TTTCTTGGCTTTATATATCTTGTGGAAAGGACGAAACACCGGTCTTTAGTATGCAGCTCAAGTTTTAGAGCTAGAAATAGCAAGTTAAAATAAGGCTAGTCCGT
CA3	TAATCTTGTCCAATGCATCA		TTTCTTGGCTTTATATATCTTGTGGAAAGGACGAAACACCGTAATCTTGTCCAATGCATCAGTTTTAGAGCTAGAAATAGCAAGTTAAAATAAGGCTAGTCCGT
CA4	AGCACCGCAATTTCGTCTTC		TTTCTTGGCTTTATATATCTTGTGGAAAGGACGAAACACCGAGCACCGCAATTTCGTCTTCGTTTTAGAGCTAGAAATAGCAAGTTAAAATAAGGCTAGTCCGT
CA4	CGACTTGCCATATAAGGGCT		TTTCTTGGCTTTATATATCTTGTGGAAAGGACGAAACACCGCGACTTGCCATATAAGGGCTGTTTTAGAGCTAGAAATAGCAAGTTAAAATAAGGCTAGTCCGT
CA4	CTGTGCTCCGAGCCCTTATA		TTTCTTGGCTTTATATATCTTGTGGAAAGGACGAAACACCGCTGTGCTCCGAGCCCTTATAGTTTTAGAGCTAGAAATAGCAAGTTAAAATAAGGCTAGTCCGT
CA4	CACCTGAGTGCCCGTTATTT		TTTCTTGGCTTTATATATCTTGTGGAAAGGACGAAACACCGCACCTGAGTGCCCGTTATTTGTTTTAGAGCTAGAAATAGCAAGTTAAAATAAGGCTAGTCCGT
CA4	CTCACCCAAGCAGGGGTAGT		TTTCTTGGCTTTATATATCTTGTGGAAAGGACGAAACACCGCTCACCCAAGCAGGGGTAGTGTTTTAGAGCTAGAAATAGCAAGTTAAAATAAGGCTAGTCCGT
CA4	AGAGTCACACTGGTGCTACG		TTTCTTGGCTTTATATATCTTGTGGAAAGGACGAAACACCGAGAGTCACACTGGTGCTACGGTTTTAGAGCTAGAAATAGCAAGTTAAAATAAGGCTAGTCCGT
CA5A	AAACCTCTGCGGGGTACGCG		TTTCTTGGCTTTATATATCTTGTGGAAAGGACGAAACACCGAAACCTCTGCGGGGTACGCGGTTTTAGAGCTAGAAATAGCAAGTTAAAATAAGGCTAGTCCGT
CA5A	CGCTGAGAACACCATCGCCC		TTTCTTGGCTTTATATATCTTGTGGAAAGGACGAAACACCGCGCTGAGAACACCATCGCCCGTTTTAGAGCTAGAAATAGCAAGTTAAAATAAGGCTAGTCCGT
CA5A	GACGATGCCACCGAGGCATC		TTTCTTGGCTTTATATATCTTGTGGAAAGGACGAAACACCGGACGATGCCACCGAGGCATCGTTTTAGAGCTAGAAATAGCAAGTTAAAATAAGGCTAGTCCGT
CA5A	GTTCGATGAGGCCAGGGCGA		TTTCTTGGCTTTATATATCTTGTGGAAAGGACGAAACACCGGTTCGATGAGGCCAGGGCGAGTTTTAGAGCTAGAAATAGCAAGTTAAAATAAGGCTAGTCCGT
CA5A	GCTTCATAGGAGACCCTGAG		TTTCTTGGCTTTATATATCTTGTGGAAAGGACGAAACACCGGCTTCATAGGAGACCCTGAGGTTTTAGAGCTAGAAATAGCAAGTTAAAATAAGGCTAGTCCGT
CA5A	CGGCCACGCGTACCCCGCAG		TTTCTTGGCTTTATATATCTTGTGGAAAGGACGAAACACCGCGGCCACGCGTACCCCGCAGGTTTTAGAGCTAGAAATAGCAAGTTAAAATAAGGCTAGTCCGT
CA5B	TTCCGAGATTCATGCCAGCG		TTTCTTGGCTTTATATATCTTGTGGAAAGGACGAAACACCGTTCCGAGATTCATGCCAGCGGTTTTAGAGCTAGAAATAGCAAGTTAAAATAAGGCTAGTCCGT
CA5B	TGTACTCACAGGCTCGGTTC		TTTCTTGGCTTTATATATCTTGTGGAAAGGACGAAACACCGTGTACTCACAGGCTCGGTTCGTTTTAGAGCTAGAAATAGCAAGTTAAAATAAGGCTAGTCCGT
CA5B	TTTGCCGTCAATTAAGCATA		TTTCTTGGCTTTATATATCTTGTGGAAAGGACGAAACACCGTTTGCCGTCAATTAAGCATAGTTTTAGAGCTAGAAATAGCAAGTTAAAATAAGGCTAGTCCGT
CA5B	AGTACCTTATGCTTAATTGA		TTTCTTGGCTTTATATATCTTGTGGAAAGGACGAAACACCGAGTACCTTATGCTTAATTGAGTTTTAGAGCTAGAAATAGCAAGTTAAAATAAGGCTAGTCCGT
CA5B	TAGAATCTTCAAATTCCACG		TTTCTTGGCTTTATATATCTTGTGGAAAGGACGAAACACCGTAGAATCTTCAAATTCCACGGTTTTAGAGCTAGAAATAGCAAGTTAAAATAAGGCTAGTCCGT
CA5B	TTCTCCTAGTGCATCCACTC		TTTCTTGGCTTTATATATCTTGTGGAAAGGACGAAACACCGTTCTCCTAGTGCATCCACTCGTTTTAGAGCTAGAAATAGCAAGTTAAAATAAGGCTAGTCCGT
CA6	TGATATAGCCCAAGATGCGC		TTTCTTGGCTTTATATATCTTGTGGAAAGGACGAAACACCGTGATATAGCCCAAGATGCGCGTTTTAGAGCTAGAAATAGCAAGTTAAAATAAGGCTAGTCCGT
CA6	GCGGTACAACCCCTCCTTGA		TTTCTTGGCTTTATATATCTTGTGGAAAGGACGAAACACCGGCGGTACAACCCCTCCTTGAGTTTTAGAGCTAGAAATAGCAAGTTAAAATAAGGCTAGTCCGT
CA6	GGTGCGTCCTCGGAGATCAG		TTTCTTGGCTTTATATATCTTGTGGAAAGGACGAAACACCGGGTGCGTCCTCGGAGATCAGGTTTTAGAGCTAGAAATAGCAAGTTAAAATAAGGCTAGTCCGT
CA6	AGTCGCCTATCAACCTACAG		TTTCTTGGCTTTATATATCTTGTGGAAAGGACGAAACACCGAGTCGCCTATCAACCTACAGGTTTTAGAGCTAGAAATAGCAAGTTAAAATAAGGCTAGTCCGT
CA6	CTCAGAGCCGCTGATCTCCG		TTTCTTGGCTTTATATATCTTGTGGAAAGGACGAAACACCGCTCAGAGCCGCTGATCTCCGGTTTTAGAGCTAGAAATAGCAAGTTAAAATAAGGCTAGTCCGT
CA6	TGTACTGGCAGCCTTCGTTG		TTTCTTGGCTTTATATATCTTGTGGAAAGGACGAAACACCGTGTACTGGCAGCCTTCGTTGGTTTTAGAGCTAGAAATAGCAAGTTAAAATAAGGCTAGTCCGT
CA7	AGCGGCATGACCGGCCACCA		TTTCTTGGCTTTATATATCTTGTGGAAAGGACGAAACACCGAGCGGCATGACCGGCCACCAGTTTTAGAGCTAGAAATAGCAAGTTAAAATAAGGCTAGTCCGT
CA7	AATGACAGCGATGACCGAAC		TTTCTTGGCTTTATATATCTTGTGGAAAGGACGAAACACCGAATGACAGCGATGACCGAACGTTTTAGAGCTAGAAATAGCAAGTTAAAATAAGGCTAGTCCGT
CA7	CGCTGTCATTGAAGTCTACC		TTTCTTGGCTTTATATATCTTGTGGAAAGGACGAAACACCGCGCTGTCATTGAAGTCTACCGTTTTAGAGCTAGAAATAGCAAGTTAAAATAAGGCTAGTCCGT
CA7	TGGGGCTACGGCCAGGACGA		TTTCTTGGCTTTATATATCTTGTGGAAAGGACGAAACACCGTGGGGCTACGGCCAGGACGAGTTTTAGAGCTAGAAATAGCAAGTTAAAATAAGGCTAGTCCGT
CA7	CCCAAAAGTGCTGTACTTCT		TTTCTTGGCTTTATATATCTTGTGGAAAGGACGAAACACCGCCCAAAAGTGCTGTACTTCTGTTTTAGAGCTAGAAATAGCAAGTTAAAATAAGGCTAGTCCGT
CA7	CATAGCTGCATCTGGTTCAC		TTTCTTGGCTTTATATATCTTGTGGAAAGGACGAAACACCGCATAGCTGCATCTGGTTCACGTTTTAGAGCTAGAAATAGCAAGTTAAAATAAGGCTAGTCCGT
CA8	GAGGCGGACATCCAACAGCG		TTTCTTGGCTTTATATATCTTGTGGAAAGGACGAAACACCGGAGGCGGACATCCAACAGCGGTTTTAGAGCTAGAAATAGCAAGTTAAAATAAGGCTAGTCCGT
CA8	TAGGTATGACCCCTCGCTGT		TTTCTTGGCTTTATATATCTTGTGGAAAGGACGAAACACCGTAGGTATGACCCCTCGCTGTGTTTTAGAGCTAGAAATAGCAAGTTAAAATAAGGCTAGTCCGT
CA8	TGTACGAAGTGAGATTTCAC		TTTCTTGGCTTTATATATCTTGTGGAAAGGACGAAACACCGTGTACGAAGTGAGATTTCACGTTTTAGAGCTAGAAATAGCAAGTTAAAATAAGGCTAGTCCGT
CA8	CCGTGTGCTCAGAACCACGC		TTTCTTGGCTTTATATATCTTGTGGAAAGGACGAAACACCGCCGTGTGCTCAGAACCACGCGTTTTAGAGCTAGAAATAGCAAGTTAAAATAAGGCTAGTCCGT
CA8	CTCAGCTCCATCTGATCCAC		TTTCTTGGCTTTATATATCTTGTGGAAAGGACGAAACACCGCTCAGCTCCATCTGATCCACGTTTTAGAGCTAGAAATAGCAAGTTAAAATAAGGCTAGTCCGT
CA8	ATCAATGCTGCCAAACAGAG		TTTCTTGGCTTTATATATCTTGTGGAAAGGACGAAACACCGATCAATGCTGCCAAACAGAGGTTTTAGAGCTAGAAATAGCAAGTTAAAATAAGGCTAGTCCGT
CA9	GGCGGATATCCACCGGGGAC		TTTCTTGGCTTTATATATCTTGTGGAAAGGACGAAACACCGGGCGGATATCCACCGGGGACGTTTTAGAGCTAGAAATAGCAAGTTAAAATAAGGCTAGTCCGT
CA9	CACTGTGGCCATTGTTGCGC		TTTCTTGGCTTTATATATCTTGTGGAAAGGACGAAACACCGCACTGTGGCCATTGTTGCGCGTTTTAGAGCTAGAAATAGCAAGTTAAAATAAGGCTAGTCCGT
CA9	CTCCATAGCGCCAATGACTC		TTTCTTGGCTTTATATATCTTGTGGAAAGGACGAAACACCGCTCCATAGCGCCAATGACTCGTTTTAGAGCTAGAAATAGCAAGTTAAAATAAGGCTAGTCCGT
CA9	TCTGGGTGAATCCTCTTCAC		TTTCTTGGCTTTATATATCTTGTGGAAAGGACGAAACACCGTCTGGGTGAATCCTCTTCACGTTTTAGAGCTAGAAATAGCAAGTTAAAATAAGGCTAGTCCGT
CA9	AGAGGATCTACCTACTGTTG		TTTCTTGGCTTTATATATCTTGTGGAAAGGACGAAACACCGAGAGGATCTACCTACTGTTGGTTTTAGAGCTAGAAATAGCAAGTTAAAATAAGGCTAGTCCGT
CA9	CAGGGGATGACCAGAGTCAT		TTTCTTGGCTTTATATATCTTGTGGAAAGGACGAAACACCGCAGGGGATGACCAGAGTCATGTTTTAGAGCTAGAAATAGCAAGTTAAAATAAGGCTAGTCCGT
CAD	CCACTACCAGTGCTGCTACG		TTTCTTGGCTTTATATATCTTGTGGAAAGGACGAAACACCGCCACTACCAGTGCTGCTACGGTTTTAGAGCTAGAAATAGCAAGTTAAAATAAGGCTAGTCCGT
CAD	CCCCCTGTATTGAATACCCG		TTTCTTGGCTTTATATATCTTGTGGAAAGGACGAAACACCGCCCCCTGTATTGAATACCCGGTTTTAGAGCTAGAAATAGCAAGTTAAAATAAGGCTAGTCCGT
CAD	ACTCCACGGGTATTCAATAC		TTTCTTGGCTTTATATATCTTGTGGAAAGGACGAAACACCGACTCCACGGGTATTCAATACGTTTTAGAGCTAGAAATAGCAAGTTAAAATAAGGCTAGTCCGT
CAD	GTGCTCACCTATCCTCTGAT		TTTCTTGGCTTTATATATCTTGTGGAAAGGACGAAACACCGGTGCTCACCTATCCTCTGATGTTTTAGAGCTAGAAATAGCAAGTTAAAATAAGGCTAGTCCGT
CAD	CCACGTAGCAGCACTGGTAG		TTTCTTGGCTTTATATATCTTGTGGAAAGGACGAAACACCGCCACGTAGCAGCACTGGTAGGTTTTAGAGCTAGAAATAGCAAGTTAAAATAAGGCTAGTCCGT
CAD	CCTCACCGATCCCTCCTACA		TTTCTTGGCTTTATATATCTTGTGGAAAGGACGAAACACCGCCTCACCGATCCCTCCTACAGTTTTAGAGCTAGAAATAGCAAGTTAAAATAAGGCTAGTCCGT
CAMKMT	TGAGATGGAGTCGCGAGTCG		TTTCTTGGCTTTATATATCTTGTGGAAAGGACGAAACACCGTGAGATGGAGTCGCGAGTCGGTTTTAGAGCTAGAAATAGCAAGTTAAAATAAGGCTAGTCCGT
CAMKMT	CGGCGAGACCGCGCGAGCAG		TTTCTTGGCTTTATATATCTTGTGGAAAGGACGAAACACCGCGGCGAGACCGCGCGAGCAGGTTTTAGAGCTAGAAATAGCAAGTTAAAATAAGGCTAGTCCGT
CAMKMT	TAAGCCAAAACCTCTTCAGA		TTTCTTGGCTTTATATATCTTGTGGAAAGGACGAAACACCGTAAGCCAAAACCTCTTCAGAGTTTTAGAGCTAGAAATAGCAAGTTAAAATAAGGCTAGTCCGT
CAMKMT	TGAATATATTATTGTGCTTG		TTTCTTGGCTTTATATATCTTGTGGAAAGGACGAAACACCGTGAATATATTATTGTGCTTGGTTTTAGAGCTAGAAATAGCAAGTTAAAATAAGGCTAGTCCGT
CAMKMT	GCCCTTGCTGTGTGTGAGCT		TTTCTTGGCTTTATATATCTTGTGGAAAGGACGAAACACCGGCCCTTGCTGTGTGTGAGCTGTTTTAGAGCTAGAAATAGCAAGTTAAAATAAGGCTAGTCCGT
CAMKMT	GGTGGCATGACATGCTTGGC		TTTCTTGGCTTTATATATCTTGTGGAAAGGACGAAACACCGGGTGGCATGACATGCTTGGCGTTTTAGAGCTAGAAATAGCAAGTTAAAATAAGGCTAGTCCGT
CANT1	ATTCGATACCGAATCCCAGC		TTTCTTGGCTTTATATATCTTGTGGAAAGGACGAAACACCGATTCGATACCGAATCCCAGCGTTTTAGAGCTAGAAATAGCAAGTTAAAATAAGGCTAGTCCGT
CANT1	AGCCCGCAGGGCGTTGTAGT		TTTCTTGGCTTTATATATCTTGTGGAAAGGACGAAACACCGAGCCCGCAGGGCGTTGTAGTGTTTTAGAGCTAGAAATAGCAAGTTAAAATAAGGCTAGTCCGT
CANT1	GGGGTCGTCTACCAGATCGA		TTTCTTGGCTTTATATATCTTGTGGAAAGGACGAAACACCGGGGGTCGTCTACCAGATCGAGTTTTAGAGCTAGAAATAGCAAGTTAAAATAAGGCTAGTCCGT
CANT1	ATCGGAAGCGTGAAATACGA		TTTCTTGGCTTTATATATCTTGTGGAAAGGACGAAACACCGATCGGAAGCGTGAAATACGAGTTTTAGAGCTAGAAATAGCAAGTTAAAATAAGGCTAGTCCGT
CANT1	GTATTTCACGCTTCCGATCT		TTTCTTGGCTTTATATATCTTGTGGAAAGGACGAAACACCGGTATTTCACGCTTCCGATCTGTTTTAGAGCTAGAAATAGCAAGTTAAAATAAGGCTAGTCCGT
CANT1	GAAGGACGAGCGTCTGTACG		TTTCTTGGCTTTATATATCTTGTGGAAAGGACGAAACACCGGAAGGACGAGCGTCTGTACGGTTTTAGAGCTAGAAATAGCAAGTTAAAATAAGGCTAGTCCGT
CARNS1	CGCGGTCCTGAGTCTCCGGA		TTTCTTGGCTTTATATATCTTGTGGAAAGGACGAAACACCGCGCGGTCCTGAGTCTCCGGAGTTTTAGAGCTAGAAATAGCAAGTTAAAATAAGGCTAGTCCGT
CARNS1	CTTTCACCTACAAGCCGCCG		TTTCTTGGCTTTATATATCTTGTGGAAAGGACGAAACACCGCTTTCACCTACAAGCCGCCGGTTTTAGAGCTAGAAATAGCAAGTTAAAATAAGGCTAGTCCGT
CARNS1	CGGGGGATCCCTTGCAGTCC		TTTCTTGGCTTTATATATCTTGTGGAAAGGACGAAACACCGCGGGGGATCCCTTGCAGTCCGTTTTAGAGCTAGAAATAGCAAGTTAAAATAAGGCTAGTCCGT
CARNS1	GCGGGGGGACAAAGTCATCC		TTTCTTGGCTTTATATATCTTGTGGAAAGGACGAAACACCGGCGGGGGGACAAAGTCATCCGTTTTAGAGCTAGAAATAGCAAGTTAAAATAAGGCTAGTCCGT
CARNS1	GGAGGTGACCTTGTGCGTTC		TTTCTTGGCTTTATATATCTTGTGGAAAGGACGAAACACCGGGAGGTGACCTTGTGCGTTCGTTTTAGAGCTAGAAATAGCAAGTTAAAATAAGGCTAGTCCGT
CARNS1	GGGGGAGCCCAGAACGCACA		TTTCTTGGCTTTATATATCTTGTGGAAAGGACGAAACACCGGGGGGAGCCCAGAACGCACAGTTTTAGAGCTAGAAATAGCAAGTTAAAATAAGGCTAGTCCGT
CAT	AGTGGAGAACCGAACTGCGA		TTTCTTGGCTTTATATATCTTGTGGAAAGGACGAAACACCGAGTGGAGAACCGAACTGCGAGTTTTAGAGCTAGAAATAGCAAGTTAAAATAAGGCTAGTCCGT
CAT	CAATGATGATAACGTTACTC		TTTCTTGGCTTTATATATCTTGTGGAAAGGACGAAACACCGCAATGATGATAACGTTACTCGTTTTAGAGCTAGAAATAGCAAGTTAAAATAAGGCTAGTCCGT
CAT	TTCCGGAGCACCAAAGCTGT		TTTCTTGGCTTTATATATCTTGTGGAAAGGACGAAACACCGTTCCGGAGCACCAAAGCTGTGTTTTAGAGCTAGAAATAGCAAGTTAAAATAAGGCTAGTCCGT
CAT	CCGTGGGCCCCTTCTTGTTC		TTTCTTGGCTTTATATATCTTGTGGAAAGGACGAAACACCGCCGTGGGCCCCTTCTTGTTCGTTTTAGAGCTAGAAATAGCAAGTTAAAATAAGGCTAGTCCGT
CAT	GACACAGTTCGGGACCCTCG		TTTCTTGGCTTTATATATCTTGTGGAAAGGACGAAACACCGGACACAGTTCGGGACCCTCGGTTTTAGAGCTAGAAATAGCAAGTTAAAATAAGGCTAGTCCGT
CAT	AGAAGACTCCCATCGCAGTT		TTTCTTGGCTTTATATATCTTGTGGAAAGGACGAAACACCGAGAAGACTCCCATCGCAGTTGTTTTAGAGCTAGAAATAGCAAGTTAAAATAAGGCTAGTCCGT
CBR1	GTCCGGCATCCATGTAGCGC		TTTCTTGGCTTTATATATCTTGTGGAAAGGACGAAACACCGGTCCGGCATCCATGTAGCGCGTTTTAGAGCTAGAAATAGCAAGTTAAAATAAGGCTAGTCCGT
CBR1	CGTCACCCCGTATGCGCTGC		TTTCTTGGCTTTATATATCTTGTGGAAAGGACGAAACACCGCGTCACCCCGTATGCGCTGCGTTTTAGAGCTAGAAATAGCAAGTTAAAATAAGGCTAGTCCGT
CBR1	CGTTGTTGACCAGCACGTCC		TTTCTTGGCTTTATATATCTTGTGGAAAGGACGAAACACCGCGTTGTTGACCAGCACGTCCGTTTTAGAGCTAGAAATAGCAAGTTAAAATAAGGCTAGTCCGT
CBR1	TTGGCGTCACCGTTCTGTCC		TTTCTTGGCTTTATATATCTTGTGGAAAGGACGAAACACCGTTGGCGTCACCGTTCTGTCCGTTTTAGAGCTAGAAATAGCAAGTTAAAATAAGGCTAGTCCGT
CBR1	CTCCCTCTAATAAAACCCCA		TTTCTTGGCTTTATATATCTTGTGGAAAGGACGAAACACCGCTCCCTCTAATAAAACCCCAGTTTTAGAGCTAGAAATAGCAAGTTAAAATAAGGCTAGTCCGT
CBR1	GTAATTCTGTGCACACATCT		TTTCTTGGCTTTATATATCTTGTGGAAAGGACGAAACACCGGTAATTCTGTGCACACATCTGTTTTAGAGCTAGAAATAGCAAGTTAAAATAAGGCTAGTCCGT
CBR3	GTACGGGGGGCTCAACGTAC		TTTCTTGGCTTTATATATCTTGTGGAAAGGACGAAACACCGGTACGGGGGGCTCAACGTACGTTTTAGAGCTAGAAATAGCAAGTTAAAATAAGGCTAGTCCGT
CBR3	GCACCTACTCTTGAAGGCGA		TTTCTTGGCTTTATATATCTTGTGGAAAGGACGAAACACCGGCACCTACTCTTGAAGGCGAGTTTTAGAGCTAGAAATAGCAAGTTAAAATAAGGCTAGTCCGT
CBR3	TAAGACCGTGACCCCCAACT		TTTCTTGGCTTTATATATCTTGTGGAAAGGACGAAACACCGTAAGACCGTGACCCCCAACTGTTTTAGAGCTAGAAATAGCAAGTTAAAATAAGGCTAGTCCGT
CBR3	CTGCCGATAATGAAACCTCA		TTTCTTGGCTTTATATATCTTGTGGAAAGGACGAAACACCGCTGCCGATAATGAAACCTCAGTTTTAGAGCTAGAAATAGCAAGTTAAAATAAGGCTAGTCCGT
CBR3	TCTTATCGAGGATCCTGGCC		TTTCTTGGCTTTATATATCTTGTGGAAAGGACGAAACACCGTCTTATCGAGGATCCTGGCCGTTTTAGAGCTAGAAATAGCAAGTTAAAATAAGGCTAGTCCGT
CBR3	CATCTCAGCTTTAATGTCAA		TTTCTTGGCTTTATATATCTTGTGGAAAGGACGAAACACCGCATCTCAGCTTTAATGTCAAGTTTTAGAGCTAGAAATAGCAAGTTAAAATAAGGCTAGTCCGT
CBR4	TTCACGTGCTCTTGCTAAAG		TTTCTTGGCTTTATATATCTTGTGGAAAGGACGAAACACCGTTCACGTGCTCTTGCTAAAGGTTTTAGAGCTAGAAATAGCAAGTTAAAATAAGGCTAGTCCGT
CBR4	TCCGTTTACAGTGCCAGTAA		TTTCTTGGCTTTATATATCTTGTGGAAAGGACGAAACACCGTCCGTTTACAGTGCCAGTAAGTTTTAGAGCTAGAAATAGCAAGTTAAAATAAGGCTAGTCCGT
CBR4	ACTATGATTCAACAACAGGG		TTTCTTGGCTTTATATATCTTGTGGAAAGGACGAAACACCGACTATGATTCAACAACAGGGGTTTTAGAGCTAGAAATAGCAAGTTAAAATAAGGCTAGTCCGT
CBR4	TTTAGGTCGAGTAAATTTCT		TTTCTTGGCTTTATATATCTTGTGGAAAGGACGAAACACCGTTTAGGTCGAGTAAATTTCTGTTTTAGAGCTAGAAATAGCAAGTTAAAATAAGGCTAGTCCGT
CBR4	TTAGAATCACCGTATATTAC		TTTCTTGGCTTTATATATCTTGTGGAAAGGACGAAACACCGTTAGAATCACCGTATATTACGTTTTAGAGCTAGAAATAGCAAGTTAAAATAAGGCTAGTCCGT
CBR4	TGACCTGTAAAGCTGCCATG		TTTCTTGGCTTTATATATCTTGTGGAAAGGACGAAACACCGTGACCTGTAAAGCTGCCATGGTTTTAGAGCTAGAAATAGCAAGTTAAAATAAGGCTAGTCCGT
CBS	GATTTCGTTCTTCAGCCGCC		TTTCTTGGCTTTATATATCTTGTGGAAAGGACGAAACACCGGATTTCGTTCTTCAGCCGCCGTTTTAGAGCTAGAAATAGCAAGTTAAAATAAGGCTAGTCCGT
CBS	GAGTCGAACCTGGCATTGGT		TTTCTTGGCTTTATATATCTTGTGGAAAGGACGAAACACCGGAGTCGAACCTGGCATTGGTGTTTTAGAGCTAGAAATAGCAAGTTAAAATAAGGCTAGTCCGT
CBS	TGTGCCCTCAGGGATCGGGC		TTTCTTGGCTTTATATATCTTGTGGAAAGGACGAAACACCGTGTGCCCTCAGGGATCGGGCGTTTTAGAGCTAGAAATAGCAAGTTAAAATAAGGCTAGTCCGT
CBS	ATCTTGTTGATTCTGACCAT		TTTCTTGGCTTTATATATCTTGTGGAAAGGACGAAACACCGATCTTGTTGATTCTGACCATGTTTTAGAGCTAGAAATAGCAAGTTAAAATAAGGCTAGTCCGT
CBS	TTCTCGGAGCTCATCTTCTC		TTTCTTGGCTTTATATATCTTGTGGAAAGGACGAAACACCGTTCTCGGAGCTCATCTTCTCGTTTTAGAGCTAGAAATAGCAAGTTAAAATAAGGCTAGTCCGT
CBS	ATGGTCAGAATCAACAAGAT		TTTCTTGGCTTTATATATCTTGTGGAAAGGACGAAACACCGATGGTCAGAATCAACAAGATGTTTTAGAGCTAGAAATAGCAAGTTAAAATAAGGCTAGTCCGT
CCBL1	TGAGCATGACGTCGTGAACT		TTTCTTGGCTTTATATATCTTGTGGAAAGGACGAAACACCGTGAGCATGACGTCGTGAACTGTTTTAGAGCTAGAAATAGCAAGTTAAAATAAGGCTAGTCCGT
CCBL1	GTTCACGACGTCATGCTCAC		TTTCTTGGCTTTATATATCTTGTGGAAAGGACGAAACACCGGTTCACGACGTCATGCTCACGTTTTAGAGCTAGAAATAGCAAGTTAAAATAAGGCTAGTCCGT
CCBL1	AGTCGATCCCGTCTAGCCTT		TTTCTTGGCTTTATATATCTTGTGGAAAGGACGAAACACCGAGTCGATCCCGTCTAGCCTTGTTTTAGAGCTAGAAATAGCAAGTTAAAATAAGGCTAGTCCGT
CCBL1	ACGGGATCGACTACAACCCC		TTTCTTGGCTTTATATATCTTGTGGAAAGGACGAAACACCGACGGGATCGACTACAACCCCGTTTTAGAGCTAGAAATAGCAAGTTAAAATAAGGCTAGTCCGT
CCBL1	CTACGAGCCCATGACAATGA		TTTCTTGGCTTTATATATCTTGTGGAAAGGACGAAACACCGCTACGAGCCCATGACAATGAGTTTTAGAGCTAGAAATAGCAAGTTAAAATAAGGCTAGTCCGT
CCBL1	ACCCCCTGCCATCATTGTCA		TTTCTTGGCTTTATATATCTTGTGGAAAGGACGAAACACCGACCCCCTGCCATCATTGTCAGTTTTAGAGCTAGAAATAGCAAGTTAAAATAAGGCTAGTCCGT
CCBL2	AGCCTGAATCAGTATACACG		TTTCTTGGCTTTATATATCTTGTGGAAAGGACGAAACACCGAGCCTGAATCAGTATACACGGTTTTAGAGCTAGAAATAGCAAGTTAAAATAAGGCTAGTCCGT
CCBL2	AGCCTCGTGTATACTGATTC		TTTCTTGGCTTTATATATCTTGTGGAAAGGACGAAACACCGAGCCTCGTGTATACTGATTCGTTTTAGAGCTAGAAATAGCAAGTTAAAATAAGGCTAGTCCGT
CCBL2	CTCTACCGCTAAGAGAGCAG		TTTCTTGGCTTTATATATCTTGTGGAAAGGACGAAACACCGCTCTACCGCTAAGAGAGCAGGTTTTAGAGCTAGAAATAGCAAGTTAAAATAAGGCTAGTCCGT
CCBL2	AAGGACTTGATAGTAATGTG		TTTCTTGGCTTTATATATCTTGTGGAAAGGACGAAACACCGAAGGACTTGATAGTAATGTGGTTTTAGAGCTAGAAATAGCAAGTTAAAATAAGGCTAGTCCGT
CCBL2	CAGCAGAAGTAGAGAATCCG		TTTCTTGGCTTTATATATCTTGTGGAAAGGACGAAACACCGCAGCAGAAGTAGAGAATCCGGTTTTAGAGCTAGAAATAGCAAGTTAAAATAAGGCTAGTCCGT
CCBL2	TGAAATTCACAAATGCAAAA		TTTCTTGGCTTTATATATCTTGTGGAAAGGACGAAACACCGTGAAATTCACAAATGCAAAAGTTTTAGAGCTAGAAATAGCAAGTTAAAATAAGGCTAGTCCGT
CD38	TGTACTTGACGCATCGCGCC		TTTCTTGGCTTTATATATCTTGTGGAAAGGACGAAACACCGTGTACTTGACGCATCGCGCCGTTTTAGAGCTAGAAATAGCAAGTTAAAATAAGGCTAGTCCGT
CD38	CCACCGCGAGCACCACGACG		TTTCTTGGCTTTATATATCTTGTGGAAAGGACGAAACACCGCCACCGCGAGCACCACGACGGTTTTAGAGCTAGAAATAGCAAGTTAAAATAAGGCTAGTCCGT
CD38	TCAGACCGTACCTTGCAACA		TTTCTTGGCTTTATATATCTTGTGGAAAGGACGAAACACCGTCAGACCGTACCTTGCAACAGTTTTAGAGCTAGAAATAGCAAGTTAAAATAAGGCTAGTCCGT
CD38	TGAAAGCATCCCATACACTT		TTTCTTGGCTTTATATATCTTGTGGAAAGGACGAAACACCGTGAAAGCATCCCATACACTTGTTTTAGAGCTAGAAATAGCAAGTTAAAATAAGGCTAGTCCGT
CD38	CCAGCGGGACATGTTCACCC		TTTCTTGGCTTTATATATCTTGTGGAAAGGACGAAACACCGCCAGCGGGACATGTTCACCCGTTTTAGAGCTAGAAATAGCAAGTTAAAATAAGGCTAGTCCGT
CD38	TCTGGCCCATCAGTTCACAC		TTTCTTGGCTTTATATATCTTGTGGAAAGGACGAAACACCGTCTGGCCCATCAGTTCACACGTTTTAGAGCTAGAAATAGCAAGTTAAAATAAGGCTAGTCCGT
CDA	TGAACGGACCGCTATCCAGA		TTTCTTGGCTTTATATATCTTGTGGAAAGGACGAAACACCGTGAACGGACCGCTATCCAGAGTTTTAGAGCTAGAAATAGCAAGTTAAAATAAGGCTAGTCCGT
CDA	GTGTACATGACCAAGCCGGA		TTTCTTGGCTTTATATATCTTGTGGAAAGGACGAAACACCGGTGTACATGACCAAGCCGGAGTTTTAGAGCTAGAAATAGCAAGTTAAAATAAGGCTAGTCCGT
CDA	GGTCATGTACACGGGCCAGT		TTTCTTGGCTTTATATATCTTGTGGAAAGGACGAAACACCGGGTCATGTACACGGGCCAGTGTTTTAGAGCTAGAAATAGCAAGTTAAAATAAGGCTAGTCCGT
CDA	AGAAAATGCCTGCTACCCGC		TTTCTTGGCTTTATATATCTTGTGGAAAGGACGAAACACCGAGAAAATGCCTGCTACCCGCGTTTTAGAGCTAGAAATAGCAAGTTAAAATAAGGCTAGTCCGT
CDA	AAAGTGACTGTAGGGGCAGT		TTTCTTGGCTTTATATATCTTGTGGAAAGGACGAAACACCGAAAGTGACTGTAGGGGCAGTGTTTTAGAGCTAGAAATAGCAAGTTAAAATAAGGCTAGTCCGT
CDA	CCCCTACAGTCACTTTCCTG		TTTCTTGGCTTTATATATCTTGTGGAAAGGACGAAACACCGCCCCTACAGTCACTTTCCTGGTTTTAGAGCTAGAAATAGCAAGTTAAAATAAGGCTAGTCCGT
CDIPT	TTCGGATCTACTACACCTCG		TTTCTTGGCTTTATATATCTTGTGGAAAGGACGAAACACCGTTCGGATCTACTACACCTCGGTTTTAGAGCTAGAAATAGCAAGTTAAAATAAGGCTAGTCCGT
CDIPT	GTGTAGTAGATCCGAAGCAC		TTTCTTGGCTTTATATATCTTGTGGAAAGGACGAAACACCGGTGTAGTAGATCCGAAGCACGTTTTAGAGCTAGAAATAGCAAGTTAAAATAAGGCTAGTCCGT
CDIPT	GTCCATCGAAAGCGTCCAGC		TTTCTTGGCTTTATATATCTTGTGGAAAGGACGAAACACCGGTCCATCGAAAGCGTCCAGCGTTTTAGAGCTAGAAATAGCAAGTTAAAATAAGGCTAGTCCGT
CDIPT	GCTGCTCGCGCTCTTAATCA		TTTCTTGGCTTTATATATCTTGTGGAAAGGACGAAACACCGGCTGCTCGCGCTCTTAATCAGTTTTAGAGCTAGAAATAGCAAGTTAAAATAAGGCTAGTCCGT
CDIPT	AATCTTCCAGGAACCCGGTT		TTTCTTGGCTTTATATATCTTGTGGAAAGGACGAAACACCGAATCTTCCAGGAACCCGGTTGTTTTAGAGCTAGAAATAGCAAGTTAAAATAAGGCTAGTCCGT
CDIPT	GCTCTGTTCACCTTGTGTGC		TTTCTTGGCTTTATATATCTTGTGGAAAGGACGAAACACCGGCTCTGTTCACCTTGTGTGCGTTTTAGAGCTAGAAATAGCAAGTTAAAATAAGGCTAGTCCGT
CDO1	TAGGTATACCCGAAATCTTG		TTTCTTGGCTTTATATATCTTGTGGAAAGGACGAAACACCGTAGGTATACCCGAAATCTTGGTTTTAGAGCTAGAAATAGCAAGTTAAAATAAGGCTAGTCCGT
CDO1	CTCTACTCGATGTAAGCCAA		TTTCTTGGCTTTATATATCTTGTGGAAAGGACGAAACACCGCTCTACTCGATGTAAGCCAAGTTTTAGAGCTAGAAATAGCAAGTTAAAATAAGGCTAGTCCGT
CDO1	ACAGGCAACTTCGGGCTCGC		TTTCTTGGCTTTATATATCTTGTGGAAAGGACGAAACACCGACAGGCAACTTCGGGCTCGCGTTTTAGAGCTAGAAATAGCAAGTTAAAATAAGGCTAGTCCGT
CDO1	AACCAGTGTGCCTACATCAA		TTTCTTGGCTTTATATATCTTGTGGAAAGGACGAAACACCGAACCAGTGTGCCTACATCAAGTTTTAGAGCTAGAAATAGCAAGTTAAAATAAGGCTAGTCCGT
CDO1	AGTAGAGAACATCAGCCATA		TTTCTTGGCTTTATATATCTTGTGGAAAGGACGAAACACCGAGTAGAGAACATCAGCCATAGTTTTAGAGCTAGAAATAGCAAGTTAAAATAAGGCTAGTCCGT
CDO1	AGACTTCTTGACCATCTCAT		TTTCTTGGCTTTATATATCTTGTGGAAAGGACGAAACACCGAGACTTCTTGACCATCTCATGTTTTAGAGCTAGAAATAGCAAGTTAAAATAAGGCTAGTCCGT
CDS1	ATCATTCTTATGATCTACCA		TTTCTTGGCTTTATATATCTTGTGGAAAGGACGAAACACCGATCATTCTTATGATCTACCAGTTTTAGAGCTAGAAATAGCAAGTTAAAATAAGGCTAGTCCGT
CDS1	GTCATCCAAAATCTGTTTGA		TTTCTTGGCTTTATATATCTTGTGGAAAGGACGAAACACCGGTCATCCAAAATCTGTTTGAGTTTTAGAGCTAGAAATAGCAAGTTAAAATAAGGCTAGTCCGT
CDS1	CAACTTAGTGTTCTAAACCA		TTTCTTGGCTTTATATATCTTGTGGAAAGGACGAAACACCGCAACTTAGTGTTCTAAACCAGTTTTAGAGCTAGAAATAGCAAGTTAAAATAAGGCTAGTCCGT
CDS1	TACAAGAAGCATCAGCATGA		TTTCTTGGCTTTATATATCTTGTGGAAAGGACGAAACACCGTACAAGAAGCATCAGCATGAGTTTTAGAGCTAGAAATAGCAAGTTAAAATAAGGCTAGTCCGT
CDS1	TTCTTTGTAGGTGGAAAAAC		TTTCTTGGCTTTATATATCTTGTGGAAAGGACGAAACACCGTTCTTTGTAGGTGGAAAAACGTTTTAGAGCTAGAAATAGCAAGTTAAAATAAGGCTAGTCCGT
CDS1	TCATGCCTTCAAACAGATTT		TTTCTTGGCTTTATATATCTTGTGGAAAGGACGAAACACCGTCATGCCTTCAAACAGATTTGTTTTAGAGCTAGAAATAGCAAGTTAAAATAAGGCTAGTCCGT
CDS2	TATTTACTGAGAATCCGCAA		TTTCTTGGCTTTATATATCTTGTGGAAAGGACGAAACACCGTATTTACTGAGAATCCGCAAGTTTTAGAGCTAGAAATAGCAAGTTAAAATAAGGCTAGTCCGT
CDS2	TTATCGACTGCAGTTCTACA		TTTCTTGGCTTTATATATCTTGTGGAAAGGACGAAACACCGTTATCGACTGCAGTTCTACAGTTTTAGAGCTAGAAATAGCAAGTTAAAATAAGGCTAGTCCGT
CDS2	ACCTATTAGATAGAGAGTAA		TTTCTTGGCTTTATATATCTTGTGGAAAGGACGAAACACCGACCTATTAGATAGAGAGTAAGTTTTAGAGCTAGAAATAGCAAGTTAAAATAAGGCTAGTCCGT
CDS2	ATTACAGATCACACAAGATA		TTTCTTGGCTTTATATATCTTGTGGAAAGGACGAAACACCGATTACAGATCACACAAGATAGTTTTAGAGCTAGAAATAGCAAGTTAAAATAAGGCTAGTCCGT
[truncated: 8,306 more rows]

## Sheet: Supplementary Data 2
gene id	sg number	neg|p-value	neg|good sgrna number	neg|Log2 Fold change
AMY2A	3	0.0071333	3	-6.4376
KYNU	6	0.018247	5	-6.2491
UGT2B28	2	0.0065271	2	-6.1003
PAH	6	0.00054503	6	-6.0895
PIK3C2A	6	0.026425	5	-5.8893
MTMR8	5	0.0019116	5	-5.8621
AKR1C2	5	0.096625	3	-5.8251
PTS	6	0.029009	5	-5.8077
DGKI	6	0.019087	5	-5.8072
PLCG1	5	0.01563	4	-5.7347
ACSL5	6	2.66e-06	4	-5.6397
UQCR11	6	0.010425	4	-5.565
LHPP	6	0.03087	5	-5.5244
ALDH1B1	6	0.019985	5	-5.5097
RDH12	6	0.034092	5	-5.4755
SHMT1	6	0.04134	4	-5.4609
GDPD3	5	0.12406	3	-5.4598
MRI1	6	0.012626	5	-5.4359
GNS	4	0.0047298	4	-5.3079
ACADL	6	0.047758	5	-5.2331
PLCZ1	6	0.082167	4	-5.2328
PPAP2C	6	0.074781	4	-5.1892
PLCB1	6	0.059648	4	-5.1653
SRD5A3	5	0.15529	3	-5.1445
UQCRC2	5	0.028169	5	-5.1386
WBSCR17	6	0.045599	4	-5.0995
DCXR	5	0.015737	5	-5.089
POLR1B	6	0.021512	6	-5.0354
CYP4F8	5	0.047248	5	-4.9938
ST6GALNAC6	6	0.093626	4	-4.9417
GLS	5	0.035661	4	-4.9377
ALDH3B1	6	0.089723	4	-4.9092
TKTL1	6	0.097481	4	-4.8735
CYP26B1	6	0.096008	4	-4.8189
ACYP1	5	0.10971	4	-4.814
SYNJ1	6	0.094429	4	-4.8104
MAOA	6	0.079317	5	-4.8072
POLD4	6	0.0032782	6	-4.7507
SDHA	6	0.094041	4	-4.6838
MOCS2	5	0.0075534	4	-4.6712
GSTT2B	2	0.074409	2	-4.6662
ATP6V0A4	5	0.18446	4	-4.6004
RIMKLB	6	0.091451	4	-4.5905
B3GALT2	6	0.10313	4	-4.5624
CYP2J2	5	0.16116	3	-4.5106
RDH8	5	0.19092	3	-4.4802
FNTA	6	0.095062	4	-4.4568
GADL1	6	0.1235	4	-4.4415
TMEM86B	6	0.10082	4	-4.305
IMPDH1	6	0.12701	4	-4.2915
SACM1L	6	0.055016	5	-4.2744
ADSS	5	0.19882	3	-4.253
PANK4	6	0.07585	4	-4.22
GGCX	6	0.087479	5	-4.2188
PIGW	5	0.19811	3	-4.1697
UGT1A1	2	0.12436	2	-4.0898
POLR2D	6	0.11863	4	-4.0885
PLCD4	6	0.036001	4	-4.0775
HSD17B3	5	0.18771	3	-4.0622
NOS2	6	0.094636	5	-4.0208
ALDH9A1	5	0.01445	4	-3.9197
ASPDH	6	0.12769	4	-3.9136
GGH	5	0.045445	4	-3.8926
CHST11	6	0.060892	4	-3.8723
ADCY10	6	0.10949	5	-3.8711
ENO2	5	0.068581	4	-3.8703
CNDP2	6	0.086315	4	-3.8418
FNTB	6	0.044722	4	-3.8353
EHHADH	6	0.021804	6	-3.7911
PLA2G2F	6	0.12595	4	-3.77
ATP5O	6	0.17543	4	-3.6916
ALG1	6	0.083401	4	-3.6711
GALNTL5	6	0.059196	5	-3.6652
ACAA2	6	0.21461	4	-3.6505
HPGDS	5	0.093036	4	-3.6449
CDS1	6	0.056612	5	-3.6441
CDO1	5	0.018289	3	-3.6411
DLST	6	0.11386	4	-3.6142
PDE3B	6	0.21366	4	-3.6041
RDH16	6	0.061647	5	-3.576
NDUFC2-KCTD14	4	0.13712	3	-3.5662
PNPLA4	6	0.057537	4	-3.5315
FUT8	4	0.012222	3	-3.5217
COLGALT2	6	0.078323	4	-3.5136
DGKK	5	0.020448	3	-3.5012
SETMAR	6	0.077238	4	-3.4496
ACSL1	6	0.0049053	6	-3.4418
GLUL	5	0.044307	4	-3.4227
PTDSS2	6	0.048247	4	-3.4221
MTMR1	6	0.0026986	6	-3.422
CCBL1	6	0.1762	4	-3.3964
COX8A	6	0.23498	4	-3.3827
ARSA	6	0.13996	5	-3.3819
MGAT4B	5	0.11165	4	-3.3789
DHRS4L1	6	0.15286	5	-3.377
HS3ST2	6	0.063429	4	-3.3677
PIK3C2B	5	0.23652	4	-3.3664
CYB5RL	5	0.1137	4	-3.3521
P4HA1	6	0.0062027	6	-3.335
EXT2	6	0.071336	5	-3.3293
GALM	6	0.0047351	3	-3.3193
GPX7	6	0.23988	4	-3.2882
AK5	5	0.066491	4	-3.2457
CA5A	6	0.14207	4	-3.2386
ASPA	6	0.17801	4	-3.225
BCAT1	6	0.086453	5	-3.2031
ACSBG2	4	0.030009	3	-3.1849
AGXT2	6	0.13051	4	-3.1827
CES2	6	0.091877	5	-3.1744
GGCT	6	0.059898	5	-3.1522
PAPSS1	6	0.23368	4	-3.149
POLR3G	5	0.069671	4	-3.1481
INPP5A	5	0.13977	4	-3.1474
IDH3A	6	0.10142	4	-3.1232
G6PC	5	0.10845	3	-3.1215
MTM1	5	0.10888	3	-3.1148
HYAL1	5	0.22719	3	-3.105
DHCR24	6	0.015365	6	-3.0777
RDH5	5	0.073048	3	-3.0764
HAGH	6	0.17919	4	-3.065
NDUFV2	5	0.11796	3	-3.0648
VKORC1	6	0.11923	4	-3.0627
SUV39H1	6	0.12434	5	-3.0594
PPT1	5	0.13812	4	-3.0073
ARG1	6	0.2297	4	-3.0052
OCRL	5	0.12035	4	-2.9998
ABO	6	0.2202	4	-2.9838
PLA1A	5	0.11082	4	-2.9772
FDPS	6	0.10255	3	-2.9722
NPR1	6	0.068475	4	-2.966
AK4	6	0.15198	5	-2.9574
CKMT1B	4	0.039447	2	-2.9372
UQCRFS1	6	0.13755	3	-2.9223
CPS1	6	0.085352	5	-2.9214
FUCA1	6	0.10943	5	-2.9156
ATP6V0B	6	0.21795	4	-2.9105
NAT8	6	0.2267	4	-2.8907
EHMT2	6	0.15402	4	-2.88
AGMAT	6	0.21295	4	-2.8701
LDHAL6A	6	0.072803	5	-2.8625
ENTPD6	5	0.15249	3	-2.8522
MPST	5	0.071522	3	-2.8466
SDR16C5	5	0.13055	3	-2.8328
CMPK1	6	0.2109	3	-2.8324
DBT	6	0.27485	4	-2.8082
COX8C	6	0.22912	4	-2.803
EXT1	6	0.18027	4	-2.7774
APIP	6	0.13074	4	-2.7708
MOCOS	6	0.24282	4	-2.7656
NQO1	6	0.22058	4	-2.7578
UGT8	6	0.18652	4	-2.7492
HSD17B10	6	0.069384	4	-2.7362
ALG8	6	0.026186	3	-2.7304
BCKDHB	4	0.076339	3	-2.725
HLCS	6	0.11377	5	-2.7193
GALNT12	5	0.13492	4	-2.7184
ALDOA	6	0.25167	4	-2.7125
SAT2	6	0.14837	4	-2.7019
ST6GALNAC5	6	0.092557	5	-2.6993
PIGP	5	0.27573	4	-2.6975
ALOX12	6	0.19268	4	-2.689
NMNAT1	6	0.11698	5	-2.6852
ALDH6A1	4	0.021485	3	-2.6829
ADCY3	6	0.14279	3	-2.6624
ADH7	5	0.18716	3	-2.6537
PLCB3	6	0.24143	4	-2.6256
NEU2	6	0.17875	4	-2.6084
C12orf5	6	0.08817	5	-2.6081
HS3ST3A1	5	0.28101	3	-2.5945
PTGDS	6	0.29011	4	-2.5658
G6PD	6	0.23786	4	-2.5657
ASRGL1	5	0.17203	3	-2.5557
CP	6	0.076717	5	-2.5484
PIGU	6	0.29648	4	-2.5436
PLA2G6	6	0.14134	5	-2.5422
DCK	6	0.2754	4	-2.542
CYP19A1	6	0.077871	3	-2.49
NPL	6	0.12895	4	-2.4868
OAT	6	0.18978	3	-2.4615
GALC	6	0.18117	3	-2.4541
ZMPSTE24	6	0.2402	4	-2.4541
KMT2E	4	0.083108	4	-2.4504
PPIA	5	0.19504	3	-2.4421
ACHE	5	0.10949	4	-2.4233
PAFAH1B1	3	0.23787	2	-2.4088
GYS1	6	0.25884	3	-2.3601
DHRS4	5	0.30381	3	-2.348
PDE4C	6	0.2419	3	-2.3458
IDI1	4	0.083879	3	-2.338
ALG13	5	0.20352	3	-2.3266
DPYD	6	0.24366	3	-2.3225
VHL	6	0.14746	5	-2.3207
ADA	6	0.31281	4	-2.3207
KDSR	6	0.2835	3	-2.3026
HYAL2	6	0.041329	3	-2.2931
ITPA	5	0.22541	3	-2.2709
CHST13	4	0.09268	3	-2.2284
WHSC1	6	0.1655	3	-2.2229
CHSY3	6	0.04729	5	-2.2085
CSGALNACT1	6	0.19384	4	-2.1982
TBP	4	0.34482	2	-2.1913
GUCY2F	5	0.11303	4	-2.1811
DPM1	5	0.31258	3	-2.1762
ELOVL2	5	0.20375	4	-2.1694
GLYCTK	6	0.26199	4	-2.1682
CHST6	6	0.31773	3	-2.1532
PDE4B	5	0.2351	3	-2.1529
NDUFS4	6	0.041484	4	-2.1484
CERS5	6	0.20446	3	-2.1461
EXTL2	5	0.16684	3	-2.1447
HPSE2	5	0.086634	4	-2.0931
GAPDHS	6	0.18048	5	-2.0841
DTYMK	6	0.1771	3	-2.0835
GALNT1	6	0.089696	5	-2.0653
KHK	5	0.23398	3	-2.0456
BLVRA	6	0.21093	4	-2.0449
CYP1A1	6	0.28651	3	-2.0436
NNMT	6	0.090999	3	-2.0424
DHDDS	6	0.1301	5	-2.0276
PISD	6	0.31432	3	-2.018
PI4KB	6	0.11603	5	-2.0171
PRIM2	5	0.21823	3	-2.0089
ATP6V0E1	5	0.2807	4	-1.9955
RRM2B	5	0.016673	4	-1.9926
ETNK2	6	0.31844	3	-1.9743
AGPAT1	6	0.36396	4	-1.9584
LYPLA1	6	0.21795	3	-1.9335
TPH1	6	0.23902	3	-1.9256
ETHE1	6	0.36555	4	-1.9036
PNP	5	0.10105	4	-1.8865
GXYLT2	6	0.15859	3	-1.8797
GGT7	6	0.22786	4	-1.8684
ENPP2	6	0.26502	3	-1.8442
SIRT3	6	0.29186	3	-1.8427
NOS3	6	0.35969	4	-1.838
ENTPD5	5	0.26135	3	-1.8242
PLOD1	6	0.3235	3	-1.822
MAT2B	4	0.13433	3	-1.8045
ALDH1A2	6	0.15195	3	-1.8028
UQCRQ	4	0.13351	3	-1.7992
MMAB	6	0.15651	5	-1.7886
POLR3F	5	0.35971	3	-1.7864
PCCA	5	0.26423	3	-1.7545
DCTPP1	6	0.3067	3	-1.7512
ATP5G3	6	0.20198	4	-1.7272
PLA2G2A	6	0.093605	4	-1.7264
NMNAT3	6	0.11762	5	-1.7041
DDC	4	0.028786	4	-1.6968
SIRT5	6	0.37579	4	-1.6867
NDUFA12	6	0.31632	4	-1.68
PNMT	6	0.26348	4	-1.6578
MGAT5	5	0.26494	3	-1.6428
MGAT4C	5	0.10835	3	-1.6384
CDS2	5	0.27485	3	-1.6249
GPD2	6	0.34074	3	-1.6198
ATP6V1E2	6	0.01864	6	-1.6197
GUCY2C	5	0.2823	3	-1.6049
PDE6A	5	0.052257	5	-1.5808
CBR4	5	0.13406	4	-1.5725
GLDC	6	0.25257	3	-1.5663
GCNT1	6	0.35807	3	-1.5658
HIBADH	6	0.1479	4	-1.5525
ITPKA	6	0.076446	5	-1.5519
NDUFS6	6	0.024851	3	-1.5483
PIGF	5	0.15253	4	-1.5408
PLA2G4F	6	0.24868	4	-1.5395
NADSYN1	5	0.26624	4	-1.5308
ATP12A	6	0.20198	4	-1.5239
ATP5E	4	0.43765	2	-1.5108
BRCA2	5	0.087734	4	-1.4457
EXTL1	6	0.069102	3	-1.4259
SQLE	6	0.33841	3	-1.4242
IPMK	5	0.1754	4	-1.4179
PANK1	6	0.29141	3	-1.4102
RPN2	6	0.40584	4	-1.4026
PIGY	6	0.26364	3	-1.4013
GMDS	5	0.38497	3	-1.4003
ADI1	6	0.35506	3	-1.3835
ALAD	6	0.29116	3	-1.3822
PLA2G12A	6	0.3459	4	-1.3787
ST8SIA1	6	0.37172	3	-1.3759
PCK2	6	0.10007	3	-1.3707
COX7A1	6	0.34627	4	-1.3463
LPCAT1	5	0.15306	4	-1.3434
C1GALT1	6	0.26584	4	-1.3332
ALG2	6	0.23424	4	-1.3251
NME6	5	0.19074	4	-1.3224
PGAM1	5	0.090095	4	-1.3218
AGPAT5	5	0.035406	3	-1.3215
CHKA	5	0.12656	3	-1.3213
DOLK	4	0.17445	3	-1.3159
DDO	6	0.34955	4	-1.3114
PIK3CG	5	0.049438	5	-1.2953
PTGIS	6	0.44441	4	-1.2944
B3GALTL	6	0.27951	4	-1.2912
FXN	6	0.28094	4	-1.2813
PRDM9	6	0.37716	3	-1.2646
FBP1	5	0.23725	3	-1.2535
L3HYPDH	6	0.29955	4	-1.252
PIGL	6	0.43283	3	-1.249
GPD1	5	0.025601	4	-1.2476
COLGALT1	5	0.045248	3	-1.2462
HAO1	5	0.35151	3	-1.2376
XYLT2	6	0.16524	5	-1.2352
ALAS1	6	0.45401	4	-1.2256
B3GNT2	5	0.14167	4	-1.219
UMPS	6	0.25806	4	-1.2175
GSTT1	6	0.15848	5	-1.2074
ALG3	5	0.27992	3	-1.2049
NT5C3A	6	0.44581	3	-1.2045
ACTB	5	0.18564	4	-1.1962
BTD	6	0.21022	4	-1.1777
COX5A	6	0.38861	3	-1.1715
CPOX	6	0.39837	3	-1.1701
ODC1	6	0.42543	3	-1.1661
CA8	6	0.36235	3	-1.1607
CHST12	6	0.018996	4	-1.1581
ADPGK	6	0.43822	3	-1.1568
MAN2A2	6	0.21705	3	-1.1516
PDXP	6	0.26217	4	-1.1492
GALT	6	0.25884	3	-1.1486
MBOAT7	6	0.18884	4	-1.1095
AGPAT9	6	0.44414	4	-1.1036
GART	5	0.36661	3	-1.0939
PIK3CA	5	0.14012	4	-1.0908
NDUFS2	6	0.40502	4	-1.0882
MGST3	5	0.29122	4	-1.0762
PDE6D	6	0.34175	3	-1.072
STS	6	0.32131	3	-1.0619
MPI	6	0.096136	5	-1.0505
AGPAT4	6	0.2383	4	-1.0502
GALNT14	6	0.3533	4	-1.0486
COX15	5	0.16262	4	-1.0476
PDE9A	6	0.46958	3	-1.0442
IL4I1	6	0.39663	4	-1.0294
PAFAH1B3	6	0.43602	3	-1.0285
MDH2	6	0.3418	4	-1.0253
POLR1C	6	0.16446	4	-1.0046
SGPP2	6	0.4056	4	-1.0018
PTGS1	6	0.40632	4	-0.99436
NAGA	6	0.15328	4	-0.98367
NUDT12	4	0.19335	3	-0.97418
COQ7	6	0.11696	4	-0.97338
TECR	6	0.46747	4	-0.97144
H6PD	6	0.12779	4	-0.97141
ATP6V0C	6	0.13718	5	-0.97129
AGPAT2	6	0.13268	5	-0.95646
POLR3H	5	0.45529	3	-0.9561
NDUFB4	5	0.29492	3	-0.94997
LARGE	6	0.33023	4	-0.94781
UGP2	6	0.13329	5	-0.94593
PHGDH	5	0.39496	3	-0.94054
DNMT1	4	0.095641	4	-0.94009
MGST1	6	0.24449	4	-0.93522
NANS	5	0.16746	3	-0.93459
TFRC	5	0.36149	3	-0.93409
AASDHPPT	5	0.16784	4	-0.93179
TALDO1	6	0.027137	3	-0.92795
PCYT1B	5	0.12446	4	-0.9277
LDHD	6	0.2402	4	-0.92444
HS3ST5	5	0.33885	3	-0.92356
PDE4A	6	0.33775	4	-0.92083
SHMT2	6	0.25403	4	-0.92074
ALG11	6	0.40655	4	-0.9134
MECR	6	0.3356	4	-0.91177
SMPD2	6	0.3279	4	-0.91136
HEPH	6	0.047285	4	-0.90993
B3GALNT1	5	0.40233	3	-0.90938
ALPI	5	0.46376	3	-0.89731
XXYLT1	6	0.12932	5	-0.89661
MGLL	6	0.35208	4	-0.89137
TSTA3	6	0.14313	4	-0.88865
GBE1	5	0.26829	3	-0.88194
DHDH	5	0.39287	3	-0.87579
HSD3B1	6	0.26841	4	-0.87457
UGT2B4	6	0.1253	5	-0.87437
ACOT12	6	0.26974	4	-0.87251
HSD17B1	6	0.31142	4	-0.86766
CHPF2	5	0.46577	3	-0.85441
NDUFA7	6	0.39854	4	-0.85037
SI	4	0.19244	3	-0.84885
IDH3G	6	0.10933	5	-0.84606
PLD2	6	0.38716	4	-0.84375
B3GALT5	6	0.44996	4	-0.83629
CYP2R1	6	0.10811	5	-0.83605
POGLUT1	6	0.51307	3	-0.83449
RDH10	5	0.046434	5	-0.82942
ADCY7	6	0.43685	3	-0.82837
HS6ST2	4	0.069198	4	-0.82667
PTGS2	5	0.19967	3	-0.82656
COX11	5	0.30308	3	-0.82053
PYGB	6	0.51552	3	-0.81839
HS3ST3B1	3	0.29655	2	-0.81421
GK	5	0.43164	3	-0.81242
NUDT2	6	0.35832	4	-0.81139
B4GALNT1	6	0.28596	4	-0.81031
ITPK1	6	0.18749	5	-0.80922
PAPSS2	5	0.24613	4	-0.8034
GK2	6	0.35886	3	-0.79588
SEPSECS	5	0.15473	4	-0.79322
PLA2G5	5	0.20315	4	-0.79259
GATM	6	0.35825	4	-0.78682
LCT	4	0.18863	3	-0.78656
PRPS1	6	0.37113	4	-0.78359
DGKB	6	0.12489	5	-0.783
OGT	6	0.5237	3	-0.7824
GALNT13	6	0.22173	4	-0.7723
LDHC	5	0.44807	3	-0.76573
XYLT1	5	0.050545	5	-0.76552
ALG9	6	0.37528	4	-0.75952
MCAT	6	0.37381	4	-0.75515
ATP5C1	4	0.27732	3	-0.749
SETD3	5	0.063386	4	-0.74839
ST3GAL1	6	0.16998	5	-0.7434
A3GALT2	6	0.35852	4	-0.7395
SPTLC3	5	0.40607	3	-0.73908
ACP2	6	0.31361	4	-0.73636
LRAT	5	0.4596	3	-0.73252
CERS4	6	0.36919	4	-0.72746
MCCC1	5	0.46246	3	-0.72626
APC	5	0.45329	3	-0.7215
PIGQ	6	0.42235	4	-0.72063
ALG6	4	0.27746	3	-0.71932
PLD1	6	0.48794	4	-0.71487
ACO1	5	0.29637	3	-0.71216
HYAL4	6	0.41215	4	-0.70858
HNMT	6	0.38259	4	-0.7072
AOC3	6	0.26732	3	-0.70544
PLCB2	6	0.43704	4	-0.70114
NAGLU	6	0.38658	4	-0.69953
SPAM1	6	0.3207	4	-0.69708
PRDM2	6	0.35249	4	-0.68482
NSD1	6	0.41731	3	-0.68361
NDUFAB1	6	0.3833	4	-0.6801
GSTM4	5	0.39224	3	-0.67797
B4GALT7	6	0.23694	4	-0.67677
CYP4A22	6	0.15894	5	-0.67674
PCBD1	6	0.51558	3	-0.67064
TKTL2	5	0.2583	3	-0.67024
DSE	6	0.38634	4	-0.66453
HYAL3	6	0.41095	4	-0.66361
B3GALT4	5	0.24398	4	-0.6625
PLA2G2D	6	0.56294	3	-0.66086
IMPDH2	6	0.1188	5	-0.65548
ATP6V1H	5	0.27107	3	-0.65194
HCCS	6	0.1267	3	-0.65081
CYP2C18	6	0.36649	3	-0.65054
ALDH8A1	6	0.3388	3	-0.64405
COX7A2	5	0.49685	3	-0.63524
GCAT	5	0.025303	3	-0.63221
SETD8	5	0.51853	3	-0.63221
GSTM3	6	0.28557	4	-0.62951
NDUFC2	5	0.47015	3	-0.626
B3GALT1	6	0.081423	4	-0.62343
CYP51A1	5	0.49559	3	-0.62285
PNLIP	5	0.49902	3	-0.6165
ASNS	6	0.31808	4	-0.61047
CKMT2	5	0.18602	4	-0.60895
NAT1	6	0.45937	3	-0.59582
GNPAT	5	0.16957	3	-0.59182
BHMT2	4	0.17117	3	-0.59182
SETD2	5	0.50432	3	-0.59151
DCT	6	0.37481	4	-0.591
FHIT	5	0.23133	4	-0.58767
POLD3	5	0.044578	4	-0.58685
B4GALT2	6	0.52549	3	-0.58138
DHFRL1	6	0.35183	4	-0.57781
B4GALT3	6	0.19766	5	-0.5747
UROC1	6	0.065513	3	-0.56997
GPD1L	5	0.48061	3	-0.56816
MUT	4	0.34999	3	-0.56815
CYC1	6	0.44582	4	-0.56677
NDUFC1	5	0.066784	3	-0.5649
GALE	6	0.075095	4	-0.56274
PYCR2	6	0.43903	4	-0.56077
ALDH3A1	6	0.37588	4	-0.56027
ATP4B	5	0.14926	3	-0.55796
GPX3	6	0.031567	6	-0.55686
CYP3A4	6	0.47091	3	-0.55562
CHST2	6	0.59836	3	-0.5542
ATP6V1B1	6	0.46222	4	-0.54815
ENO4	6	0.38795	4	-0.54775
FAR2	6	0.39337	4	-0.54724
HMBS	5	0.50732	3	-0.54616
CYB5R1	5	0.23197	4	-0.54596
ATP6V0D2	6	0.52926	3	-0.54428
TXNDC12	5	0.31578	3	-0.5439
AUH	4	0.017827	3	-0.53984
RBKS	5	0.32526	3	-0.53968
HSD11B2	6	0.41853	4	-0.53792
CHAT	6	0.40473	4	-0.5363
ATP6V0A2	4	0.20551	3	-0.53628
SMYD1	6	0.52262	3	-0.53485
PIKFYVE	5	0.23025	3	-0.53335
UQCRB	5	0.4017	3	-0.53335
EZH2	5	0.49704	3	-0.53335
IVD	6	0.39586	4	-0.53263
PRODH2	6	0.51631	3	-0.52984
CMAS	5	0.31743	3	-0.52835
GPAT2	4	0.18364	3	-0.52724
NMRK2	5	0.26327	4	-0.52724
ENO3	5	0.26663	3	-0.52724
GYG2	5	0.5009	3	-0.52724
CES1	6	0.42232	3	-0.52172
POLE2	5	0.020879	3	-0.52114
CYP3A7	3	0.031774	2	-0.52114
NDST2	3	0.034103	2	-0.52114
ASAH2	4	0.059999	2	-0.52114
HSD17B12	5	0.070219	3	-0.52114
AMACR	4	0.11429	3	-0.52114
HAL	4	0.14117	2	-0.52114
LPL	5	0.16235	4	-0.52114
COX6B2	4	0.18448	2	-0.52114
ATP5J	4	0.20679	2	-0.52114
ARSB	4	0.21246	2	-0.52114
PPCS	4	0.21422	2	-0.52114
ST3GAL6	4	0.2309	2	-0.52114
TXNRD1	3	0.21962	1	-0.52114
RPLP0	4	0.25284	3	-0.52114
GMPPB	4	0.26741	2	-0.52114
CYP27B1	5	0.30355	3	-0.52114
GPX5	4	0.31121	2	-0.52114
ATP6V1C2	4	0.3234	3	-0.52114
NDUFB3	4	0.3352	2	-0.52114
AKR7A2	3	0.30291	1	-0.52114
URAD	4	0.36609	2	-0.52114
CYP24A1	4	0.37422	2	-0.52114
ATP6V1E1	4	0.39597	2	-0.52114
MINPP1	4	0.39814	3	-0.52114
NDUFS8	4	0.40929	2	-0.52114
MAN1C1	3	0.36603	2	-0.52114
C9orf41	4	0.42968	3	-0.52114
DHRS9	4	0.4357	2	-0.52114
FPGS	5	0.45232	3	-0.52114
MGAT2	4	0.46828	2	-0.52114
GSR	4	0.47154	2	-0.52114
GSTO1	4	0.49387	2	-0.52114
TGDS	4	0.49542	2	-0.52114
NME7	4	0.5104	2	-0.52114
NT5C3B	4	0.54717	2	-0.52114
STT3B	4	0.54724	2	-0.52114
PAICS	4	0.55559	2	-0.52114
KMT2C	4	0.56751	2	-0.52114
SMS	4	0.56963	2	-0.52114
COX6C	4	0.57869	2	-0.52114
PTGES3	3	0.56392	2	-0.52114
SUOX	4	0.58241	2	-0.52114
CYP7B1	3	0.5755	1	-0.52114
PTDSS1	4	0.61281	2	-0.52114
GSTK1	4	0.62337	2	-0.52114
NT5C1B-RDH14	2	0.53491	1	-0.52114
CYP3A5	4	0.67119	2	-0.52114
ST3GAL3	4	0.67986	2	-0.52114
UGT2B17	2	0.60694	1	-0.52114
SUCLA2	3	0.70747	1	-0.52114
TPK1	5	0.50092	3	-0.51862
ADCY6	5	0.53049	3	-0.51836
PTPLA	5	0.54686	3	-0.51676
RFK	6	0.41145	4	-0.5153
RCE1	6	0.3804	4	-0.51417
COX17	6	0.17343	3	-0.51249
HIBCH	5	0.20173	4	-0.51172
PLA2G4E	5	0.55227	3	-0.51108
ELOVL4	5	0.55107	3	-0.51082
PMVK	6	0.40423	4	-0.51046
ACOT2	5	0.47874	3	-0.51026
AGPAT3	6	0.087245	3	-0.50932
BCAT2	5	0.5222	3	-0.50266
UQCR10	5	0.55468	3	-0.50097
SUCLG2	6	0.10357	3	-0.49858
CERS3	5	0.55841	3	-0.49494
NDUFB10	5	0.54114	3	-0.49208
SGMS2	4	0.67031	2	-0.4915
SGPL1	5	0.5376	3	-0.48775
INMT	6	0.35399	4	-0.47883
HPRT1	6	0.17282	5	-0.47827
LIPT2	5	0.46697	3	-0.47697
TAZ	6	0.016274	3	-0.47679
ME1	6	0.44008	4	-0.47101
NADK	5	0.31957	3	-0.47043
PDE3A	6	0.41927	4	-0.46851
C10orf129	5	0.40277	3	-0.46784
NMRK1	6	0.55478	3	-0.46609
COASY	5	0.55424	3	-0.46606
CYP27C1	6	0.43316	4	-0.46239
ADH4	5	0.50112	3	-0.46198
COX7B	6	0.41612	4	-0.46054
POLR1D	6	0.62193	3	-0.45559
CYP2C9	3	0.52324	2	-0.45468
L2HGDH	6	0.40409	3	-0.45354
UGDH	5	0.54324	3	-0.452
INPP5J	5	0.20697	3	-0.45042
DOT1L	6	0.52978	3	-0.44915
POLA1	4	0.51703	2	-0.44912
ADCY2	6	0.15479	3	-0.44756
CYP46A1	5	0.55798	3	-0.44743
SUV420H2	4	0.12621	2	-0.44624
ATP6V1G1	4	0.7064	2	-0.43599
GALNT5	6	0.14493	3	-0.43372
PPAPDC1B	5	0.22335	3	-0.43369
PDE1A	5	0.12037	3	-0.42836
GDA	6	0.57571	3	-0.42596
HMGCL	6	0.54369	3	-0.42583
ADSSL1	4	0.72791	2	-0.42391
PRDX6	6	0.54334	3	-0.42272
GALNT11	6	0.57444	3	-0.42098
LRTOMT	6	0.46365	4	-0.4209
CYB5R3	6	0.44869	4	-0.41933
WT1	5	0.60546	3	-0.41908
PLA2G10	6	0.65754	3	-0.41856
MAT2A	4	0.70605	2	-0.41747
TCIRG1	5	0.53072	3	-0.41584
RFNG	6	0.44399	4	-0.41267
POLR2E	6	0.59236	3	-0.41239
PANK3	6	0.45911	4	-0.41054
TXNRD2	5	0.60677	3	-0.40781
PIK3CD	6	0.55889	3	-0.4071
PIGB	5	0.51766	3	-0.406
GCNT4	6	0.48744	4	-0.40569
CAMKMT	4	0.42206	3	-0.40164
UAP1	4	0.71087	2	-0.38958
HDDC3	6	0.54088	3	-0.38796
PIP4K2B	5	0.59931	3	-0.38709
FAM213B	5	0.18975	3	-0.38633
GBA2	6	0.6103	3	-0.3826
MTMR3	5	0.11563	3	-0.38109
ATP6V1B2	5	0.2995	3	-0.37917
NADK2	5	0.1269	2	-0.37591
GANC	6	0.31761	4	-0.37525
B4GALT6	5	0.40177	3	-0.37463
GOT1	6	0.17443	5	-0.37274
THEM4	5	0.67599	2	-0.36586
AOC2	6	0.43334	4	-0.36451
PLD3	6	0.65401	3	-0.35432
CA4	6	0.5522	3	-0.35245
POLR2A	5	0.57762	3	-0.35145
ASAH1	6	0.26732	3	-0.35038
CYP21A2	5	0.11904	2	-0.35004
PI4K2B	5	0.41806	2	-0.35004
PKLR	6	0.45066	4	-0.34978
ACSL3	5	0.39275	2	-0.34866
CYP2A13	6	0.4264	4	-0.34819
CHSY1	6	0.44814	4	-0.34769
GLA	6	0.23133	3	-0.34381
UAP1L1	5	0.057595	2	-0.34375
LPGAT1	5	0.59364	3	-0.34274
CS	6	0.27374	4	-0.33877
PDSS1	6	0.48481	4	-0.33866
PNPO	5	0.0035494	2	-0.3348
GAL3ST1	5	0.62093	3	-0.33201
LIPC	5	0.11646	3	-0.33094
HS3ST1	6	0.41261	3	-0.3278
UGCG	6	0.61103	3	-0.32742
HSD11B1L	6	0.1849	3	-0.32548
MIOX	6	0.47074	4	-0.32219
FUT3	6	0.53879	3	-0.32168
HSD17B2	6	0.42851	4	-0.31738
DHCR7	5	0.34592	2	-0.31572
AGA	5	0.71585	2	-0.31473
GPX2	6	0.12894	3	-0.30964
MAN2B2	6	0.65546	3	-0.30863
LPCAT3	6	0.44706	4	-0.30843
CYP2E1	6	0.55481	3	-0.30441
LDHB	6	0.40584	3	-0.30196
BHMT	5	0.39531	2	-0.30048
FTCD	5	0.80903	2	-0.29797
MTR	5	0.30642	3	-0.29762
EPHX2	5	0.36045	3	-0.29576
KMT2A	5	0.5657	2	-0.29455
PFKFB1	5	0.33147	3	-0.29351
POMGNT1	6	0.47776	3	-0.29178
FMO5	5	0.68877	2	-0.28818
PGM2L1	4	0.73541	2	-0.287
RPE65	6	0.55495	3	-0.28493
UGT2B11	4	0.73636	2	-0.28213
AACS	6	0.42401	3	-0.28038
SIRT7	6	0.45636	4	-0.27757
ATP5G2	6	0.62582	3	-0.2771
CYP2D6	6	0.43226	3	-0.27702
B3GNT5	5	0.74626	2	-0.27676
GOT2	5	0.43262	2	-0.27515
PGAM2	6	0.60791	3	-0.27321
GAA	6	0.44309	3	-0.27297
POLD1	6	0.50902	3	-0.26903
SOAT2	5	0.58263	3	-0.26534
GPAM	4	0.30048	2	-0.26119
DAD1	5	0.6744	2	-0.26077
IDS	4	0.38804	1	-0.26014
LBR	5	0.36916	2	-0.25917
ALPPL2	6	0.19998	4	-0.25537
GCNT2	5	0.18482	2	-0.25247
PAFAH2	6	0.38504	3	-0.24842
PFKM	5	0.59251	3	-0.24679
ATP5G1	5	0.61041	3	-0.24651
RPN1	6	0.16687	3	-0.24464
INPP5D	5	0.6534	2	-0.24286
ACYP2	5	0.5695	3	-0.24202
HK1	5	0.7188	2	-0.24137
CHST14	6	0.68733	3	-0.24013
PRPS1L1	5	0.50694	2	-0.23926
ACSS3	4	0.85746	1	-0.23627
PIGN	5	0.45618	2	-0.23551
ACOX2	5	0.58993	2	-0.23497
MOCS1	6	0.65453	3	-0.23283
GMPS	5	0.6534	2	-0.23198
ST6GAL1	5	0.4324	2	-0.23122
AMPD2	6	0.57731	3	-0.22978
FAHD1	6	0.6317	3	-0.22528
GUCY1A3	5	0.7384	2	-0.22271
MLYCD	5	0.55629	3	-0.22245
PRODH	5	0.64522	2	-0.22038
SAT1	4	0.49169	1	-0.21819
DLD	6	0.60491	3	-0.21454
XYLB	5	0.61921	3	-0.21032
GPCPD1	5	0.73577	2	-0.20721
TWISTNB	4	0.27911	1	-0.20517
MTMR2	6	0.61765	3	-0.20267
CYB5R2	5	0.50285	2	-0.20202
FUK	6	0.71431	3	-0.19969
PDE1B	5	0.6808	2	-0.19826
NDST3	6	0.39039	3	-0.19817
IMPA2	6	0.57326	3	-0.19115
CA1	6	0.69383	3	-0.1898
QDPR	6	0.6406	3	-0.18939
B3GNT3	5	0.26585	2	-0.1877
HAO2	5	0.64036	2	-0.18764
PHYKPL	4	0.86564	1	-0.18755
PFKP	6	0.33492	3	-0.18603
MTMR4	6	0.41288	3	-0.18355
PFKFB2	6	0.22761	3	-0.18033
ATP5H	5	0.68772	2	-0.17939
POMT1	6	0.5887	3	-0.17927
ADCY4	5	0.47611	2	-0.17797
LCLAT1	5	0.52338	2	-0.17795
AKR1C1	6	0.52193	3	-0.17734
CHST7	5	0.39716	2	-0.17733
PDHX	6	0.61119	3	-0.17666
PAFAH1B2	6	0.69244	3	-0.17657
HK3	5	0.70892	2	-0.16978
ME2	5	0.6373	2	-0.16877
ZNRD1	6	0.49838	3	-0.16806
SIRT2	5	0.53097	2	-0.16806
MPO	6	0.70447	3	-0.16582
COX7A2L	6	0.50608	3	-0.16402
NDST1	5	0.52164	2	-0.15855
SPHK2	6	0.6001	3	-0.15782
SRD5A1	6	0.27153	3	-0.15714
ENTPD2	5	0.58397	3	-0.1493
EOGT	6	0.69253	3	-0.14828
PIGA	6	0.18947	3	-0.14708
GPX4	5	0.81856	2	-0.14641
PDE7A	5	0.70271	2	-0.13999
DEGS1	6	0.62136	3	-0.13898
AMY1A	4	0.35025	2	-0.13476
CERS2	6	0.55793	3	-0.13363
SUV420H1	6	0.40128	3	-0.13288
ASH1L	6	0.70962	3	-0.1284
GXYLT1	3	0.88575	0	-0.12026
AANAT	6	0.55167	3	-0.12003
PDE4D	4	0.38531	1	-0.11777
TK1	6	0.38901	3	-0.1087
GPX8	5	0.41834	2	-0.10131
IRG1	5	0.22777	2	-0.09726
UGT2B15	5	0.81211	2	-0.096887
POLE	5	0.77348	2	-0.095581
GSTT2	4	0.49542	2	-0.094954
HDC	6	0.33751	3	-0.093524
LPCAT4	6	0.61391	3	-0.092996
DGAT1	5	0.73184	2	-0.091869
GPLD1	6	0.55481	3	-0.090761
CPT1A	6	0.59469	3	-0.08648
ATP6V1G2	5	0.66473	2	-0.085213
SDHC	5	0.67599	1	-0.084239
CYP4A11	5	0.63333	2	-0.083938
A4GALT	6	0.64132	3	-0.082468
SPR	6	0.52014	3	-0.080737
B4GALNT3	6	0.42073	3	-0.077776
GUCY1A2	6	0.65981	3	-0.076259
GALNT18	6	0.67305	3	-0.076101
TYR	6	0.49371	3	-0.07531
PFKFB3	6	0.64325	3	-0.069894
WHSC1L1	6	0.45123	3	-0.068932
NDUFA2	6	0.52654	3	-0.067662
NPR2	6	0.0033792	3	-0.067169
NAT2	4	0.90828	0	-0.065967
DGKA	6	0.73385	3	-0.062276
HPSE	6	0.52831	3	-0.061649
SUV39H2	5	0.39789	2	-0.058503
CYP11B2	6	0.5275	3	-0.056648
EHMT1	6	0.21511	3	-0.054583
FH	6	0.50079	3	-0.051961
MBOAT2	5	0.38095	2	-0.049722
NT5M	6	0.28465	3	-0.045952
IMPA1	5	0.23164	2	-0.042973
MBOAT1	5	0.37434	2	-0.042973
PNPT1	4	0.67405	1	-0.042973
CHPT1	3	0.90939	0	-0.039742
RETSAT	6	0.38504	3	-0.037092
CDIPT	4	0.6854	1	-0.035531
EPT1	5	0.49971	2	-0.035518
CA7	6	0.5275	2	-0.034945
MAT1A	5	0.63472	2	-0.027395
PPCDC	6	0.34881	3	-0.026978
AGL	5	0.37915	2	-0.02523
ALG10	5	0.61041	2	-0.022634
POLR2J	6	0.26852	3	-0.021543
GMPPA	6	0.71793	2	-0.015066
ALLC	5	0.62228	1	-0.01501
GGT6	6	0.088383	3	-0.014956
CA6	6	0.28465	3	-0.014779
GALNT3	6	0.25377	3	-0.013736
HEXA	6	0.57653	3	-0.0043563
ENTPD3	6	0.30776	3	-0.0040881
PGAM4	6	0.10904	3	-0.0001951
TREH	6	0.34185	3	0.00035643
PIGO	6	0.15033	3	0.00073623
NNT	6	0.16687	3	0.0025262
GYG1	6	0.67519	3	0.005409
PYCR1	6	0.75663	3	0.010096
DHODH	6	0.63402	3	0.011243
PYGL	5	0.76691	2	0.011959
AK2	6	0.86177	2	0.014997
ENOSF1	6	0.53739	3	0.016612
CHST4	6	0.88565	2	0.016757
FUT4	5	0.38708	2	0.018044
MTFMT	5	0.62014	2	0.020406
INPP4A	5	0.48953	2	0.020516
DAO	6	0.36927	3	0.022465
SCLY	5	0.67504	2	0.029073
HK2	6	0.30529	3	0.029364
AK7	5	0.66186	2	0.031719
AGK	3	0.84906	0	0.035052
PTPLB	6	0.47847	3	0.03598
PIGH	5	0.58436	2	0.036143
VNN2	5	0.15707	2	0.036215
ACSM2B	6	0.71273	3	0.036841
ECHS1	6	0.52366	2	0.038083
XDH	5	0.19593	2	0.039856
GSTA3	6	0.53438	3	0.041058
CHKB	6	0.71659	3	0.042246
MTMR6	6	0.74017	3	0.043335
ACAA1	6	0.43903	3	0.046273
CYP8B1	6	0.52676	3	0.051234
NMNAT2	5	0.081369	2	0.055131
UCK1	6	0.75954	2	0.056405
AWAT2	6	0.45759	3	0.05896
ETNK1	5	0.44164	2	0.060768
AK6	6	0.037325	3	0.062493
SDSL	6	0.62727	3	0.064913
BCMO1	5	0.30875	2	0.065034
PRDM6	4	0.80876	1	0.0679
MTHFS	6	0.56627	2	0.071853
ELOVL3	5	0.13351	2	0.072448
BAAT	5	0.65929	2	0.072576
HADHB	5	0.60906	2	0.073805
ICMT	5	0.36263	2	0.074322
CTPS1	6	0.36225	3	0.078964
OGDHL	5	0.58863	2	0.081215
POLR3C	6	0.94022	1	0.08266
PLD4	6	0.24862	3	0.082771
SGMS1	6	0.55227	3	0.082845
PECR	5	0.85267	1	0.083015
SULT1E1	6	0.58499	3	0.083348
RENBP	6	0.89438	2	0.085783
ATP6AP1	6	0.81287	2	0.087142
TK2	5	0.34533	2	0.088915
DGKE	6	0.49371	3	0.090951
NDUFA10	5	0.37222	2	0.092045
CYP2C8	6	0.44967	2	0.094823
NFS1	6	0.657	3	0.095319
GLUD1	6	0.27921	3	0.097624
DCTD	6	0.55577	3	0.10093
AKR1B1	6	0.70501	3	0.10099
SYNJ2	4	0.77057	1	0.10335
ST6GALNAC1	6	0.52491	3	0.10495
BPGM	6	0.66261	3	0.10653
INPP5F	5	0.38884	2	0.11584
PLCB4	5	0.47711	2	0.11584
PLA2G4C	5	0.62661	2	0.11584
LDHAL6B	6	0.60021	2	0.11841
PLA2G4B	6	0.67439	2	0.11871
GLS2	5	0.64022	2	0.11904
ST20-MTHFS	2	0.30574	1	0.12148
GCH1	5	0.037496	2	0.12272
ANPEP	6	0.11972	2	0.12492
FOLH1	6	0.69314	2	0.12583
CBR3	6	0.73972	2	0.12803
PIGX	6	0.62023	3	0.12878
GALNT6	6	0.74671	3	0.12885
ATP5D	6	0.8754	2	0.13073
FMO1	5	0.37326	2	0.13093
MARS2	4	0.84095	1	0.13301
SLC27A5	5	0.13487	2	0.13398
NT5C2	5	0.56333	2	0.1366
PLA2G3	6	0.75645	2	0.14048
GDPD1	5	0.66782	1	0.14407
PIK3C2G	5	0.60804	2	0.14651
MAN1A1	5	0.69685	2	0.14696
ADCY9	6	0.96983	1	0.147
PIK3C3	6	0.3755	3	0.14923
SMAD4	6	0.29855	2	0.15091
LDHA	5	0.70987	2	0.15542
CHAC1	6	0.15807	2	0.15558
PDHA2	6	0.90257	2	0.16189
CYP7A1	6	0.76194	2	0.16249
TUSC3	6	0.74904	3	0.16514
CPT2	6	0.90881	1	0.1658
MTMR14	6	0.83674	2	0.16882
THTPA	6	0.72226	3	0.17034
ALOX5	6	0.70641	2	0.17136
PDE2A	6	0.73585	3	0.17587
GSTA1	6	0.27306	3	0.17632
HPD	4	0.89158	1	0.17836
B4GALT1	5	0.58082	2	0.17916
SGPP1	6	0.50357	3	0.17958
EBP	6	0.93602	1	0.18482
RIMKLA	6	0.70306	3	0.18899
ME3	5	0.50211	2	0.19015
ATP5F1	5	0.13012	2	0.192
MVD	5	0.79535	2	0.1931
MAN2B1	6	0.22761	2	0.19358
PGD	6	0.55253	3	0.19467
POLR2K	6	0.74496	3	0.19624
PDE6C	5	0.73427	1	0.19653
DOLPP1	6	0.64014	2	0.20168
PLA2G2E	6	0.38782	3	0.20479
FMO2	6	0.80969	2	0.20634
ELOVL6	6	0.33002	3	0.20797
LIPF	4	0.77347	1	0.20825
FDFT1	6	0.79022	2	0.20864
ACADS	6	0.68773	3	0.21019
PCYT2	6	0.78405	2	0.21852
GANAB	6	0.51551	2	0.21966
UGT2B10	5	0.43778	2	0.22154
CYP26C1	4	0.71715	2	0.22701
HS2ST1	6	0.74701	3	0.2272
GMPR	5	0.84093	1	0.22775
AMY1C	1	0.61527	0	0.22863
DHFR	5	0.79912	2	0.23179
SETD1B	5	0.83395	2	0.23249
ENPP7	6	0.12852	3	0.23288
DNMT3A	5	0.23799	2	0.23363
CHPF	6	0.75756	2	0.2347
PPOX	5	0.64988	2	0.23479
IDH1	5	0.088989	2	0.235
MOGS	6	0.58792	2	0.23592
ITPKB	6	0.69542	3	0.23798
CYP26A1	6	0.60491	2	0.23952
ST6GALNAC4	6	0.66993	3	0.24049
AMPD1	6	0.68892	3	0.24268
DGKG	6	0.94146	1	0.24431
NAMPT	4	0.69234	1	0.24892
PRPS2	3	0.88947	0	0.24972
FMO4	5	0.86908	1	0.25057
UROD	6	0.75056	3	0.25188
SMOX	6	0.68438	2	0.25321
MCCC2	6	0.29041	2	0.25369
GSTZ1	6	0.49134	3	0.25658
GAD2	6	0.46531	3	0.25779
GNE	6	0.5949	3	0.25892
ALDH1A3	6	0.50506	2	0.2592
NEU1	5	0.6714	2	0.25992
LIPT1	6	0.77704	2	0.26012
TH	6	0.23793	2	0.2611
DEGS2	5	0.82848	2	0.26324
ACSM5	6	0.27822	3	0.26352
MTHFD2	5	0.90454	1	0.26363
SLC33A1	6	0.73051	3	0.26382
SPTLC1	6	0.59363	2	0.26424
NME3	5	0.28387	2	0.26497
ALG5	5	0.71236	2	0.26582
AKR1C4	6	0.22389	3	0.26633
PIGV	6	0.63959	3	0.26806
CHAC2	5	0.48503	2	0.26954
PIP5K1B	5	0.72073	2	0.26982
GYS2	6	0.13835	1	0.27116
GSTA5	5	0.16077	2	0.27209
EPHX1	5	0.52091	2	0.27307
KL	6	0.70785	3	0.27559
SPTLC2	6	0.79318	2	0.2773
ADPRM	6	0.45123	3	0.27823
ECI2	6	0.22274	3	0.27834
PPT2	6	0.79734	1	0.27944
OPLAH	6	0.72433	3	0.28097
PFKFB4	6	0.87439	2	0.28156
UCKL1	6	0.8478	2	0.28544
ACAT1	6	0.11083	2	0.28627
NDUFB1	6	0.58296	1	0.28676
PDE6G	6	0.055288	2	0.28907
LYPLA2	5	0.69444	2	0.29132
CDA	6	0.4826	2	0.29355
SMYD3	6	0.09453	3	0.29573
TPMT	6	0.76395	1	0.29794
CA13	6	0.2502	3	0.30129
UXS1	5	0.85107	1	0.30567
PTPLAD1	5	0.49029	2	0.30641
NDUFS7	6	0.23078	3	0.30739
POLR1A	6	0.76855	2	0.31029
B4GALT5	6	0.49415	2	0.31151
LPCAT2	6	0.65004	3	0.31594
DPM3	6	0.67039	3	0.31686
CYP2A6	5	0.32523	2	0.31783
PLA2G1B	5	0.56619	2	0.31857
POLR3E	5	0.94547	1	0.3187
ACSM1	6	0.31092	2	0.31874
AK1	6	0.69446	3	0.32083
TDO2	4	0.61107	1	0.32422
FUT9	6	0.47226	2	0.3251
MOGAT1	6	0.58085	2	0.33116
CSAD	6	0.95926	1	0.33293
ENPP4	6	0.54447	2	0.33504
FKRP	6	0.83916	2	0.33623
SCP2	6	0.5232	2	0.33714
PGP	5	0.76474	2	0.33832
OXSM	6	0.12141	3	0.33934
AK8	6	0.49134	2	0.34335
PLOD3	6	0.88927	2	0.34628
GCDH	6	0.81336	2	0.35185
FUT5	6	0.60893	2	0.35305
IMPAD1	5	0.65044	2	0.35781
HMGCLL1	6	0.60072	3	0.35816
MFNG	6	0.30832	2	0.36131
TBXAS1	6	0.93779	1	0.36175
UGT2A1	6	0.86688	2	0.36411
PYCRL	6	0.19695	2	0.3648
PRDM7	6	0.090893	3	0.36593
ALG10B	6	0.81555	1	0.36667
DHRS4L2	2	0.71874	0	0.36678
IDH3B	6	0.90651	2	0.36757
ALOX12B	6	0.76488	2	0.36865
NDUFV1	6	0.58958	2	0.37007
KMO	6	0.51189	3	0.37017
GRHPR	5	0.94201	1	0.37078
ADSL	6	0.1786	2	0.37374
MGAT3	6	0.7806	2	0.37472
PFKL	6	0.71324	2	0.37593
PPAP2A	6	0.66693	3	0.37768
DHRS3	6	0.67356	2	0.37912
ATP5I	6	0.0075959	2	0.3802
PLA2G4D	5	0.52431	2	0.38144
PIP5K1C	5	0.69767	2	0.3826
PMM1	6	0.15646	1	0.38483
LFNG	5	0.78296	2	0.38581
CARNS1	6	0.65265	2	0.38732
CD38	6	0.47268	2	0.38753
UPP2	5	0.91173	1	0.38799
CRYL1	6	0.51408	2	0.38971
SMPD4	6	0.89733	2	0.39564
QARS	6	0.60611	2	0.39576
NDUFA13	6	0.86705	2	0.39674
AHCYL1	5	0.61518	2	0.40322
ALDH5A1	6	0.92297	1	0.40374
NDUFB2	6	0.40584	2	0.40533
GUCY1B3	4	0.48982	1	0.40688
B3GAT2	6	0.54007	2	0.41017
NUDT5	6	0.64341	3	0.41265
DPAGT1	5	0.71092	1	0.41595
DGKZ	6	0.809	2	0.42299
CYP11B1	5	0.75316	2	0.4239
ST8SIA5	6	0.39596	2	0.4246
ADO	6	0.3863	2	0.42638
YWHAZ	6	0.52386	3	0.4268
NAPRT1	6	0.69841	2	0.42875
BCKDHA	6	0.90754	2	0.43018
PPAPDC1A	5	0.66186	2	0.43072
LALBA	6	0.95327	1	0.43198
PKM	6	0.62686	2	0.43304
ACLY	6	0.81431	2	0.4335
NSDHL	6	0.67529	2	0.43512
AK9	5	0.86422	1	0.43519
PDHB	6	0.68414	3	0.43595
HMOX2	4	0.86622	1	0.43716
GALNT7	6	0.68566	3	0.4387
ENO1	6	0.40222	3	0.44094
PSAT1	6	0.6708	2	0.44142
POLR2J2	3	0.7937	1	0.44219
PANK2	5	0.81519	2	0.4437
QPRT	6	0.79788	2	0.44406
GPX1	6	0.63793	3	0.44863
ACSL6	4	0.049167	1	0.44917
MGAT5B	5	0.43643	1	0.45018
SQRDL	5	0.82327	2	0.4502
PPA2	4	0.64214	1	0.4538
B3GAT3	6	0.36396	2	0.45593
PIGG	6	0.76855	2	0.46128
HSD3B2	6	0.88481	2	0.46316
GPHN	6	0.57519	2	0.4646
CH25H	4	0.9348	0	0.46636
LIPG	5	0.13937	2	0.46661
GALK1	6	0.36704	2	0.46679
CPT1C	6	0.14388	2	0.46808
MAOB	6	0.39564	2	0.46909
NAGK	6	0.71851	3	0.4722
OLAH	6	0.57363	2	0.47299
ENOPH1	5	0.61688	1	0.47512
OTC	5	0.835	2	0.47726
PYGM	6	0.84368	2	0.47891
SDHB	6	0.90946	1	0.48485
HSD17B6	6	0.52824	3	0.48666
DGKD	5	0.58593	1	0.48726
AFMID	6	0.50861	2	0.4888
DPM2	6	0.7985	2	0.49054
NDUFV3	6	0.61786	2	0.49108
RPE	5	0.50092	1	0.49295
CERS1	5	0.50698	2	0.49623
ACSL4	5	0.8709	1	0.50005
AMDHD1	5	0.85389	1	0.50151
ALPL	6	0.57275	3	0.50196
PNPLA7	6	0.65909	3	0.50406
INPP5K	6	0.55105	2	0.50492
PLA2G16	6	0.33545	3	0.506
GPAA1	6	0.69344	2	0.51166
HGD	6	0.43903	2	0.51217
FUT1	6	0.86312	2	0.5126
LAP3	6	0.75729	2	0.51267
PIPOX	6	0.69275	3	0.51556
SPHK1	6	0.79558	2	0.51626
JMJD7-PLA2G4B	5	0.77629	1	0.51949
NTPCR	6	0.62981	2	0.52311
ACSF3	6	0.39663	2	0.5245
ATIC	5	0.84105	2	0.52706
GALNS	6	0.81638	1	0.52985
ADH6	6	0.4475	2	0.53176
ECI1	6	0.90816	2	0.53181
CYP2C19	5	0.22818	1	0.53683
GSTM5	5	0.88275	1	0.53812
GLUD2	6	0.90372	2	0.53846
NEU4	6	0.076823	2	0.54013
PFAS	6	0.75786	2	0.54058
ATP6V0A1	5	0.87715	1	0.54305
SETDB1	6	0.54532	2	0.54409
PIGK	5	0.41311	2	0.54427
FBP2	6	0.030237	2	0.54597
CPT1B	6	0.34058	2	0.54879
FADS1	5	0.80198	1	0.54944
HMGCS2	6	0.74517	3	0.55209
CHST1	6	0.92512	1	0.55223
CYP2B6	6	0.62018	1	0.55729
COX6A2	6	0.89716	2	0.5589
CHDH	5	0.8898	1	0.55936
KMT2B	6	0.94818	1	0.56037
AMDHD2	6	0.76182	2	0.56118
SETDB2	6	0.84455	2	0.5614
PDE8A	6	0.357	2	0.5644
POLR2H	5	0.78883	2	0.56554
ST6GAL2	5	0.83711	1	0.57203
CERS6	6	0.47776	3	0.57214
ENTPD1	5	0.6384	1	0.57526
HS6ST1	6	0.97853	0	0.5762
NDUFA1	6	0.45026	2	0.5772
TYMS	6	0.92435	1	0.57943
POLR2L	5	0.2535	2	0.58542
RB1	5	0.95423	0	0.59102
VKORC1L1	5	0.21606	2	0.59124
COX4I1	5	0.91824	1	0.59135
UROS	5	0.83157	1	0.59269
THEM5	5	0.92948	1	0.59286
PDE6B	6	0.67047	2	0.59353
ADK	6	0.50044	2	0.59533
NT5E	6	0.55992	2	0.59667
FUT6	6	0.32503	2	0.59752
POLR2I	6	0.10665	2	0.59775
POLR3GL	6	0.83126	2	0.59895
ITPKC	5	0.35527	1	0.60025
NUDT16	6	0.85485	2	0.60046
CKMT1A	6	0.67802	3	0.60051
MOGAT3	6	0.70639	2	0.60221
GALNT4	6	0.97497	0	0.60357
PRUNE	5	0.71625	2	0.60419
LPIN3	6	0.47392	2	0.60564
GALNT15	6	0.7262	2	0.6065
GGT1	4	0.63314	1	0.60688
SEPHS2	6	0.91347	1	0.61076
NME1-NME2	2	0.78313	0	0.61192
GALNT9	6	0.81671	2	0.61284
ACP5	6	0.78942	2	0.61318
CNDP1	6	0.79407	2	0.61556
UCK2	5	0.74961	1	0.6156
CYP2S1	6	0.69967	2	0.61575
SMYD2	5	0.49187	2	0.62009
GALNTL6	6	0.51462	1	0.62609
PLA2G15	6	0.77432	2	0.62696
UPRT	5	0.7755	2	0.62831
ASL	6	0.97183	0	0.63018
ISYNA1	6	0.60744	3	0.63247
PLCH1	6	0.62651	3	0.63319
ACOT8	6	0.88039	2	0.63463
AMY2B	3	0.36031	1	0.63778
DGKQ	5	0.54465	1	0.63958
ENGASE	4	0.67505	1	0.63961
OXCT1	6	0.62876	3	0.64098
SMAD2	6	0.77579	1	0.64307
HEXDC	5	0.50767	2	0.64943
FKTN	6	0.1762	3	0.65399
NDUFB8	5	0.66186	2	0.65643
DMGDH	5	0.96413	0	0.65663
AKR1D1	6	0.90944	2	0.66559
UPB1	6	0.39505	3	0.66905
ACO2	6	0.83986	2	0.67486
PTGES	6	0.93215	1	0.67537
RRM1	6	0.33563	2	0.67607
GALNT8	4	0.76429	1	0.67764
TKT	6	0.97512	0	0.67766
GSS	6	0.86573	2	0.67863
PHACTR1	6	0.85766	1	0.67922
ACAT2	6	0.75447	2	0.68614
ENTPD8	6	0.23256	2	0.68637
CHST15	5	0.87715	1	0.68844
PMM2	6	0.47776	3	0.69345
ENPP3	6	0.97815	0	0.69532
ACSM3	6	0.80115	1	0.69564
CMPK2	5	0.91322	1	0.70272
ALDH3B2	6	0.85107	1	0.7058
FIG4	6	0.059393	3	0.70773
B3GALT6	6	0.85093	2	0.70797
B3GALNT2	5	0.59795	2	0.70962
SDHD	6	0.9752	0	0.71153
PNLIPRP2	6	0.80565	2	0.71451
SIRT6	5	0.67417	2	0.71455
TYRP1	5	0.74952	2	0.71579
PSPH	4	0.92485	0	0.71991
NDST4	6	0.70763	3	0.72144
ELOVL1	6	0.95073	1	0.72206
C14orf159	6	0.28731	2	0.72464
NAGS	6	0.6791	2	0.72832
HOGA1	6	0.46217	2	0.73462
PTPLAD2	5	0.13477	2	0.73579
CHIA	6	0.82106	2	0.73682
DGAT2	5	0.98156	0	0.73737
CBR1	5	0.95034	0	0.7382
CTH	6	0.9693	1	0.73846
PDE10A	6	0.98743	0	0.74075
UQCRHL	6	0.39148	2	0.74283
GFPT2	6	0.39148	2	0.74501
PIP5KL1	5	0.75151	2	0.74892
PGK1	5	0.41029	2	0.75281
AGPS	4	0.70256	1	0.75281
COQ3	5	0.76243	2	0.75281
COX6B1	5	0.6515	2	0.75415
NDUFS3	5	0.92736	1	0.75773
ACY1	6	0.82923	2	0.75777
COX6A1	6	0.88602	2	0.75994
FUT7	5	0.68166	1	0.76256
DAK	6	0.035422	2	0.76287
ALDH18A1	6	0.86669	1	0.77226
ST6GALNAC3	6	0.64153	2	0.77297
NIT2	5	0.43962	2	0.77304
OXCT2	5	0.87392	1	0.77857
HGSNAT	5	0.29018	2	0.77914
PEMT	6	0.98214	0	0.78281
CHST10	6	0.40939	2	0.78457
PGM1	5	0.97477	0	0.78603
ACOX1	5	0.36834	1	0.78663
ATP4A	6	0.6578	3	0.78685
EARS2	6	0.93786	1	0.78847
NAT8L	5	0.34702	1	0.79063
LIAS	6	0.87479	2	0.79294
PDE5A	6	0.89411	1	0.79399
GNPNAT1	6	0.53858	3	0.79441
PLCE1	6	0.38382	3	0.79493
FECH	4	0.90418	1	0.79579
GBGT1	6	0.4935	3	0.79724
GCK	6	0.55422	1	0.80089
EPRS	6	0.78345	2	0.80319
ALDH3A2	6	0.83144	2	0.80513
POLR3D	6	0.74209	1	0.80549
ALOX15B	6	0.90835	2	0.80691
ENPP1	5	0.87715	1	0.80852
POLD2	6	0.93664	1	0.80897
INPP5B	6	0.25995	2	0.81082
PLB1	6	0.84367	2	0.81231
CYP4F3	6	0.96643	1	0.81271
TPO	6	0.90063	1	0.8146
SDS	6	0.70055	3	0.81641
B4GALNT4	6	0.84801	2	0.81671
B3GNT6	5	0.97846	0	0.81794
PDSS2	6	0.75165	2	0.81865
SULT2A1	6	0.64908	2	0.82043
PNLIPRP3	5	0.50927	1	0.8212
ALPP	6	0.23078	3	0.82231
GPT	6	0.91632	1	0.83239
GNMT	5	0.42664	1	0.8347
DUT	6	0.88003	2	0.83768
ATP6V0E2	6	0.77295	2	0.83973
PDE11A	6	0.79106	2	0.84058
IDI2	6	0.72413	2	0.84254
GAMT	6	0.9612	1	0.84599
MTHFD1L	6	0.65559	2	0.8485
ATP6V1F	6	0.67438	2	0.85186
CA12	5	0.92402	1	0.85325
TMEM5	6	0.68733	2	0.85332
ACADVL	6	0.42696	2	0.85645
CBS	6	0.54441	2	0.86241
ACACA	6	0.79295	2	0.86771
AOX1	6	0.96618	1	0.87166
ENTPD4	6	0.76855	2	0.87335
TYMP	6	0.35649	1	0.87349
HADH	5	0.46078	2	0.87506
CSGALNACT2	6	0.52491	1	0.87578
ADH1B	5	0.87184	1	0.87738
FUCA2	6	0.56901	2	0.87828
GSTP1	6	0.83931	1	0.88225
P4HA3	6	0.22553	2	0.88253
G6PC3	6	0.65499	2	0.88391
TM7SF2	6	0.50123	2	0.88403
ALOX15	5	0.70621	1	0.88745
SCD5	6	0.83215	2	0.8885
PIP5K1A	5	0.93257	1	0.8913
GBA	6	0.23782	2	0.89376
ADC	6	0.87057	1	0.89591
PNPLA3	6	0.78849	2	0.89899
UST	6	0.76898	1	0.89946
ADCY5	6	0.25492	1	0.9007
GSTO2	6	0.92297	1	0.90155
HMOX1	6	0.6518	2	0.90189
COQ5	5	0.90201	1	0.90618
HSD3B7	5	0.66854	2	0.91244
INPP1	6	0.98931	0	0.91363
POLR2F	6	0.76703	2	0.91433
RGN	6	0.9317	1	0.9149
ATP5L	6	0.42563	2	0.91687
ABAT	6	0.94446	1	0.9222
MTHFD1	6	0.6243	2	0.92334
COX7C	6	0.49442	2	0.92359
NDUFS1	6	0.85845	1	0.93149
HSD11B1	6	0.9704	0	0.932
AMT	6	0.49371	3	0.93345
SMPD1	6	0.73374	3	0.93345
PIP4K2C	5	0.37596	2	0.93429
BDH1	6	0.7914	2	0.93496
COQ6	6	0.33002	1	0.93729
CYP4F2	6	0.64456	2	0.93764
NDUFB5	5	0.74245	1	0.94145
CKM	6	0.88623	1	0.94176
FMO3	6	0.80167	2	0.94412
PGM2	6	0.71939	3	0.94525
DERA	6	0.1931	2	0.95277
CYP2F1	6	0.87016	2	0.9565
FUT2	6	0.97613	0	0.95884
PC	6	0.67761	2	0.95905
ACOT4	4	0.91381	0	0.96035
MTMR7	6	0.52083	3	0.96768
ATP5A1	6	0.82936	2	0.96846
PLA2G4A	6	0.057351	2	0.96978
GLO1	6	0.44109	3	0.97034
LPIN2	5	0.40839	2	0.97424
NF1	6	0.74209	1	0.9745
POLR3B	4	0.97656	0	0.97459
PNLIPRP1	6	0.75343	2	0.97482
ACSBG1	5	0.82701	2	0.97898
CRLS1	5	0.62796	2	0.98013
SRR	6	0.89724	2	0.98334
SIRT1	6	0.91101	1	0.98561
OGDH	5	0.80671	1	0.98631
MGAM	6	0.53875	1	0.98632
CHST8	6	0.78313	2	0.99029
PHOSPHO1	6	0.64106	1	0.99115
TPI1	6	0.32503	2	0.99167
HSD17B8	6	0.29228	2	0.99345
ALG12	5	0.90131	1	0.99594
CYB5R4	6	0.26413	3	0.99827
MVK	6	0.80167	1	0.99906
INPPL1	6	0.14135	2	1.0043
GYLTL1B	5	0.96474	0	1.0045
B4GALT4	6	0.96873	1	1.0062
ALDOB	6	0.51329	1	1.0096
CYP39A1	5	0.80385	1	1.0098
STT3A	5	0.86335	1	1.0133
ACOT1	6	0.26852	2	1.0163
MARS	6	0.57963	2	1.0211
CECR1	6	0.4578	2	1.0218
NDUFB6	6	0.32844	2	1.0226
HMGCS1	4	0.93853	0	1.0241
GGPS1	6	0.57894	3	1.0257
BRCA1	6	0.59363	2	1.0314
CHST9	6	0.61625	2	1.0332
ATP5J2	6	0.68543	2	1.0354
INPP5E	6	0.82455	2	1.0354
SETD7	6	0.098236	1	1.0393
BST1	6	0.50029	2	1.0419
POLR1E	6	0.82584	2	1.0439
SRM	5	0.89198	1	1.0446
BPNT1	6	0.34342	2	1.049
NDUFS5	5	0.74785	2	1.0495
CCBL2	6	0.53713	2	1.0499
BLVRB	5	0.81255	2	1.0504
PLA2G7	5	0.32217	1	1.0551
MDH1	6	0.5512	1	1.0566
SGSH	6	0.70374	2	1.0578
PLCD3	6	0.94675	1	1.0598
CA3	5	0.42221	2	1.0607
SULT2B1	6	0.85879	1	1.0614
NT5C1A	6	0.25272	2	1.0618
ST3GAL2	6	0.47226	2	1.0626
PI4KA	6	0.80241	1	1.0635
POLE3	6	0.096295	2	1.0646
COX4I2	5	0.94916	0	1.0685
SEPHS1	6	0.81652	2	1.0707
ATP5B	6	0.97367	0	1.0756
PDE8B	6	0.18203	2	1.0757
ACADSB	6	0.68733	1	1.0787
DDOST	6	0.80077	2	1.0788
PLCH2	6	0.95828	1	1.0817
PCK1	6	0.94227	1	1.0835
AADAT	6	0.96998	1	1.0842
CYP1A2	6	0.90543	1	1.0885
GALNT10	6	0.93997	1	1.096
GSTA2	4	0.94059	0	1.0994
UGT2A3	5	0.95815	0	1.1004
NDUFA9	6	0.96882	1	1.1033
MIF	6	0.69021	2	1.1129
ACAD8	6	0.30379	1	1.1196
VNN1	6	0.83876	2	1.1211
MAN1B1	5	0.96007	0	1.1244
AMPD3	5	0.85374	1	1.1246
PIP4K2A	6	0.26618	2	1.1247
GCNT3	6	0.69244	2	1.1361
GNPDA2	5	0.45269	1	1.1384
PDE1C	5	0.92903	1	1.1397
ACSS1	6	0.93777	1	1.1411
MAN2C1	6	0.76194	2	1.1424
IPPK	5	0.5675	1	1.1429
AKR1A1	5	0.97595	0	1.143
IDH2	6	0.73978	2	1.1448
NAT8B	6	0.80358	2	1.1482
B3GNT4	6	0.95796	1	1.1487
LTA4H	5	0.88135	1	1.1503
NDUFB7	6	0.96568	1	1.1508
POLR2B	6	0.94455	1	1.1576
G6PC2	6	0.53438	1	1.1592
GAD1	6	0.08557	1	1.1611
PGAP1	5	0.9203	1	1.1723
KMT2D	6	0.89854	2	1.1742
TXNRD3	6	0.87512	1	1.1856
GSTM2	5	0.79405	1	1.187
NDUFA11	6	0.063407	2	1.1888
AKR1B10	6	0.97194	0	1.1944
AOC1	6	0.83499	2	1.1953
TST	6	0.89904	2	1.2017
PIGC	6	0.57404	3	1.2026
C1GALT1C1	6	0.98529	0	1.2033
TAT	6	0.62651	1	1.2036
CKB	6	0.65768	2	1.2069
PCBD2	6	0.95986	1	1.2088
GAPDH	6	0.9807	0	1.2097
ATP6V1G3	6	0.59321	1	1.2122
NDUFB11	6	0.9924	0	1.214
AGPAT6	6	0.58513	3	1.2163
CHST3	5	0.79152	1	1.2233
POLA2	5	0.20351	1	1.233
CYP1B1	6	0.98026	0	1.2341
COX5B	6	0.82982	1	1.2353
GUSB	6	0.86118	1	1.2356
MANBA	6	0.8455	2	1.2409
PGS1	6	0.44358	2	1.2419
PPAP2B	6	0.60611	2	1.2426
COX7B2	6	0.4672	2	1.2469
NDUFA4L2	5	0.1521	2	1.2485
ACER2	6	0.89175	2	1.25
ALDH1L1	6	0.77658	1	1.2528
GLCE	6	0.51408	2	1.2536
GCSH	6	0.35108	1	1.2538
HKDC1	6	0.8291	2	1.2541
PIGS	6	0.80565	2	1.2546
GPT2	6	0.81071	2	1.256
ATP6V0D1	6	0.55481	2	1.2619
MSMO1	6	0.57159	2	1.2638
CAD	6	0.638	2	1.2646
UQCRH	6	0.71394	1	1.2749
POMGNT2	6	0.57951	3	1.2771
GPX6	6	0.50315	2	1.2824
NUDT9	6	0.89223	1	1.2854
B3GNT7	6	0.89271	2	1.2872
PNPLA6	5	0.85573	1	1.2987
EXTL3	6	0.92664	1	1.3007
PLA2G12B	6	0.38987	2	1.3045
PGM3	6	0.45319	2	1.3061
PIK3CB	6	0.86236	2	1.3082
MGAT1	6	0.80714	1	1.3136
PCCB	5	0.98085	0	1.3145
CHIT1	6	0.83021	2	1.3168
EZH1	6	0.89154	1	1.3186
HADHA	6	0.6505	2	1.3194
ALDH4A1	6	0.99313	0	1.3265
ETNPPL	6	0.80137	2	1.3316
ALDH2	6	0.99121	0	1.3359
SELENBP1	5	0.9722	0	1.3383
ST3GAL5	6	0.8966	2	1.3435
BDH2	6	0.9077	2	1.3463
COMT	6	0.95114	1	1.3511
B3GNT1	5	0.86692	1	1.3536
ELOVL5	6	0.82132	1	1.3562
POLR2G	6	0.6915	3	1.3588
NDUFB9	6	0.94795	1	1.3608
NDUFA3	6	0.96703	1	1.3632
PLOD2	6	0.71967	1	1.3712
CEL	6	0.86626	1	1.3746
ADCY8	6	0.93524	1	1.3936
ALDOC	6	0.99754	0	1.3965
POLE4	6	0.94737	1	1.3991
PRIM1	6	0.91491	1	1.3998
BBOX1	6	0.88874	1	1.4013
FADS2	6	0.74917	2	1.4016
NEU3	6	0.90233	1	1.402
DGUOK	6	0.76855	2	1.4087
GCLC	6	0.29425	1	1.4269
NT5C1B	6	0.84933	1	1.4335
NOS1	6	0.72037	2	1.437
PDHA1	5	0.98054	0	1.4446
PDE6H	6	0.1468	2	1.4474
LTC4S	6	0.84255	2	1.4506
NME1	5	0.93508	1	1.451
PLCG2	5	0.98973	0	1.4519
ALDH7A1	6	0.18045	2	1.4622
MOGAT2	6	0.94561	1	1.4634
GPI	5	0.7845	2	1.4655
DHRS11	6	0.45968	2	1.4729
RPIA	6	0.2971	1	1.4741
DPYS	6	0.9396	1	1.4752
SARDH	6	0.98026	0	1.4765
ADH5	5	0.86293	1	1.4852
HYKK	6	0.77732	2	1.4868
B3GAT1	5	0.6979	1	1.4913
IDO1	6	0.4604	1	1.4948
P4HA2	6	0.99466	0	1.4968
PDE7B	5	0.28875	2	1.5032
LCAT	6	0.92079	1	1.5035
PGLS	6	0.95272	1	1.5039
GCLM	6	0.99456	0	1.5053
PIGM	6	0.29935	2	1.5263
NUS1	5	0.76498	2	1.5371
ACOT7	6	0.94973	1	1.5391
ATP6V1D	5	0.73379	1	1.5592
AKR7A3	6	0.34512	2	1.5604
AK3	6	0.91254	1	1.5611
PIGZ	5	0.28875	1	1.5639
POMK	6	0.42714	2	1.567
ALDH1A1	6	0.90783	1	1.5709
CA14	6	0.77755	1	1.5711
HS6ST3	5	0.89523	1	1.5802
POLR3A	5	0.847	1	1.5814
POLR2C	6	0.54334	2	1.5825
AMD1	6	0.99016	0	1.5886
HSD17B4	6	0.92839	1	1.5898
CAT	5	0.49858	1	1.6013
MTAP	5	0.77454	1	1.611
CYP27A1	5	0.97912	0	1.6141
NT5C	6	0.75852	1	1.633
FLAD1	6	0.37821	2	1.658
POFUT1	6	0.38259	2	1.6595
GUCY2D	6	0.82683	1	1.6628
NF2	6	0.68146	1	1.6659
ACER1	6	0.72678	1	1.6697
CA2	6	0.95019	1	1.6698
NDUFA6	5	0.88295	1	1.6715
PGK2	6	0.32663	1	1.6875
GLB1	6	0.69752	1	1.7088
ENPP6	6	0.91144	1	1.7094
ATP6V1C1	5	0.67871	1	1.7118
COX10	6	0.82634	2	1.7132
ACP1	6	0.84847	2	1.7161
CYP2U1	6	0.75914	2	1.72
HYI	6	0.29802	2	1.7306
ELOVL7	6	0.97476	0	1.7332
ALDH1L2	6	0.7823	2	1.7415
LPIN1	6	0.84426	1	1.7467
PPAT	6	0.75957	1	1.7612
UPP1	6	0.54852	2	1.7725
NDUFA4	6	0.7797	1	1.7729
NME2	3	0.7263	1	1.7917
TMLHE	5	0.99733	0	1.7941
UQCRC1	6	0.90661	2	1.821
ALG14	6	0.17415	2	1.8516
PCYT1A	6	0.7797	1	1.8548
CYP11A1	6	0.94669	1	1.8555
NME4	6	0.9875	0	1.8704
CA5B	6	0.80208	2	1.8721
COQ2	6	0.99337	0	1.8778
PSTK	5	0.8582	1	1.8858
SORD	5	0.70621	1	1.8864
ACADM	6	0.083821	2	1.8916
GSTA4	6	0.92297	1	1.8996
CYP17A1	6	0.9985	0	1.9048
PTGES2	6	0.84593	1	1.9066
ACSM4	5	0.13592	1	1.9116
PCYOX1	6	0.98801	0	1.9168
DLAT	6	0.84379	1	1.9184
MAN2A1	6	0.99482	0	1.9415
FAH	6	0.5105	1	1.9423
PLCD1	6	0.53156	2	1.9459
IDNK	6	0.039474	1	1.9544
AGXT	6	0.94628	1	1.9659
AASS	6	0.99764	0	1.9757
POLR3K	6	0.87824	2	1.9763
TP53	6	0.79804	2	1.997
CTPS2	6	0.6953	1	2.0017
GSTM1	6	0.99986	0	2.0076
APRT	6	0.28923	1	2.0143
NDUFA8	6	0.67655	1	2.0278
MGST2	6	0.81964	1	2.0301
MTHFD2L	5	0.77754	2	2.0339
SUCLG1	6	0.85146	1	2.0437
GNPDA1	6	0.56861	2	2.053
ACOX3	6	0.50608	1	2.0549
SETD1A	6	0.97853	0	2.0587
MCEE	6	0.87291	2	2.0661
DNMT3B	6	0.97505	0	2.0894
TPH2	6	0.79897	2	2.0935
POMT2	6	0.74155	1	2.097
ACMSD	5	0.86666	1	2.1181
PNPLA2	6	0.36085	1	2.1217
SRD5A2	6	0.77046	1	2.1258
POFUT2	6	0.49546	2	2.1321
IDUA	5	0.99784	0	2.1373
PDXK	5	0.52874	2	2.1531
SOAT1	5	0.9944	0	2.1789
ARG2	6	0.45319	2	2.1837
AHCYL2	5	0.97674	0	2.1908
SCD	6	0.11641	1	2.197
CANT1	5	0.94891	0	2.2052
ACACB	6	0.99883	0	2.213
SMPD3	6	0.7044	1	2.2193
NANP	6	0.95258	1	2.228
GALNT16	6	0.8113	1	2.2578
MTHFR	6	0.76194	2	2.2677
HAAO	5	0.97897	0	2.2995
ST3GAL4	6	0.93235	1	2.4347
FASN	6	0.99381	0	2.436
SIRT4	5	0.36323	1	2.4979
ALAS2	6	0.94956	1	2.5208
FAR1	6	0.69883	2	2.542
CA9	5	0.89144	1	2.5541
GMPR2	6	0.83424	2	2.5855
DHTKD1	6	0.90276	2	2.6058
GALNT2	6	0.58593	2	2.6216
PTEN	6	0.92297	1	2.6375
GUK1	6	0.78208	1	2.6434
GLYAT	6	0.48771	2	2.6454
DGKH	6	0.2292	2	2.6902
GGT5	6	0.68222	1	2.6951
NDUFA5	6	0.68476	2	2.7343
ACSM2A	6	0.98778	0	2.7636
ECHDC1	6	0.80077	2	2.787
AHCY	6	0.30201	1	2.7881
LIPA	5	0.78436	1	2.8055
B2M	6	0.20482	3	2.8261
ADCY1	6	0.04913	1	2.8537
ACER3	6	0.43658	2	2.8655
ADH1A	5	0.85915	1	2.8915
INPP4B	5	0.98639	0	2.9127
PHOSPHO2	5	0.88586	1	2.9194
UGT2B7	6	0.57363	2	3.009
HSD17B7	5	0.93207	1	3.0198
HEXB	5	0.77629	1	3.0279
SC5D	6	0.99562	0	3.1184
CERK	5	0.99195	0	3.1448
ATP6V1A	6	0.31904	2	3.3963
LSS	5	0.9743	0	3.4452
DBH	6	0.87069	2	3.5029
POC1B-GALNT4	2	0.6785	1	3.5048
CYCS	6	0.68543	2	3.5237
MAN1A2	4	0.98505	0	3.6311
PIGT	6	0.88539	2	3.6883
RRM2	6	0.91745	1	3.7578
PI4K2A	6	0.79987	2	3.9262
ASS1	6	0.81276	2	4.0516
ACSS2	6	0.99707	0	4.1122
HMGCR	5	0.99462	0	4.4642
GFPT1	4	0.75836	1	4.6737
CEPT1	6	0.99532	0	5.1989
PPA1	6	0.38967	2	5.3945
AKR1C3	5	0.85381	1	6.5244
RDH11	4	0.82217	1	6.6945
MGAT4A	5	0.87715	1	7.3272

## Sheet: Supplementary Data 3
Protein IDs	Majority protein IDs	Peptide counts (all)	Peptide counts (razor+unique)	Peptide counts (unique)	Fasta headers	Number of proteins	Peptides	Razor + unique peptides	Unique peptides	Peptides 0Kpa-1	Peptides 0Kpa-2	Peptides 5Kpa 60min-1	Peptides 5Kpa 60min-2	Razor + unique peptides 0Kpa-1	Razor + unique peptides 0Kpa-2	Razor + unique peptides 5Kpa 60min-1	Razor + unique peptides 5Kpa 60min-2	Unique peptides 0Kpa-1	Unique peptides 0Kpa-2	Unique peptides 5Kpa 60min-1	Unique peptides 5Kpa 60min-2	Sequence coverage [%]	Unique + razor sequence coverage [%]	Unique sequence coverage [%]	Mol. weight [kDa]	Sequence length	Sequence lengths	Q-value	Score	Sequence coverage 0Kpa-1 [%]	Sequence coverage 0Kpa-2 [%]	Sequence coverage 5Kpa 60min-1 [%]	Sequence coverage 5Kpa 60min-2 [%]	Intensity 0Kpa-1	Intensity 0Kpa-2	Intensity 5Kpa 60min-1	Intensity 5Kpa 60min-2	LFQ intensity 0Kpa-1	LFQ intensity 0Kpa-2	LFQ intensity 5Kpa 60min-1	LFQ intensity 5Kpa 60min-2	MS/MS count 0Kpa-1	MS/MS count 0Kpa-2	MS/MS count 5Kpa 60min-1	MS/MS count 5Kpa 60min-2	Only identified by site	Reverse	Potential contaminant	id
sp|A0A075B6R9|KVD24_HUMAN;sp|A0A0C4DH68|KV224_HUMAN	sp|A0A075B6R9|KVD24_HUMAN	4;1	3;0	3;0	sp|A0A075B6R9|KVD24_HUMAN Probable non-functional immunoglobulin kappa variable 2D-24 OS=Homo sapiens OX=9606 GN=IGKV2D-24 PE=1 SV=1	2	4	3	3	4	2	4	4	3	1	3	3	3	1	3	3	13.3	13.3	13.3	13.079	120	120;120	0	24.637	13.3	9.2	13.3	13.3	94821000	0	923390000	810050000	87764000	0	261300000	206260000	3	1	5	7				69
sp|A2NJV5|KV229_HUMAN;sp|A0A0A0MRZ7|KVD26_HUMAN;sp|A0A075B6S2|KVD29_HUMAN;sp|P06310|KV230_HUMAN;sp|P01615|KVD28_HUMAN;sp|A0A075B6S6|KVD30_HUMAN;sp|A0A075B6P5|KV228_HUMAN;sp|P01614|KVD40_HUMAN;sp|A0A087WW87|KV240_HUMAN	sp|A2NJV5|KV229_HUMAN;sp|A0A0A0MRZ7|KVD26_HUMAN;sp|A0A075B6S2|KVD29_HUMAN;sp|P06310|KV230_HUMAN;sp|P01615|KVD28_HUMAN;sp|A0A075B6S6|KVD30_HUMAN;sp|A0A075B6P5|KV228_HUMAN;sp|P01614|KVD40_HUMAN;sp|A0A087WW87|KV240_HUMAN	4;4;4;2;2;2;2;2;2	4;4;4;2;2;2;2;2;2	3;3;3;2;2;2;2;2;2	sp|A2NJV5|KV229_HUMAN Immunoglobulin kappa variable 2-29 OS=Homo sapiens OX=9606 GN=IGKV2-29 PE=3 SV=2;sp|A0A0A0MRZ7|KVD26_HUMAN Immunoglobulin kappa variable 2D-26 OS=Homo sapiens OX=9606 GN=IGKV2D-26 PE=3 SV=1;sp|A0A075B6S2|KVD29_HUMAN Immunoglobulin kap	9	4	4	3	3	3	4	4	3	3	4	4	2	2	3	3	19.2	19.2	19.2	13.085	120	120;120;120;120;120;120;120;121;121	0	143.39	16.7	16.7	19.2	19.2	14281000000	15682000000	88063000000	86633000000	9850900000	4826600000	43791000000	33243000000	13	12	35	34				70
sp|A0A0A0MS14|HV145_HUMAN	sp|A0A0A0MS14|HV145_HUMAN	1	1	1	sp|A0A0A0MS14|HV145_HUMAN Immunoglobulin heavy variable 1-45 OS=Homo sapiens OX=9606 GN=IGHV1-45 PE=3 SV=1	1	1	1	1	0	0	0	0	0	0	0	0	0	0	0	0	9.4	9.4	9.4	13.508	117	117	0.00092293	2.3504	0	0	0	0	0	0	0	0	0	0	0	0	0	0	0	0				71
sp|A0A0U1RRL7|MMPOS_HUMAN	sp|A0A0U1RRL7|MMPOS_HUMAN	1	1	1	sp|A0A0U1RRL7|MMPOS_HUMAN Protein MMP24OS OS=Homo sapiens OX=9606 GN=MMP24OS PE=1 SV=1	1	1	1	1	0	0	0	0	0	0	0	0	0	0	0	0	36.6	36.6	36.6	7.6794	71	71	0	5.1102	0	0	0	0	0	0	0	0	0	0	0	0	0	0	0	0				72
sp|A0AV96|RBM47_HUMAN	sp|A0AV96|RBM47_HUMAN	4	4	4	sp|A0AV96|RBM47_HUMAN RNA-binding protein 47 OS=Homo sapiens OX=9606 GN=RBM47 PE=1 SV=2	1	4	4	4	0	1	0	0	0	1	0	0	0	1	0	0	8.1	8.1	8.1	64.098	593	593	0	9.8755	0	2.2	0	0	0	5551600	0	0	0	0	0	0	0	1	0	0				73
sp|A0FGR8|ESYT2_HUMAN	sp|A0FGR8|ESYT2_HUMAN	4	4	4	sp|A0FGR8|ESYT2_HUMAN Extended synaptotagmin-2 OS=Homo sapiens OX=9606 GN=ESYT2 PE=1 SV=1	1	4	4	4	0	0	1	0	0	0	1	0	0	0	1	0	5.4	5.4	5.4	102.36	921	921	0	7.234	0	0	1.7	0	0	0	9579400	0	0	0	0	0	0	0	1	0				74
sp|A0MZ66|SHOT1_HUMAN	sp|A0MZ66|SHOT1_HUMAN	8	8	8	sp|A0MZ66|SHOT1_HUMAN Shootin-1 OS=Homo sapiens OX=9606 GN=SHTN1 PE=1 SV=4	1	8	8	8	2	0	1	1	2	0	1	1	2	0	1	1	17.9	17.9	17.9	71.639	631	631	0	25.15	5.5	0	1.7	1.6	4202600	0	5810800	3127900	8968100	0	0	0	2	0	1	0				75
sp|A1L0T0|HACL2_HUMAN	sp|A1L0T0|HACL2_HUMAN	2	2	2	sp|A1L0T0|HACL2_HUMAN 2-hydroxyacyl-CoA lyase 2 OS=Homo sapiens OX=9606 GN=ILVBL PE=1 SV=2	1	2	2	2	0	0	1	1	0	0	1	1	0	0	1	1	6	6	6	67.867	632	632	0	6.2175	0	0	2.7	2.7	0	0	3118700	2786600	0	0	0	0	0	0	1	1				76
sp|A4D0S4|LAMB4_HUMAN	sp|A4D0S4|LAMB4_HUMAN	1	1	1	sp|A4D0S4|LAMB4_HUMAN Laminin subunit beta-4 OS=Homo sapiens OX=9606 GN=LAMB4 PE=2 SV=1	1	1	1	1	0	0	0	0	0	0	0	0	0	0	0	0	0.8	0.8	0.8	193.54	1761	1761	0.0081093	1.7039	0	0	0	0	0	0	0	0	0	0	0	0	0	0	0	0				77
sp|A5YKK6|CNOT1_HUMAN	sp|A5YKK6|CNOT1_HUMAN	2	2	2	sp|A5YKK6|CNOT1_HUMAN CCR4-NOT transcription complex subunit 1 OS=Homo sapiens OX=9606 GN=CNOT1 PE=1 SV=2	1	2	2	2	0	1	0	0	0	1	0	0	0	1	0	0	1.1	1.1	1.1	266.94	2376	2376	0	4.2928	0	0.5	0	0	0	615420	0	0	0	0	0	0	0	1	0	0				78
sp|A6NGU5|GGT3_HUMAN;sp|P36268|GGT2_HUMAN;sp|P19440|GGT1_HUMAN	sp|A6NGU5|GGT3_HUMAN;sp|P36268|GGT2_HUMAN;sp|P19440|GGT1_HUMAN	1;1;1	1;1;1	1;1;1	sp|A6NGU5|GGT3_HUMAN Putative glutathione hydrolase 3 proenzyme OS=Homo sapiens OX=9606 GN=GGT3P PE=5 SV=2;sp|P36268|GGT2_HUMAN Inactive glutathione hydrolase 2 OS=Homo sapiens OX=9606 GN=GGT2P PE=1 SV=3;sp|P19440|GGT1_HUMAN Glutathione hydrolase 1 proenzy	3	1	1	1	0	0	0	0	0	0	0	0	0	0	0	0	1.8	1.8	1.8	61.501	568	568;569;569	0.0077022	1.7249	0	0	0	0	0	0	0	0	0	0	0	0	0	0	0	0				79
sp|P30046|DOPD_HUMAN;sp|A6NHG4|DDTL_HUMAN	sp|P30046|DOPD_HUMAN;sp|A6NHG4|DDTL_HUMAN	4;4	4;4	4;4	sp|P30046|DOPD_HUMAN D-dopachrome decarboxylase OS=Homo sapiens OX=9606 GN=DDT PE=1 SV=3;sp|A6NHG4|DDTL_HUMAN D-dopachrome decarboxylase-like protein OS=Homo sapiens OX=9606 GN=DDTL PE=2 SV=1	2	4	4	4	0	1	0	0	0	1	0	0	0	1	0	0	40.7	40.7	40.7	12.712	118	118;134	0	19.407	0	11	0	0	0	1263500	0	0	0	0	0	0	0	0	0	0				80
sp|A6NHQ2|FBLL1_HUMAN	sp|A6NHQ2|FBLL1_HUMAN	2	1	1	sp|A6NHQ2|FBLL1_HUMAN rRNA/tRNA 2-O-methyltransferase fibrillarin-like protein 1 OS=Homo sapiens OX=9606 GN=FBLL1 PE=3 SV=2	1	2	1	1	1	2	1	1	1	1	1	1	1	1	1	1	6.6	3.3	3.3	34.803	334	334	0	14.916	3.3	6.6	3.3	3.3	5883300	134570000	8410300	9229500	0	0	0	0	1	2	1	1				81
sp|A6NHR9|SMHD1_HUMAN	sp|A6NHR9|SMHD1_HUMAN	2	2	2	sp|A6NHR9|SMHD1_HUMAN Structural maintenance of chromosomes flexible hinge domain-containing protein 1 OS=Homo sapiens OX=9606 GN=SMCHD1 PE=1 SV=2	1	2	2	2	0	0	0	2	0	0	0	2	0	0	0	2	1.1	1.1	1.1	226.37	2005	2005	0	4.2352	0	0	0	1.1	0	0	0	1571700	0	0	0	459010	0	0	0	2				82
sp|Q9NQA3|WASH6_HUMAN;sp|C4AMC7|WASH3_HUMAN;sp|Q6VEQ5|WASH2_HUMAN;sp|A8K0Z3|WASH1_HUMAN;sp|A8MWX3|WASH4_HUMAN	sp|Q9NQA3|WASH6_HUMAN;sp|C4AMC7|WASH3_HUMAN;sp|Q6VEQ5|WASH2_HUMAN;sp|A8K0Z3|WASH1_HUMAN;sp|A8MWX3|WASH4_HUMAN	2;2;2;2;2	2;2;2;2;2	2;2;2;2;2	sp|Q9NQA3|WASH6_HUMAN WAS protein family homolog 6 OS=Homo sapiens OX=9606 GN=WASH6P PE=1 SV=3;sp|C4AMC7|WASH3_HUMAN Putative WAS protein family homolog 3 OS=Homo sapiens OX=9606 GN=WASH3P PE=1 SV=2;sp|Q6VEQ5|WASH2_HUMAN WAS protein family homolog 2 OS=Hom	5	2	2	2	0	0	0	0	0	0	0	0	0	0	0	0	5.1	5.1	5.1	47.989	447	447;463;465;465;477	0.00092379	2.3658	0	0	0	0	0	0	0	0	0	0	0	0	0	0	0	0				83
sp|P62308|RUXG_HUMAN;sp|A8MWD9|RUXGL_HUMAN	sp|P62308|RUXG_HUMAN;sp|A8MWD9|RUXGL_HUMAN	3;3	3;3	3;3	sp|P62308|RUXG_HUMAN Small nuclear ribonucleoprotein G OS=Homo sapiens OX=9606 GN=SNRPG PE=1 SV=1;sp|A8MWD9|RUXGL_HUMAN Putative small nuclear ribonucleoprotein G-like protein 15 OS=Homo sapiens OX=9606 GN=SNRPGP15 PE=5 SV=2	2	3	3	3	1	1	2	2	1	1	2	2	1	1	2	2	26.3	26.3	26.3	8.496	76	76;76	0	6.3256	9.2	15.8	26.3	26.3	8805000	2761200	31203000	37933000	0	0	10369000	11057000	1	1	2	2				84
sp|B1ANS9|WDR64_HUMAN	sp|B1ANS9|WDR64_HUMAN	1	1	1	sp|B1ANS9|WDR64_HUMAN WD repeat-containing protein 64 OS=Homo sapiens OX=9606 GN=WDR64 PE=2 SV=1	1	1	1	1	0	0	1	1	0	0	1	1	0	0	1	1	0.6	0.6	0.6	123.63	1081	1081	0.0017961	2.1303	0	0	0.6	0.6	0	0	41495000	38231000	0	0	0	10857000	0	0	1	1				85
sp|E9PAV3|NACAM_HUMAN;sp|Q13765|NACA_HUMAN;sp|Q9BZK3|NACP4_HUMAN	sp|E9PAV3|NACAM_HUMAN;sp|Q13765|NACA_HUMAN	5;5;2	5;5;2	5;5;2	sp|E9PAV3|NACAM_HUMAN Nascent polypeptide-associated complex subunit alpha, muscle-specific form OS=Homo sapiens OX=9606 GN=NACA PE=1 SV=1;sp|Q13765|NACA_HUMAN Nascent polypeptide-associated complex subunit alpha OS=Homo sapiens OX=9606 GN=NACA PE=1 SV=1	3	5	5	5	2	3	4	4	2	3	4	4	2	3	4	4	2.7	2.7	2.7	205.42	2078	2078;215;213	0	156.77	1.4	2	2.6	2.6	53115000	78307000	89681000	89186000	49475000	34090000	30138000	27867000	2	3	4	4				86
sp|E9PRG8|CK098_HUMAN	sp|E9PRG8|CK098_HUMAN	1	1	1	sp|E9PRG8|CK098_HUMAN Uncharacterized protein C11orf98 OS=Homo sapiens OX=9606 GN=C11orf98 PE=4 SV=2	1	1	1	1	0	1	0	1	0	1	0	1	0	1	0	1	10.6	10.6	10.6	14.234	123	123	0	4.7136	0	10.6	0	10.6	0	12679000	0	7621400	0	0	0	0	0	1	0	1				87
sp|O00116|ADAS_HUMAN	sp|O00116|ADAS_HUMAN	7	7	7	sp|O00116|ADAS_HUMAN Alkyldihydroxyacetonephosphate synthase, peroxisomal OS=Homo sapiens OX=9606 GN=AGPS PE=1 SV=1	1	7	7	7	1	0	5	4	1	0	5	4	1	0	5	4	17.9	17.9	17.9	72.911	658	658	0	18.66	1.8	0	12.5	10.6	1850900	0	16599000	18109000	0	0	5454200	5801500	1	0	5	4				88
sp|O00139|KIF2A_HUMAN	sp|O00139|KIF2A_HUMAN	3	3	3	sp|O00139|KIF2A_HUMAN Kinesin-like protein KIF2A OS=Homo sapiens OX=9606 GN=KIF2A PE=1 SV=3	1	3	3	3	2	1	1	2	2	1	1	2	2	1	1	2	5	5	5	79.954	706	706	0	5.8858	3.4	1.8	1.8	3.4	908840	2340900	1793600	4190800	0	0	0	1190100	2	1	1	1				89
sp|O00148|DX39A_HUMAN	sp|O00148|DX39A_HUMAN	10	2	2	sp|O00148|DX39A_HUMAN ATP-dependent RNA helicase DDX39A OS=Homo sapiens OX=9606 GN=DDX39A PE=1 SV=2	1	10	2	2	4	4	6	5	0	0	0	0	0	0	0	0	21.3	4.9	4.9	49.129	427	427	0.0013749	2.3001	9.6	9.6	14.3	11	0	0	0	0	0	0	0	0	0	0	0	0				90
sp|O00151|PDLI1_HUMAN	sp|O00151|PDLI1_HUMAN	10	10	10	sp|O00151|PDLI1_HUMAN PDZ and LIM domain protein 1 OS=Homo sapiens OX=9606 GN=PDLIM1 PE=1 SV=4	1	10	10	10	5	4	6	8	5	4	6	8	5	4	6	8	36.5	36.5	36.5	36.071	329	329	0	51.436	18.5	19.8	23.4	32.2	30417000	35232000	74167000	92078000	22868000	18057000	23331000	22456000	6	5	6	9				91
sp|O00154|BACH_HUMAN	sp|O00154|BACH_HUMAN	2	2	2	sp|O00154|BACH_HUMAN Cytosolic acyl coenzyme A thioester hydrolase OS=Homo sapiens OX=9606 GN=ACOT7 PE=1 SV=3	1	2	2	2	1	1	0	1	1	1	0	1	1	1	0	1	7.1	7.1	7.1	41.796	380	380	0	3.3188	2.9	2.9	0	4.2	1408300	8612300	0	2394700	0	0	0	680060	1	1	0	1				92
sp|O00159|MYO1C_HUMAN	sp|O00159|MYO1C_HUMAN	36	36	36	sp|O00159|MYO1C_HUMAN Unconventional myosin-Ic OS=Homo sapiens OX=9606 GN=MYO1C PE=1 SV=4	1	36	36	36	2	31	6	5	2	31	6	5	2	31	6	5	37	37	37	121.68	1063	1063	0	240.31	2.7	30.7	8.2	7.7	3546800	747780000	15312000	15691000	1127700	311950000	3928400	3740700	2	35	5	5				93
sp|O00161|SNP23_HUMAN	sp|O00161|SNP23_HUMAN	1	1	1	sp|O00161|SNP23_HUMAN Synaptosomal-associated protein 23 OS=Homo sapiens OX=9606 GN=SNAP23 PE=1 SV=1	1	1	1	1	0	0	0	0	0	0	0	0	0	0	0	0	6.6	6.6	6.6	23.354	211	211	0.003118	2.0696	0	0	0	0	0	0	0	0	0	0	0	0	0	0	0	0				94
sp|O00170|AIP_HUMAN	sp|O00170|AIP_HUMAN	5	5	5	sp|O00170|AIP_HUMAN AH receptor-interacting protein OS=Homo sapiens OX=9606 GN=AIP PE=1 SV=3	1	5	5	5	0	1	0	0	0	1	0	0	0	1	0	0	17.9	17.9	17.9	37.664	330	330	0	8.0819	0	2.7	0	0	0	1704700	0	0	0	0	0	0	0	0	0	0				95
sp|O00193|SMAP_HUMAN	sp|O00193|SMAP_HUMAN	1	1	1	sp|O00193|SMAP_HUMAN Small acidic protein OS=Homo sapiens OX=9606 GN=SMAP PE=1 SV=1	1	1	1	1	0	0	1	0	0	0	1	0	0	0	1	0	12.6	12.6	12.6	20.332	183	183	0	6.3575	0	0	12.6	0	0	0	7062700	0	0	0	0	0	0	0	1	0				96
sp|O00203|AP3B1_HUMAN	sp|O00203|AP3B1_HUMAN	4	4	4	sp|O00203|AP3B1_HUMAN AP-3 complex subunit beta-1 OS=Homo sapiens OX=9606 GN=AP3B1 PE=1 SV=3	1	4	4	4	1	2	0	0	1	2	0	0	1	2	0	0	4.5	4.5	4.5	121.32	1094	1094	0	5.2389	1.7	1.8	0	0	2575600	3194500	0	0	0	1313900	0	0	1	2	0	0				97
sp|O00214|LEG8_HUMAN	sp|O00214|LEG8_HUMAN	1	1	1	sp|O00214|LEG8_HUMAN Galectin-8 OS=Homo sapiens OX=9606 GN=LGALS8 PE=1 SV=4	1	1	1	1	0	1	0	0	0	1	0	0	0	1	0	0	4.1	4.1	4.1	35.808	317	317	0	10.773	0	4.1	0	0	0	3675700	0	0	0	1534800	0	0	0	1	0	0				98
sp|O00231|PSD11_HUMAN	sp|O00231|PSD11_HUMAN	18	18	18	sp|O00231|PSD11_HUMAN 26S proteasome non-ATPase regulatory subunit 11 OS=Homo sapiens OX=9606 GN=PSMD11 PE=1 SV=3	1	18	18	18	8	4	9	9	8	4	9	9	8	4	9	9	41.9	41.9	41.9	47.463	422	422	0	79.772	21.1	11.1	24.6	26.8	69917000	39485000	107160000	136940000	42406000	23451000	40309000	40748000	9	4	9	10				99
sp|O00232|PSD12_HUMAN	sp|O00232|PSD12_HUMAN	10	10	10	sp|O00232|PSD12_HUMAN 26S proteasome non-ATPase regulatory subunit 12 OS=Homo sapiens OX=9606 GN=PSMD12 PE=1 SV=3	1	10	10	10	5	2	4	5	5	2	4	5	5	2	4	5	23.5	23.5	23.5	52.904	456	456	0	80.686	11.6	6.4	9.2	11.4	27760000	9329600	42180000	62749000	19010000	13700000	17519000	15793000	5	1	4	5				100
sp|O00233|PSMD9_HUMAN	sp|O00233|PSMD9_HUMAN	5	5	5	sp|O00233|PSMD9_HUMAN 26S proteasome non-ATPase regulatory subunit 9 OS=Homo sapiens OX=9606 GN=PSMD9 PE=1 SV=3	1	5	5	5	3	2	2	2	3	2	2	2	3	2	2	2	23.3	23.3	23.3	24.682	223	223	0	14.429	13.9	9.4	9.9	9.4	11173000	8187600	8655700	14936000	8312200	4908100	4207800	5909200	3	2	2	2				101
sp|O00264|PGRC1_HUMAN	sp|O00264|PGRC1_HUMAN	5	4	4	sp|O00264|PGRC1_HUMAN Membrane-associated progesterone receptor component 1 OS=Homo sapiens OX=9606 GN=PGRMC1 PE=1 SV=3	1	5	4	4	3	2	3	3	3	2	3	3	3	2	3	3	21	16.4	16.4	21.671	195	195	0	15.876	11.8	11.3	11.8	11.8	24621000	22153000	32747000	39467000	14976000	9165100	15144000	15383000	3	2	3	3				102
sp|O00267|SPT5H_HUMAN	sp|O00267|SPT5H_HUMAN	10	10	10	sp|O00267|SPT5H_HUMAN Transcription elongation factor SPT5 OS=Homo sapiens OX=9606 GN=SUPT5H PE=1 SV=1	1	10	10	10	1	5	3	5	1	5	3	5	1	5	3	5	14.6	14.6	14.6	121	1087	1087	0	51.774	1.5	6.5	5.2	8.6	3217400	33717000	15160000	38517000	0	7831800	8827800	7686000	1	5	3	4				103
sp|O00268|TAF4_HUMAN	sp|O00268|TAF4_HUMAN	2	2	2	sp|O00268|TAF4_HUMAN Transcription initiation factor TFIID subunit 4 OS=Homo sapiens OX=9606 GN=TAF4 PE=1 SV=2	1	2	2	2	2	1	0	0	2	1	0	0	2	1	0	0	2.2	2.2	2.2	110.11	1085	1085	0	4.6441	2.2	1.3	0	0	4519500	2318200	0	0	3616900	0	0	0	2	1	0	0				104
sp|O00299|CLIC1_HUMAN	sp|O00299|CLIC1_HUMAN	11	11	11	sp|O00299|CLIC1_HUMAN Chloride intracellular channel protein 1 OS=Homo sapiens OX=9606 GN=CLIC1 PE=1 SV=4	1	11	11	11	4	4	8	5	4	4	8	5	4	4	8	5	56.8	56.8	56.8	26.922	241	241	0	78.551	17.8	17.8	38.6	32.8	45186000	58813000	84855000	84734000	38960000	24726000	29256000	30646000	4	4	7	5				105
sp|O00303|EIF3F_HUMAN	sp|O00303|EIF3F_HUMAN	8	8	8	sp|O00303|EIF3F_HUMAN Eukaryotic translation initiation factor 3 subunit F OS=Homo sapiens OX=9606 GN=EIF3F PE=1 SV=1	1	8	8	8	3	3	5	6	3	3	5	6	3	3	5	6	26.1	26.1	26.1	37.563	357	357	0	82.848	12	12.9	20.4	22.7	8528000	14723000	57175000	82537000	8888300	11284000	18837000	21542000	3	3	7	7				106
sp|O00410|IPO5_HUMAN	sp|O00410|IPO5_HUMAN	4	4	4	sp|O00410|IPO5_HUMAN Importin-5 OS=Homo sapiens OX=9606 GN=IPO5 PE=1 SV=4	1	4	4	4	1	1	0	1	1	1	0	1	1	1	0	1	5.1	5.1	5.1	123.63	1097	1097	0	7.2463	1	1	0	1.2	1729300	3126400	0	2453000	0	0	0	0	1	1	0	1				107
sp|O00411|RPOM_HUMAN	sp|O00411|RPOM_HUMAN	2	2	2	sp|O00411|RPOM_HUMAN DNA-directed RNA polymerase, mitochondrial OS=Homo sapiens OX=9606 GN=POLRMT PE=1 SV=2	1	2	2	2	0	2	0	0	0	2	0	0	0	2	0	0	1.9	1.9	1.9	138.62	1230	1230	0.0018075	2.1822	0	1.9	0	0	0	2543800	0	0	0	1062200	0	0	0	1	0	0				108
sp|O00422|SAP18_HUMAN	sp|O00422|SAP18_HUMAN	2	2	2	sp|O00422|SAP18_HUMAN Histone deacetylase complex subunit SAP18 OS=Homo sapiens OX=9606 GN=SAP18 PE=1 SV=1	1	2	2	2	0	2	0	0	0	2	0	0	0	2	0	0	13.1	13.1	13.1	17.561	153	153	0.0060843	1.8638	0	13.1	0	0	0	35508000	0	0	0	0	0	0	0	2	0	0				109
sp|O00425|IF2B3_HUMAN	sp|O00425|IF2B3_HUMAN	10	8	8	sp|O00425|IF2B3_HUMAN Insulin-like growth factor 2 mRNA-binding protein 3 OS=Homo sapiens OX=9606 GN=IGF2BP3 PE=1 SV=2	1	10	8	8	1	2	5	6	0	1	4	4	0	1	4	4	24.9	20.9	20.9	63.704	579	579	0	23.769	1.7	4.7	12.6	14.9	0	1917800	12352000	15299000	0	0	4678700	4853500	0	1	4	6				110
sp|O00429|DNM1L_HUMAN	sp|O00429|DNM1L_HUMAN	2	2	2	sp|O00429|DNM1L_HUMAN Dynamin-1-like protein OS=Homo sapiens OX=9606 GN=DNM1L PE=1 SV=2	1	2	2	2	0	0	1	2	0	0	1	2	0	0	1	2	2.4	2.4	2.4	81.876	736	736	0.00048146	2.7147	0	0	1.2	2.4	0	0	4557400	15691000	0	0	0	4456200	0	0	1	1				111
sp|O00469|PLOD2_HUMAN	sp|O00469|PLOD2_HUMAN	7	7	7	sp|O00469|PLOD2_HUMAN Procollagen-lysine,2-oxoglutarate 5-dioxygenase 2 OS=Homo sapiens OX=9606 GN=PLOD2 PE=1 SV=2	1	7	7	7	2	1	2	1	2	1	2	1	2	1	2	1	11.7	11.7	11.7	84.685	737	737	0	23.78	3.8	1.9	3	1.9	6854500	3359300	8707200	4263400	7371600	0	5529300	0	2	1	2	1				112
sp|O00483|NDUA4_HUMAN	sp|O00483|NDUA4_HUMAN	3	3	3	sp|O00483|NDUA4_HUMAN Cytochrome c oxidase subunit NDUFA4 OS=Homo sapiens OX=9606 GN=NDUFA4 PE=1 SV=1	1	3	3	3	2	1	1	0	2	1	1	0	2	1	1	0	34.6	34.6	34.6	9.3697	81	81	0	2.8841	19.8	14.8	14.8	0	19800000	583970	0	0	15846000	0	0	0	2	1	1	0				113
sp|O00487|PSDE_HUMAN	sp|O00487|PSDE_HUMAN	4	4	4	sp|O00487|PSDE_HUMAN 26S proteasome non-ATPase regulatory subunit 14 OS=Homo sapiens OX=9606 GN=PSMD14 PE=1 SV=1	1	4	4	4	1	2	2	3	1	2	2	3	1	2	2	3	18.4	18.4	18.4	34.577	310	310	0	9.648	4.2	6.5	11.6	13.9	6225800	16036000	24621000	36535000	0	7162400	11268000	8937000	1	2	2	3				114
sp|O00505|IMA4_HUMAN;sp|O00629|IMA3_HUMAN	sp|O00505|IMA4_HUMAN;sp|O00629|IMA3_HUMAN	2;1	2;1	2;1	sp|O00505|IMA4_HUMAN Importin subunit alpha-4 OS=Homo sapiens OX=9606 GN=KPNA3 PE=1 SV=2;sp|O00629|IMA3_HUMAN Importin subunit alpha-3 OS=Homo sapiens OX=9606 GN=KPNA4 PE=1 SV=1	2	2	2	2	0	0	0	0	0	0	0	0	0	0	0	0	4.8	4.8	4.8	57.81	521	521;521	0	3.2626	0	0	0	0	0	0	0	0	0	0	0	0	0	0	0	0				115
sp|O00541|PESC_HUMAN	sp|O00541|PESC_HUMAN	15	15	15	sp|O00541|PESC_HUMAN Pescadillo homolog OS=Homo sapiens OX=9606 GN=PES1 PE=1 SV=1	1	15	15	15	1	12	0	1	1	12	0	1	1	12	0	1	27.7	27.7	27.7	68.002	588	588	0	88.75	1.7	19.9	0	1.7	4370300	474330000	0	3578600	0	198380000	0	0	1	14	0	1				116
sp|O00560|SDCB1_HUMAN	sp|O00560|SDCB1_HUMAN	4	4	4	sp|O00560|SDCB1_HUMAN Syntenin-1 OS=Homo sapiens OX=9606 GN=SDCBP PE=1 SV=1	1	4	4	4	0	1	1	0	0	1	1	0	0	1	1	0	17.4	17.4	17.4	32.444	298	298	0	12.568	0	6	3.7	0	0	0	1335500	0	0	0	0	0	0	1	0	0				117
sp|O00566|MPP10_HUMAN	sp|O00566|MPP10_HUMAN	10	10	10	sp|O00566|MPP10_HUMAN U3 small nucleolar ribonucleoprotein protein MPP10 OS=Homo sapiens OX=9606 GN=MPHOSPH10 PE=1 SV=2	1	10	10	10	0	8	0	0	0	8	0	0	0	8	0	0	20.7	20.7	20.7	78.863	681	681	0	37.095	0	15	0	0	0	108150000	0	0	0	45159000	0	0	0	7	0	0				118
sp|O00567|NOP56_HUMAN	sp|O00567|NOP56_HUMAN	28	28	28	sp|O00567|NOP56_HUMAN Nucleolar protein 56 OS=Homo sapiens OX=9606 GN=NOP56 PE=1 SV=4	1	28	28	28	3	23	0	0	3	23	0	0	3	23	0	0	54.2	54.2	54.2	66.049	594	594	0	207.47	6.4	39.7	0	0	8844100	1033100000	0	0	6905800	427490000	0	0	2	34	0	0				119
sp|O00571|DDX3X_HUMAN;sp|Q9NQI0|DDX4_HUMAN	sp|O00571|DDX3X_HUMAN	22;2	21;2	4;0	sp|O00571|DDX3X_HUMAN ATP-dependent RNA helicase DDX3X OS=Homo sapiens OX=9606 GN=DDX3X PE=1 SV=3	2	22	21	4	5	5	10	9	5	5	10	9	1	2	3	1	34.9	33.2	6.5	73.243	662	662;724	0	121.88	9.2	8.6	17.4	17.7	17675000	110520000	141670000	104950000	22761000	43456000	49317000	47896000	5	5	9	9				120
sp|O00625|PIR_HUMAN	sp|O00625|PIR_HUMAN	2	2	2	sp|O00625|PIR_HUMAN Pirin OS=Homo sapiens OX=9606 GN=PIR PE=1 SV=1	1	2	2	2	0	0	0	0	0	0	0	0	0	0	0	0	6.6	6.6	6.6	32.113	290	290	0	3.4961	0	0	0	0	0	0	0	0	0	0	0	0	0	0	0	0				121
sp|O00764|PDXK_HUMAN	sp|O00764|PDXK_HUMAN	6	6	6	sp|O00764|PDXK_HUMAN Pyridoxal kinase OS=Homo sapiens OX=9606 GN=PDXK PE=1 SV=1	1	6	6	6	1	1	1	3	1	1	1	3	1	1	1	3	26.3	26.3	26.3	35.102	312	312	0	8.9958	3.2	3.2	3.2	15.7	6594800	8445000	7825400	11407000	0	0	0	4262500	1	1	1	3				122
sp|O00767|SCD_HUMAN	sp|O00767|SCD_HUMAN	2	2	2	sp|O00767|SCD_HUMAN Stearoyl-CoA desaturase OS=Homo sapiens OX=9606 GN=SCD PE=1 SV=2	1	2	2	2	1	1	1	2	1	1	1	2	1	1	1	2	10.6	10.6	10.6	41.522	359	359	0	22.828	3.6	3.6	3.6	10.6	4678700	5633800	7849700	31788000	0	0	0	9019200	1	1	1	2				123
sp|O14548|COX7R_HUMAN	sp|O14548|COX7R_HUMAN	1	1	1	sp|O14548|COX7R_HUMAN Cytochrome c oxidase subunit 7A-related protein, mitochondrial OS=Homo sapiens OX=9606 GN=COX7A2L PE=1 SV=2	1	1	1	1	0	0	0	0	0	0	0	0	0	0	0	0	11.4	11.4	11.4	12.615	114	114	0.0031125	2.0513	0	0	0	0	0	0	0	0	0	0	0	0	0	0	0	0				124
sp|O14578|CTRO_HUMAN	sp|O14578|CTRO_HUMAN	2	2	2	sp|O14578|CTRO_HUMAN Citron Rho-interacting kinase OS=Homo sapiens OX=9606 GN=CIT PE=1 SV=2	1	2	2	2	0	1	0	0	0	1	0	0	0	1	0	0	1.3	1.3	1.3	231.43	2027	2027	0.00093941	2.4753	0	0.6	0	0	0	1913700	0	0	0	0	0	0	0	0	0	0				125
sp|O14579|COPE_HUMAN	sp|O14579|COPE_HUMAN	5	5	5	sp|O14579|COPE_HUMAN Coatomer subunit epsilon OS=Homo sapiens OX=9606 GN=COPE PE=1 SV=3	1	5	5	5	1	1	2	1	1	1	2	1	1	1	2	1	19.5	19.5	19.5	34.482	308	308	0	23.63	6.8	6.8	14	7.1	1449100	4376400	9206700	7274000	0	0	3979600	4904400	1	1	2	2				126
sp|O14617|AP3D1_HUMAN	sp|O14617|AP3D1_HUMAN	3	3	3	sp|O14617|AP3D1_HUMAN AP-3 complex subunit delta-1 OS=Homo sapiens OX=9606 GN=AP3D1 PE=1 SV=1	1	3	3	3	1	0	1	0	1	0	1	0	1	0	1	0	4.3	4.3	4.3	130.16	1153	1153	0	7.361	1	0	1.6	0	3754300	0	0	0	0	0	0	0	1	0	1	0				127
sp|O14618|CCS_HUMAN	sp|O14618|CCS_HUMAN	1	1	1	sp|O14618|CCS_HUMAN Copper chaperone for superoxide dismutase OS=Homo sapiens OX=9606 GN=CCS PE=1 SV=1	1	1	1	1	1	0	0	0	1	0	0	0	1	0	0	0	4.7	4.7	4.7	29.04	274	274	0	3.2634	4.7	0	0	0	1136400	0	0	0	0	0	0	0	1	0	0	0				128
sp|O14639|ABLM1_HUMAN	sp|O14639|ABLM1_HUMAN	6	6	6	sp|O14639|ABLM1_HUMAN Actin-binding LIM protein 1 OS=Homo sapiens OX=9606 GN=ABLIM1 PE=1 SV=3	1	6	6	6	0	0	2	3	0	0	2	3	0	0	2	3	10.8	10.8	10.8	87.687	778	778	0	23.867	0	0	5.4	6.9	0	0	2274500	18609000	0	0	0	5284700	0	0	2	2				129
sp|O14646|CHD1_HUMAN	sp|O14646|CHD1_HUMAN	3	3	2	sp|O14646|CHD1_HUMAN Chromodomain-helicase-DNA-binding protein 1 OS=Homo sapiens OX=9606 GN=CHD1 PE=1 SV=2	1	3	3	2	0	3	1	0	0	3	1	0	0	2	1	0	2.7	2.7	2.2	196.69	1710	1710	0	8.1475	0	2.7	1.5	0	0	9025500	2913300	0	0	3254600	0	0	0	3	1	0				130
sp|O14672|ADA10_HUMAN	sp|O14672|ADA10_HUMAN	2	2	2	sp|O14672|ADA10_HUMAN Disintegrin and metalloproteinase domain-containing protein 10 OS=Homo sapiens OX=9606 GN=ADAM10 PE=1 SV=1	1	2	2	2	1	1	1	1	1	1	1	1	1	1	1	1	3.9	3.9	3.9	84.141	748	748	0	9.6884	1.9	1.9	1.9	1.9	1233900	3248800	4191600	4761200	0	0	0	0	1	1	1	1				131
sp|O14684|PTGES_HUMAN	sp|O14684|PTGES_HUMAN	1	1	1	sp|O14684|PTGES_HUMAN Prostaglandin E synthase OS=Homo sapiens OX=9606 GN=PTGES PE=1 SV=2	1	1	1	1	1	0	1	1	1	0	1	1	1	0	1	1	6.6	6.6	6.6	17.102	152	152	0	3.2379	6.6	0	6.6	6.6	8798700	0	10121000	10082000	0	0	0	0	1	0	1	1				132
sp|O14735|CDIPT_HUMAN	sp|O14735|CDIPT_HUMAN	1	1	1	sp|O14735|CDIPT_HUMAN CDP-diacylglycerol--inositol 3-phosphatidyltransferase OS=Homo sapiens OX=9606 GN=CDIPT PE=1 SV=1	1	1	1	1	0	0	0	0	0	0	0	0	0	0	0	0	5.2	5.2	5.2	23.539	213	213	0.0097046	1.6041	0	0	0	0	0	0	0	0	0	0	0	0	0	0	0	0				133
sp|O14737|PDCD5_HUMAN	sp|O14737|PDCD5_HUMAN	9	9	9	sp|O14737|PDCD5_HUMAN Programmed cell death protein 5 OS=Homo sapiens OX=9606 GN=PDCD5 PE=1 SV=3	1	9	9	9	8	5	5	5	8	5	5	5	8	5	5	5	61.6	61.6	61.6	14.285	125	125	0	50.933	51.2	37.6	35.2	40	52595000	41489000	51204000	53726000	32481000	21599000	18196000	16247000	8	6	5	5				134
sp|O14744|ANM5_HUMAN	sp|O14744|ANM5_HUMAN	39	39	39	sp|O14744|ANM5_HUMAN Protein arginine N-methyltransferase 5 OS=Homo sapiens OX=9606 GN=PRMT5 PE=1 SV=4	1	39	39	39	28	23	34	35	28	23	34	35	28	23	34	35	53.4	53.4	53.4	72.683	637	637	0	323.31	40.3	35.6	51.8	52.7	3819300000	4368200000	12634000000	15922000000	2856200000	2086400000	3896000000	3948400000	69	46	109	128				135
sp|O14745|NHRF1_HUMAN	sp|O14745|NHRF1_HUMAN	7	7	7	sp|O14745|NHRF1_HUMAN Na(+)/H(+) exchange regulatory cofactor NHE-RF1 OS=Homo sapiens OX=9606 GN=SLC9A3R1 PE=1 SV=4	1	7	7	7	2	1	2	2	2	1	2	2	2	1	2	2	28.2	28.2	28.2	38.868	358	358	0	32.156	8.7	3.9	7.8	6.7	7565100	4768400	5689500	15581000	8411300	0	0	6115400	2	1	2	2				136
sp|O14773|TPP1_HUMAN	sp|O14773|TPP1_HUMAN	2	2	2	sp|O14773|TPP1_HUMAN Tripeptidyl-peptidase 1 OS=Homo sapiens OX=9606 GN=TPP1 PE=1 SV=2	1	2	2	2	1	0	0	0	1	0	0	0	1	0	0	0	5	5	5	61.247	563	563	0.00094518	2.5593	2.5	0	0	0	4487300	0	0	0	3591100	0	0	0	1	0	0	0				137
sp|O14776|TCRG1_HUMAN	sp|O14776|TCRG1_HUMAN	9	9	9	sp|O14776|TCRG1_HUMAN Transcription elongation regulator 1 OS=Homo sapiens OX=9606 GN=TCERG1 PE=1 SV=2	1	9	9	9	3	0	0	1	3	0	0	1	3	0	0	1	9.7	9.7	9.7	123.9	1098	1098	0	15.21	3	0	0	1.1	5606700	0	0	4949200	0	0	0	0	2	0	0	1				138
sp|O14818|PSA7_HUMAN;sp|Q8TAA3|PSMA8_HUMAN	sp|O14818|PSA7_HUMAN	12;5	12;5	12;5	sp|O14818|PSA7_HUMAN Proteasome subunit alpha type-7 OS=Homo sapiens OX=9606 GN=PSMA7 PE=1 SV=1	2	12	12	12	5	5	7	7	5	5	7	7	5	5	7	7	56	56	56	27.887	248	248;256	0	78.765	27	25.4	40.3	34.7	67067000	85133000	211210000	206280000	69874000	43557000	70059000	61387000	5	5	8	8				139
sp|O14828|SCAM3_HUMAN	sp|O14828|SCAM3_HUMAN	5	5	5	sp|O14828|SCAM3_HUMAN Secretory carrier-associated membrane protein 3 OS=Homo sapiens OX=9606 GN=SCAMP3 PE=1 SV=3	1	5	5	5	2	1	5	4	2	1	5	4	2	1	5	4	26.8	26.8	26.8	38.287	347	347	0	23.734	9.2	4.6	26.8	18.7	2242000	2153300	35817000	33744000	0	0	8658600	8262100	2	1	5	4				140
sp|O14880|MGST3_HUMAN	sp|O14880|MGST3_HUMAN	4	4	4	sp|O14880|MGST3_HUMAN Microsomal glutathione S-transferase 3 OS=Homo sapiens OX=9606 GN=MGST3 PE=1 SV=1	1	4	4	4	0	0	2	2	0	0	2	2	0	0	2	2	34.2	34.2	34.2	16.516	152	152	0	17.836	0	0	18.4	24.3	0	0	19551000	18155000	0	0	4898000	0	0	0	2	1				141
sp|O14907|TX1B3_HUMAN	sp|O14907|TX1B3_HUMAN	2	2	2	sp|O14907|TX1B3_HUMAN Tax1-binding protein 3 OS=Homo sapiens OX=9606 GN=TAX1BP3 PE=1 SV=2	1	2	2	2	1	2	0	0	1	2	0	0	1	2	0	0	25	25	25	13.735	124	124	0	9.4956	13.7	25	0	0	2957900	7877400	0	0	0	3527400	0	0	1	2	0	0				142
sp|O14920|IKKB_HUMAN	sp|O14920|IKKB_HUMAN	62	62	61	sp|O14920|IKKB_HUMAN Inhibitor of nuclear factor kappa-B kinase subunit beta OS=Homo sapiens OX=9606 GN=IKBKB PE=1 SV=1	1	62	62	61	41	39	57	58	41	39	57	58	40	38	56	57	70.8	70.8	69.7	86.563	756	756	0	323.31	41.9	41.9	66.4	68.8	10505000000	13522000000	48914000000	54004000000	7512300000	5303900000	16628000000	15467000000	127	105	228	256				143
sp|Q5SRD1|TI23B_HUMAN;sp|O14925|TIM23_HUMAN	sp|Q5SRD1|TI23B_HUMAN;sp|O14925|TIM23_HUMAN	1;1	1;1	1;1	sp|Q5SRD1|TI23B_HUMAN Mitochondrial import inner membrane translocase subunit Tim23B OS=Homo sapiens OX=9606 GN=TIMM23B PE=1 SV=3;sp|O14925|TIM23_HUMAN Mitochondrial import inner membrane translocase subunit Tim23 OS=Homo sapiens OX=9606 GN=TIMM23 PE=1 SV=	2	1	1	1	0	0	1	1	0	0	1	1	0	0	1	1	9	9	9	19.669	188	188;209	0	3.7034	0	0	9	9	0	0	3167600	3671900	0	0	0	0	0	0	1	1				144
sp|O14929|HAT1_HUMAN	sp|O14929|HAT1_HUMAN	2	2	2	sp|O14929|HAT1_HUMAN Histone acetyltransferase type B catalytic subunit OS=Homo sapiens OX=9606 GN=HAT1 PE=1 SV=2	1	2	2	2	1	0	0	1	1	0	0	1	1	0	0	1	7.4	7.4	7.4	49.54	419	419	0	6.0399	3.1	0	0	4.3	1428100	0	0	1600500	0	0	0	0	1	0	0	1				145
sp|O14949|QCR8_HUMAN	sp|O14949|QCR8_HUMAN	3	3	3	sp|O14949|QCR8_HUMAN Cytochrome b-c1 complex subunit 8 OS=Homo sapiens OX=9606 GN=UQCRQ PE=1 SV=4	1	3	3	3	0	0	2	0	0	0	2	0	0	0	2	0	26.8	26.8	26.8	9.9062	82	82	0	3.9121	0	0	11	0	0	0	12969000	0	0	0	0	0	0	0	2	0				146
sp|P19105|ML12A_HUMAN;sp|O14950|ML12B_HUMAN;sp|P24844|MYL9_HUMAN	sp|P19105|ML12A_HUMAN;sp|O14950|ML12B_HUMAN;sp|P24844|MYL9_HUMAN	8;8;5	8;8;5	8;8;5	sp|P19105|ML12A_HUMAN Myosin regulatory light chain 12A OS=Homo sapiens OX=9606 GN=MYL12A PE=1 SV=2;sp|O14950|ML12B_HUMAN Myosin regulatory light chain 12B OS=Homo sapiens OX=9606 GN=MYL12B PE=1 SV=2;sp|P24844|MYL9_HUMAN Myosin regulatory light polypeptide	3	8	8	8	2	4	1	2	2	4	1	2	2	4	1	2	51.5	51.5	51.5	19.794	171	171;172;172	0	95.039	12.3	23.4	6.4	17	33357000	852890000	12765000	29721000	30357000	347520000	0	19449000	2	7	1	2				147
sp|O14964|HGS_HUMAN	sp|O14964|HGS_HUMAN	4	4	4	sp|O14964|HGS_HUMAN Hepatocyte growth factor-regulated tyrosine kinase substrate OS=Homo sapiens OX=9606 GN=HGS PE=1 SV=1	1	4	4	4	1	0	1	0	1	0	1	0	1	0	1	0	5.4	5.4	5.4	86.191	777	777	0	5.8895	1.2	0	1.2	0	2643900	0	2110600	0	0	0	0	0	0	0	0	0				148
sp|O14974|MYPT1_HUMAN	sp|O14974|MYPT1_HUMAN	6	6	6	sp|O14974|MYPT1_HUMAN Protein phosphatase 1 regulatory subunit 12A OS=Homo sapiens OX=9606 GN=PPP1R12A PE=1 SV=1	1	6	6	6	0	0	0	0	0	0	0	0	0	0	0	0	7	7	7	115.28	1030	1030	0	7.3056	0	0	0	0	0	0	0	0	0	0	0	0	0	0	0	0				149
sp|O14979|HNRDL_HUMAN	sp|O14979|HNRDL_HUMAN	12	10	10	sp|O14979|HNRDL_HUMAN Heterogeneous nuclear ribonucleoprotein D-like OS=Homo sapiens OX=9606 GN=HNRNPDL PE=1 SV=3	1	12	10	10	6	11	7	5	4	9	5	4	4	9	5	4	25.5	23.1	23.1	46.437	420	420	0	73.807	15.2	25.5	19	14.5	35252000	338570000	80048000	81569000	25823000	98146000	27937000	23266000	5	14	5	5				150
sp|O14980|XPO1_HUMAN	sp|O14980|XPO1_HUMAN	8	8	8	sp|O14980|XPO1_HUMAN Exportin-1 OS=Homo sapiens OX=9606 GN=XPO1 PE=1 SV=1	1	8	8	8	0	0	2	4	0	0	2	4	0	0	2	4	10.2	10.2	10.2	123.38	1071	1071	0	17.608	0	0	2.9	6.4	0	0	9783500	20654000	0	0	6248200	7987200	0	0	2	4				151
sp|O15013|ARHGA_HUMAN	sp|O15013|ARHGA_HUMAN	3	3	3	sp|O15013|ARHGA_HUMAN Rho guanine nucleotide exchange factor 10 OS=Homo sapiens OX=9606 GN=ARHGEF10 PE=1 SV=4	1	3	3	3	1	1	3	3	1	1	3	3	1	1	3	3	3.1	3.1	3.1	151.61	1369	1369	0	9.2428	0.5	0.5	3.1	3.1	1719200	2681800	9282900	14781000	0	0	3014800	3928400	1	1	3	3				152
sp|O15042|SR140_HUMAN	sp|O15042|SR140_HUMAN	6	6	6	sp|O15042|SR140_HUMAN U2 snRNP-associated SURP motif-containing protein OS=Homo sapiens OX=9606 GN=U2SURP PE=1 SV=2	1	6	6	6	0	3	3	2	0	3	3	2	0	3	3	2	7.6	7.6	7.6	118.29	1029	1029	0	25.406	0	3.2	4.4	1.9	0	32269000	99918000	97150000	0	0	0	0	0	2	3	1				153
sp|O15061|SYNEM_HUMAN	sp|O15061|SYNEM_HUMAN	3	3	3	sp|O15061|SYNEM_HUMAN Synemin OS=Homo sapiens OX=9606 GN=SYNM PE=1 SV=3	1	3	3	3	0	2	0	0	0	2	0	0	0	2	0	0	2	2	2	172.87	1565	1565	0	5.2023	0	1.5	0	0	0	6686600	0	0	0	3251900	0	0	0	2	0	0				154
sp|O15067|PUR4_HUMAN	sp|O15067|PUR4_HUMAN	10	10	10	sp|O15067|PUR4_HUMAN Phosphoribosylformylglycinamidine synthase OS=Homo sapiens OX=9606 GN=PFAS PE=1 SV=4	1	10	10	10	3	4	4	4	3	4	4	4	3	4	4	4	11.3	11.3	11.3	144.73	1338	1338	0	55.108	3.3	4.5	4.9	4.7	9515400	17889000	20954000	25512000	9242600	7068000	6253700	7897200	3	4	4	4				155
sp|O15111|IKKA_HUMAN	sp|O15111|IKKA_HUMAN	48	47	47	sp|O15111|IKKA_HUMAN Inhibitor of nuclear factor kappa-B kinase subunit alpha OS=Homo sapiens OX=9606 GN=CHUK PE=1 SV=2	1	48	47	47	25	23	43	42	24	22	42	41	24	22	42	41	59.5	58.4	58.4	84.639	745	745	0	323.31	33.8	31.4	56.9	54.6	652310000	830550000	3964100000	5383400000	579650000	409740000	1346100000	1389700000	30	27	76	76				156
sp|O15118|NPC1_HUMAN	sp|O15118|NPC1_HUMAN	1	1	1	sp|O15118|NPC1_HUMAN NPC intracellular cholesterol transporter 1 OS=Homo sapiens OX=9606 GN=NPC1 PE=1 SV=2	1	1	1	1	0	0	0	1	0	0	0	1	0	0	0	1	0.9	0.9	0.9	142.17	1278	1278	0.0022401	2.1177	0	0	0	0.9	0	0	0	2089200	0	0	0	593310	0	0	0	1				157
sp|O15143|ARC1B_HUMAN	sp|O15143|ARC1B_HUMAN	7	7	7	sp|O15143|ARC1B_HUMAN Actin-related protein 2/3 complex subunit 1B OS=Homo sapiens OX=9606 GN=ARPC1B PE=1 SV=3	1	7	7	7	4	6	5	4	4	6	5	4	4	6	5	4	27.2	27.2	27.2	40.949	372	372	0	58.269	14.2	22.3	20.2	15.6	48437000	125280000	69874000	63110000	32884000	38444000	18647000	16439000	5	7	5	4				158
sp|O15144|ARPC2_HUMAN	sp|O15144|ARPC2_HUMAN	10	10	10	sp|O15144|ARPC2_HUMAN Actin-related protein 2/3 complex subunit 2 OS=Homo sapiens OX=9606 GN=ARPC2 PE=1 SV=1	1	10	10	10	4	3	2	3	4	3	2	3	4	3	2	3	33.7	33.7	33.7	34.333	300	300	0	15.81	15.7	10.3	5.7	11	14501000	32505000	14019000	25372000	12703000	17965000	8808300	9590100	4	3	2	4				159
sp|O15145|ARPC3_HUMAN	sp|O15145|ARPC3_HUMAN	3	3	3	sp|O15145|ARPC3_HUMAN Actin-related protein 2/3 complex subunit 3 OS=Homo sapiens OX=9606 GN=ARPC3 PE=1 SV=3	1	3	3	3	2	3	2	2	2	3	2	2	2	3	2	2	19.7	19.7	19.7	20.546	178	178	0	12.325	13.5	19.7	13.5	13.5	19120000	73245000	17508000	16803000	10192000	19956000	9411100	8308100	2	3	2	2				160
sp|O15160|RPAC1_HUMAN	sp|O15160|RPAC1_HUMAN	3	3	3	sp|O15160|RPAC1_HUMAN DNA-directed RNA polymerases I and III subunit RPAC1 OS=Homo sapiens OX=9606 GN=POLR1C PE=1 SV=1	1	3	3	3	0	1	1	1	0	1	1	1	0	1	1	1	11.8	11.8	11.8	39.249	346	346	0	7.1618	0	3.8	5.2	5.2	0	1285000	4508400	7379500	0	0	0	0	0	1	1	1				161
sp|O15173|PGRC2_HUMAN	sp|O15173|PGRC2_HUMAN	5	5	4	sp|O15173|PGRC2_HUMAN Membrane-associated progesterone receptor component 2 OS=Homo sapiens OX=9606 GN=PGRMC2 PE=1 SV=1	1	5	5	4	1	1	1	0	1	1	1	0	1	1	1	0	26	26	22	23.818	223	223	0	13.864	3.6	6.3	3.6	0	5589600	0	7240400	0	0	0	0	0	1	1	1	0				162
sp|P84022|SMAD3_HUMAN;sp|Q15796|SMAD2_HUMAN;sp|O15198|SMAD9_HUMAN;sp|Q99717|SMAD5_HUMAN;sp|Q15797|SMAD1_HUMAN	sp|P84022|SMAD3_HUMAN;sp|Q15796|SMAD2_HUMAN;sp|O15198|SMAD9_HUMAN;sp|Q99717|SMAD5_HUMAN;sp|Q15797|SMAD1_HUMAN	2;2;2;1;1	2;2;2;1;1	2;2;2;1;1	sp|P84022|SMAD3_HUMAN Mothers against decapentaplegic homolog 3 OS=Homo sapiens OX=9606 GN=SMAD3 PE=1 SV=1;sp|Q15796|SMAD2_HUMAN Mothers against decapentaplegic homolog 2 OS=Homo sapiens OX=9606 GN=SMAD2 PE=1 SV=1;sp|O15198|SMAD9_HUMAN Mothers against deca	5	2	2	2	0	1	0	1	0	1	0	1	0	1	0	1	5.6	5.6	5.6	48.08	425	425;467;467;465;465	0.0081127	1.7044	0	2.6	0	2.6	0	0	0	2912200	0	0	0	827020	0	1	0	1				163
sp|O15212|PFD6_HUMAN	sp|O15212|PFD6_HUMAN	3	3	3	sp|O15212|PFD6_HUMAN Prefoldin subunit 6 OS=Homo sapiens OX=9606 GN=PFDN6 PE=1 SV=1	1	3	3	3	1	0	0	1	1	0	0	1	1	0	0	1	23.3	23.3	23.3	14.582	129	129	0	7.8069	6.2	0	0	6.2	5409900	0	0	8425300	0	0	0	0	1	0	0	1				164
sp|O15213|WDR46_HUMAN	sp|O15213|WDR46_HUMAN	8	8	8	sp|O15213|WDR46_HUMAN WD repeat-containing protein 46 OS=Homo sapiens OX=9606 GN=WDR46 PE=1 SV=3	1	8	8	8	0	6	0	0	0	6	0	0	0	6	0	0	21.6	21.6	21.6	68.07	610	610	0	46.71	0	15.4	0	0	0	106660000	0	0	0	43396000	0	0	0	7	0	0				165
sp|O15226|NKRF_HUMAN	sp|O15226|NKRF_HUMAN	5	5	5	sp|O15226|NKRF_HUMAN NF-kappa-B-repressing factor OS=Homo sapiens OX=9606 GN=NKRF PE=1 SV=2	1	5	5	5	0	3	0	0	0	3	0	0	0	3	0	0	9.1	9.1	9.1	77.672	690	690	0	8.7937	0	5.8	0	0	0	10069000	0	0	0	4204400	0	0	0	2	0	0				166
sp|O15235|RT12_HUMAN	sp|O15235|RT12_HUMAN	1	1	1	sp|O15235|RT12_HUMAN 28S ribosomal protein S12, mitochondrial OS=Homo sapiens OX=9606 GN=MRPS12 PE=1 SV=1	1	1	1	1	0	0	0	0	0	0	0	0	0	0	0	0	18.1	18.1	18.1	15.173	138	138	0.003532	1.9856	0	0	0	0	0	0	0	0	0	0	0	0	0	0	0	0				167
sp|O15258|RER1_HUMAN	sp|O15258|RER1_HUMAN	2	2	2	sp|O15258|RER1_HUMAN Protein RER1 OS=Homo sapiens OX=9606 GN=RER1 PE=1 SV=1	1	2	2	2	0	0	0	0	0	0	0	0	0	0	0	0	15.3	15.3	15.3	22.958	196	196	0	3.2297	0	0	0	0	0	0	0	0	0	0	0	0	0	0	0	0				168
sp|O15260|SURF4_HUMAN	sp|O15260|SURF4_HUMAN	3	3	3	sp|O15260|SURF4_HUMAN Surfeit locus protein 4 OS=Homo sapiens OX=9606 GN=SURF4 PE=1 SV=3	1	3	3	3	0	0	2	2	0	0	2	2	0	0	2	2	11.5	11.5	11.5	30.394	269	269	0	4.1611	0	0	8.6	8.6	0	0	7110000	9175900	0	0	2610900	3242800	0	0	2	2				169
sp|O15265|ATX7_HUMAN	sp|O15265|ATX7_HUMAN	1	1	1	sp|O15265|ATX7_HUMAN Ataxin-7 OS=Homo sapiens OX=9606 GN=ATXN7 PE=1 SV=1	1	1	1	1	0	0	0	0	0	0	0	0	0	0	0	0	1.2	1.2	1.2	95.45	892	892	0.0076989	1.7249	0	0	0	0	0	0	0	0	0	0	0	0	0	0	0	0				170
sp|O15269|SPTC1_HUMAN	sp|O15269|SPTC1_HUMAN	4	4	4	sp|O15269|SPTC1_HUMAN Serine palmitoyltransferase 1 OS=Homo sapiens OX=9606 GN=SPTLC1 PE=1 SV=1	1	4	4	4	2	0	2	3	2	0	2	3	2	0	2	3	12.5	12.5	12.5	52.743	473	473	0	27.467	5.3	0	7.2	10.8	5179400	0	13007000	22421000	0	0	5126600	4830100	2	0	2	3				171
sp|O15294|OGT1_HUMAN	sp|O15294|OGT1_HUMAN	12	12	12	sp|O15294|OGT1_HUMAN UDP-N-acetylglucosamine--peptide N-acetylglucosaminyltransferase 110 kDa subunit OS=Homo sapiens OX=9606 GN=OGT PE=1 SV=3	1	12	12	12	2	0	3	5	2	0	3	5	2	0	3	5	16.7	16.7	16.7	116.92	1046	1046	0	54.157	3.2	0	3.4	7.9	5628000	0	6105100	25905000	6154300	0	6461400	6524400	2	0	3	5				172
sp|O15305|PMM2_HUMAN	sp|O15305|PMM2_HUMAN	2	2	2	sp|O15305|PMM2_HUMAN Phosphomannomutase 2 OS=Homo sapiens OX=9606 GN=PMM2 PE=1 SV=1	1	2	2	2	1	0	0	1	1	0	0	1	1	0	0	1	9.3	9.3	9.3	28.082	246	246	0	3.9114	3.7	0	0	3.7	2960600	0	0	3899200	0	0	0	0	1	0	0	1				173
sp|O15344|TRI18_HUMAN	sp|O15344|TRI18_HUMAN	4	4	4	sp|O15344|TRI18_HUMAN E3 ubiquitin-protein ligase Midline-1 OS=Homo sapiens OX=9606 GN=MID1 PE=1 SV=1	1	4	4	4	0	0	2	2	0	0	2	2	0	0	2	2	8.4	8.4	8.4	75.25	667	667	0	8.5789	0	0	4.5	4.5	0	0	12701000	13882000	0	0	4313700	3964600	0	0	1	2				174
sp|O15347|HMGB3_HUMAN	sp|O15347|HMGB3_HUMAN	5	5	5	sp|O15347|HMGB3_HUMAN High mobility group protein B3 OS=Homo sapiens OX=9606 GN=HMGB3 PE=1 SV=4	1	5	5	5	2	2	3	2	2	2	3	2	2	2	3	2	32	32	32	22.98	200	200	0	22.01	14	13	24.5	14.5	18770000	42481000	56418000	58258000	15859000	0	18835000	15622000	2	2	4	3				175
sp|O15355|PPM1G_HUMAN	sp|O15355|PPM1G_HUMAN	9	9	9	sp|O15355|PPM1G_HUMAN Protein phosphatase 1G OS=Homo sapiens OX=9606 GN=PPM1G PE=1 SV=1	1	9	9	9	3	3	5	5	3	3	5	5	3	3	5	5	23.4	23.4	23.4	59.271	546	546	0	37.798	9.2	10.3	16.3	15	10677000	21103000	35094000	42208000	11488000	11520000	13450000	13075000	3	3	6	5				176
sp|O15371|EIF3D_HUMAN	sp|O15371|EIF3D_HUMAN	8	8	8	sp|O15371|EIF3D_HUMAN Eukaryotic translation initiation factor 3 subunit D OS=Homo sapiens OX=9606 GN=EIF3D PE=1 SV=1	1	8	8	8	0	1	4	4	0	1	4	4	0	1	4	4	15.1	15.1	15.1	63.972	548	548	0	45.073	0	3.5	9.3	8.9	0	1030300	58537000	73663000	0	0	23553000	20962000	0	1	3	4				177
sp|O15372|EIF3H_HUMAN	sp|O15372|EIF3H_HUMAN	6	6	6	sp|O15372|EIF3H_HUMAN Eukaryotic translation initiation factor 3 subunit H OS=Homo sapiens OX=9606 GN=EIF3H PE=1 SV=1	1	6	6	6	2	0	2	2	2	0	2	2	2	0	2	2	20.5	20.5	20.5	39.93	352	352	0	15.124	6	0	8.2	9.1	9138100	0	26264000	12769000	13978000	0	11270000	15631000	2	0	1	2				178
sp|O15382|BCAT2_HUMAN	sp|O15382|BCAT2_HUMAN	1	1	1	sp|O15382|BCAT2_HUMAN Branched-chain-amino-acid aminotransferase, mitochondrial OS=Homo sapiens OX=9606 GN=BCAT2 PE=1 SV=2	1	1	1	1	1	1	0	0	1	1	0	0	1	1	0	0	4.6	4.6	4.6	44.287	392	392	0	3.3016	4.6	4.6	0	0	940350	1946400	0	0	0	0	0	0	1	1	0	0				179
sp|O15397|IPO8_HUMAN	sp|O15397|IPO8_HUMAN	14	14	13	sp|O15397|IPO8_HUMAN Importin-8 OS=Homo sapiens OX=9606 GN=IPO8 PE=1 SV=2	1	14	14	13	5	1	9	9	5	1	9	9	4	1	9	9	15	15	14.1	119.94	1037	1037	0	100.47	5.2	1	9.7	10.9	17341000	8405700	122830000	117540000	19390000	0	43400000	38954000	5	1	9	9				180
sp|O15400|STX7_HUMAN	sp|O15400|STX7_HUMAN	2	2	2	sp|O15400|STX7_HUMAN Syntaxin-7 OS=Homo sapiens OX=9606 GN=STX7 PE=1 SV=4	1	2	2	2	0	0	0	0	0	0	0	0	0	0	0	0	10.7	10.7	10.7	29.815	261	261	0	4.0083	0	0	0	0	0	0	0	0	0	0	0	0	0	0	0	0				181
sp|O15438|MRP3_HUMAN	sp|O15438|MRP3_HUMAN	3	2	2	sp|O15438|MRP3_HUMAN ATP-binding cassette sub-family C member 3 OS=Homo sapiens OX=9606 GN=ABCC3 PE=1 SV=3	1	3	2	2	0	1	2	1	0	1	1	0	0	1	1	0	2.3	1.7	1.7	169.34	1527	1527	0	4.0931	0	0.7	1.2	0.6	0	1185400	1368700	0	0	0	467290	0	0	0	1	0				182
sp|O15446|RPA34_HUMAN	sp|O15446|RPA34_HUMAN	3	3	3	sp|O15446|RPA34_HUMAN DNA-directed RNA polymerase I subunit RPA34 OS=Homo sapiens OX=9606 GN=POLR1G PE=1 SV=1	1	3	3	3	1	2	1	1	1	2	1	1	1	2	1	1	9.8	9.8	9.8	54.985	510	510	0	16.569	2.7	7.5	4.7	4.7	1450100	8031800	10054000	9761200	0	3941400	0	0	1	2	1	1				183
sp|O15460|P4HA2_HUMAN	sp|O15460|P4HA2_HUMAN	1	1	1	sp|O15460|P4HA2_HUMAN Prolyl 4-hydroxylase subunit alpha-2 OS=Homo sapiens OX=9606 GN=P4HA2 PE=1 SV=1	1	1	1	1	0	0	0	1	0	0	0	1	0	0	0	1	4.1	4.1	4.1	60.901	535	535	0.0064655	1.7869	0	0	0	4.1	0	0	0	6331500	0	0	0	1798100	0	0	0	1				184
sp|O15514|RPB4_HUMAN	sp|O15514|RPB4_HUMAN	1	1	1	sp|O15514|RPB4_HUMAN DNA-directed RNA polymerase II subunit RPB4 OS=Homo sapiens OX=9606 GN=POLR2D PE=1 SV=1	1	1	1	1	0	1	0	0	0	1	0	0	0	1	0	0	10.6	10.6	10.6	16.311	142	142	0.001363	2.2258	0	10.6	0	0	0	2066100	0	0	0	0	0	0	0	1	0	0				185
sp|O15541|R113A_HUMAN	sp|O15541|R113A_HUMAN	1	1	1	sp|O15541|R113A_HUMAN E3 ubiquitin-protein ligase RNF113A OS=Homo sapiens OX=9606 GN=RNF113A PE=1 SV=1	1	1	1	1	0	0	0	0	0	0	0	0	0	0	0	0	7	7	7	38.787	343	343	0.0022411	2.1184	0	0	0	0	0	0	0	0	0	0	0	0	0	0	0	0				187
sp|O43143|DHX15_HUMAN	sp|O43143|DHX15_HUMAN	22	22	22	sp|O43143|DHX15_HUMAN ATP-dependent RNA helicase DHX15 OS=Homo sapiens OX=9606 GN=DHX15 PE=1 SV=2	1	22	22	22	4	15	8	8	4	15	8	8	4	15	8	8	30.9	30.9	30.9	90.932	795	795	0	69.886	6.4	19.5	13.5	12.6	42360000	316390000	82264000	123340000	41048000	111730000	35656000	40504000	4	16	8	9				188
sp|O43148|MCES_HUMAN	sp|O43148|MCES_HUMAN	3	3	3	sp|O43148|MCES_HUMAN mRNA cap guanine-N7 methyltransferase OS=Homo sapiens OX=9606 GN=RNMT PE=1 SV=1	1	3	3	3	0	0	0	0	0	0	0	0	0	0	0	0	6.5	6.5	6.5	54.843	476	476	0	3.224	0	0	0	0	0	0	0	0	0	0	0	0	0	0	0	0				189
sp|O43159|RRP8_HUMAN	sp|O43159|RRP8_HUMAN	1	1	1	sp|O43159|RRP8_HUMAN Ribosomal RNA-processing protein 8 OS=Homo sapiens OX=9606 GN=RRP8 PE=1 SV=2	1	1	1	1	0	1	0	0	0	1	0	0	0	1	0	0	3.1	3.1	3.1	50.714	456	456	0	5.6036	0	3.1	0	0	0	3445100	0	0	0	0	0	0	0	1	0	0				190
sp|O43169|CYB5B_HUMAN	sp|O43169|CYB5B_HUMAN	6	6	6	sp|O43169|CYB5B_HUMAN Cytochrome b5 type B OS=Homo sapiens OX=9606 GN=CYB5B PE=1 SV=3	1	6	6	6	2	0	2	2	2	0	2	2	2	0	2	2	62	62	62	16.694	150	150	0	40.207	14	0	38	28.7	27547000	0	9708700	18359000	19441000	0	0	0	2	0	2	2				191
sp|O43172|PRP4_HUMAN	sp|O43172|PRP4_HUMAN	5	5	5	sp|O43172|PRP4_HUMAN U4/U6 small nuclear ribonucleoprotein Prp4 OS=Homo sapiens OX=9606 GN=PRPF4 PE=1 SV=2	1	5	5	5	2	2	0	0	2	2	0	0	2	2	0	0	14.4	14.4	14.4	58.449	522	522	0	11.61	5.6	5.6	0	0	2795800	3010500	0	0	2176300	0	0	0	2	2	0	0				192
sp|O43175|SERA_HUMAN	sp|O43175|SERA_HUMAN	44	44	44	sp|O43175|SERA_HUMAN D-3-phosphoglycerate dehydrogenase OS=Homo sapiens OX=9606 GN=PHGDH PE=1 SV=4	1	44	44	44	11	4	3	2	11	4	3	2	11	4	3	2	68.1	68.1	68.1	56.65	533	533	0	323.31	25.1	10.7	7.3	5.3	261850000	42152000	18390000	9120500	125660000	8785100	4982900	1601800	12	4	2	2				193
sp|O43181|NDUS4_HUMAN	sp|O43181|NDUS4_HUMAN	3	3	3	sp|O43181|NDUS4_HUMAN NADH dehydrogenase [ubiquinone] iron-sulfur protein 4, mitochondrial OS=Homo sapiens OX=9606 GN=NDUFS4 PE=1 SV=1	1	3	3	3	1	1	0	1	1	1	0	1	1	1	0	1	19.4	19.4	19.4	20.108	175	175	0.0022432	2.1226	5.1	5.7	0	8.6	2291700	197290000	0	3165800	0	0	0	0	0	1	0	1				194
sp|O43237|DC1L2_HUMAN	sp|O43237|DC1L2_HUMAN	2	2	2	sp|O43237|DC1L2_HUMAN Cytoplasmic dynein 1 light intermediate chain 2 OS=Homo sapiens OX=9606 GN=DYNC1LI2 PE=1 SV=1	1	2	2	2	1	0	1	0	1	0	1	0	1	0	1	0	4.9	4.9	4.9	54.099	492	492	0	5.6473	2.4	0	2.4	0	2967700	0	3752800	0	0	0	1281200	0	1	0	1	0				195
sp|O43242|PSMD3_HUMAN	sp|O43242|PSMD3_HUMAN	18	18	18	sp|O43242|PSMD3_HUMAN 26S proteasome non-ATPase regulatory subunit 3 OS=Homo sapiens OX=9606 GN=PSMD3 PE=1 SV=2	1	18	18	18	9	7	12	13	9	7	12	13	9	7	12	13	43.6	43.6	43.6	60.977	534	534	0	91.342	19.7	16.3	26.2	32.8	49326000	46637000	127420000	141320000	42484000	27170000	38681000	35183000	9	7	12	14				196
sp|O43252|PAPS1_HUMAN	sp|O43252|PAPS1_HUMAN	3	2	2	sp|O43252|PAPS1_HUMAN Bifunctional 3-phosphoadenosine 5-phosphosulfate synthase 1 OS=Homo sapiens OX=9606 GN=PAPSS1 PE=1 SV=2	1	3	2	2	0	0	0	0	0	0	0	0	0	0	0	0	6.1	3.8	3.8	70.832	624	624	0.0043956	1.9451	0	0	0	0	0	0	0	0	0	0	0	0	0	0	0	0				197
sp|O43264|ZW10_HUMAN	sp|O43264|ZW10_HUMAN	1	1	1	sp|O43264|ZW10_HUMAN Centromere/kinetochore protein zw10 homolog OS=Homo sapiens OX=9606 GN=ZW10 PE=1 SV=3	1	1	1	1	0	0	1	1	0	0	1	1	0	0	1	1	1.7	1.7	1.7	88.828	779	779	0.00094697	2.5834	0	0	1.7	1.7	0	0	1324000	1287900	0	0	0	0	0	0	1	1				198
sp|O43290|SNUT1_HUMAN	sp|O43290|SNUT1_HUMAN	11	11	11	sp|O43290|SNUT1_HUMAN U4/U6.U5 tri-snRNP-associated protein 1 OS=Homo sapiens OX=9606 GN=SART1 PE=1 SV=1	1	11	11	11	0	2	3	4	0	2	3	4	0	2	3	4	18.2	18.2	18.2	90.254	800	800	0	46.824	0	2.5	5.6	6.8	0	196940000	10222000	17651000	0	0	4420400	3166500	0	3	2	2				199
sp|O43318|M3K7_HUMAN	sp|O43318|M3K7_HUMAN	7	7	7	sp|O43318|M3K7_HUMAN Mitogen-activated protein kinase kinase kinase 7 OS=Homo sapiens OX=9606 GN=MAP3K7 PE=1 SV=1	1	7	7	7	0	0	3	2	0	0	3	2	0	0	3	2	15.3	15.3	15.3	67.195	606	606	0	20.543	0	0	5.3	4.1	0	0	12115000	22804000	0	0	0	10411000	0	0	2	1				200
sp|O43324|MCA3_HUMAN	sp|O43324|MCA3_HUMAN	4	4	4	sp|O43324|MCA3_HUMAN Eukaryotic translation elongation factor 1 epsilon-1 OS=Homo sapiens OX=9606 GN=EEF1E1 PE=1 SV=1	1	4	4	4	1	1	3	3	1	1	3	3	1	1	3	3	32.8	32.8	32.8	19.81	174	174	0	12.474	5.7	5.7	18.4	26.4	2593200	4339900	18198000	20958000	0	0	5681600	4777000	1	1	2	4				201
sp|O43390|HNRPR_HUMAN	sp|O43390|HNRPR_HUMAN	27	27	20	sp|O43390|HNRPR_HUMAN Heterogeneous nuclear ribonucleoprotein R OS=Homo sapiens OX=9606 GN=HNRNPR PE=1 SV=1	1	27	27	20	5	18	10	10	5	18	10	10	3	13	6	6	46.3	46.3	35.5	70.942	633	633	0	184.85	9.6	30.2	20.5	19	55021000	1217300000	201790000	232300000	62738000	449280000	88839000	85582000	5	26	11	11				202
sp|O43395|PRPF3_HUMAN	sp|O43395|PRPF3_HUMAN	2	2	2	sp|O43395|PRPF3_HUMAN U4/U6 small nuclear ribonucleoprotein Prp3 OS=Homo sapiens OX=9606 GN=PRPF3 PE=1 SV=2	1	2	2	2	0	1	0	0	0	1	0	0	0	1	0	0	4.8	4.8	4.8	77.528	683	683	0	4.306	0	2.2	0	0	0	4215300	0	0	0	0	0	0	0	1	0	0				203
sp|O43396|TXNL1_HUMAN	sp|O43396|TXNL1_HUMAN	8	8	8	sp|O43396|TXNL1_HUMAN Thioredoxin-like protein 1 OS=Homo sapiens OX=9606 GN=TXNL1 PE=1 SV=3	1	8	8	8	2	2	3	3	2	2	3	3	2	2	3	3	36.7	36.7	36.7	32.251	289	289	0	32.171	12.8	10	15.2	17.3	6554700	13909000	15434000	22060000	6693600	7931800	6614200	6624800	2	2	3	3				204
sp|O43399|TPD54_HUMAN	sp|O43399|TPD54_HUMAN	1	1	1	sp|O43399|TPD54_HUMAN Tumor protein D54 OS=Homo sapiens OX=9606 GN=TPD52L2 PE=1 SV=2	1	1	1	1	1	1	1	1	1	1	1	1	1	1	1	1	6.8	6.8	6.8	22.237	206	206	0	8.8735	6.8	6.8	6.8	6.8	4503300	4561600	10483000	13951000	0	0	0	0	1	0	1	1				205
sp|O43488|ARK72_HUMAN;sp|Q8NHP1|ARK74_HUMAN;sp|O95154|ARK73_HUMAN	sp|O43488|ARK72_HUMAN;sp|Q8NHP1|ARK74_HUMAN	4;2;1	4;2;1	4;2;1	sp|O43488|ARK72_HUMAN Aflatoxin B1 aldehyde reductase member 2 OS=Homo sapiens OX=9606 GN=AKR7A2 PE=1 SV=3;sp|Q8NHP1|ARK74_HUMAN Aflatoxin B1 aldehyde reductase member 4 OS=Homo sapiens OX=9606 GN=AKR7L PE=2 SV=7	3	4	4	4	0	1	2	2	0	1	2	2	0	1	2	2	15.6	15.6	15.6	39.589	359	359;331;331	0	8.8681	0	3.1	7.2	7.2	0	1751500	5565300	6879900	0	0	2376900	2373100	0	1	2	2				206
sp|O43491|E41L2_HUMAN	sp|O43491|E41L2_HUMAN	3	3	3	sp|O43491|E41L2_HUMAN Band 4.1-like protein 2 OS=Homo sapiens OX=9606 GN=EPB41L2 PE=1 SV=1	1	3	3	3	0	0	0	0	0	0	0	0	0	0	0	0	5.3	5.3	5.3	112.59	1005	1005	0	7.3161	0	0	0	0	0	0	0	0	0	0	0	0	0	0	0	0				207
sp|O43570|CAH12_HUMAN	sp|O43570|CAH12_HUMAN	5	5	5	sp|O43570|CAH12_HUMAN Carbonic anhydrase 12 OS=Homo sapiens OX=9606 GN=CA12 PE=1 SV=1	1	5	5	5	2	2	3	4	2	2	3	4	2	2	3	4	19.8	19.8	19.8	39.45	354	354	0	28.056	7.6	8.2	13.8	17.2	19507000	25643000	45731000	72254000	23095000	16505000	21142000	20317000	2	1	3	4				208
sp|O43583|DENR_HUMAN	sp|O43583|DENR_HUMAN	2	2	2	sp|O43583|DENR_HUMAN Density-regulated protein OS=Homo sapiens OX=9606 GN=DENR PE=1 SV=2	1	2	2	2	0	0	1	2	0	0	1	2	0	0	1	2	12.6	12.6	12.6	22.092	198	198	0.0039683	1.9732	0	0	4	12.6	0	0	8525600	18781000	0	0	0	5333500	0	0	1	2				209
sp|O43592|XPOT_HUMAN	sp|O43592|XPOT_HUMAN	1	1	1	sp|O43592|XPOT_HUMAN Exportin-T OS=Homo sapiens OX=9606 GN=XPOT PE=1 SV=2	1	1	1	1	0	0	0	0	0	0	0	0	0	0	0	0	1.4	1.4	1.4	109.96	962	962	0	3.2393	0	0	0	0	0	0	0	0	0	0	0	0	0	0	0	0				210
sp|O43598|DNPH1_HUMAN	sp|O43598|DNPH1_HUMAN	2	2	2	sp|O43598|DNPH1_HUMAN 2-deoxynucleoside 5-phosphate N-hydrolase 1 OS=Homo sapiens OX=9606 GN=DNPH1 PE=1 SV=1	1	2	2	2	0	0	0	0	0	0	0	0	0	0	0	0	16.7	16.7	16.7	19.108	174	174	0.0022341	2.102	0	0	0	0	0	0	0	0	0	0	0	0	0	0	0	0				211
sp|O43615|TIM44_HUMAN	sp|O43615|TIM44_HUMAN	3	3	3	sp|O43615|TIM44_HUMAN Mitochondrial import inner membrane translocase subunit TIM44 OS=Homo sapiens OX=9606 GN=TIMM44 PE=1 SV=2	1	3	3	3	0	1	0	0	0	1	0	0	0	1	0	0	9.1	9.1	9.1	51.355	452	452	0	4.3542	0	3.1	0	0	0	0	0	0	0	0	0	0	0	1	0	0				212
sp|O43633|CHM2A_HUMAN	sp|O43633|CHM2A_HUMAN	3	3	3	sp|O43633|CHM2A_HUMAN Charged multivesicular body protein 2a OS=Homo sapiens OX=9606 GN=CHMP2A PE=1 SV=1	1	3	3	3	0	0	1	1	0	0	1	1	0	0	1	1	12.6	12.6	12.6	25.104	222	222	0	7.7054	0	0	8.6	8.6	0	0	7100200	10383000	0	0	0	2948500	0	0	1	1				213
sp|O43660|PLRG1_HUMAN	sp|O43660|PLRG1_HUMAN	2	2	2	sp|O43660|PLRG1_HUMAN Pleiotropic regulator 1 OS=Homo sapiens OX=9606 GN=PLRG1 PE=1 SV=1	1	2	2	2	0	0	0	1	0	0	0	1	0	0	0	1	7	7	7	57.193	514	514	0.00047985	2.6947	0	0	0	5.3	0	0	0	3492800	0	0	0	991920	0	0	0	1				214
sp|O43670|ZN207_HUMAN	sp|O43670|ZN207_HUMAN	3	3	3	sp|O43670|ZN207_HUMAN BUB3-interacting and GLEBS motif-containing protein ZNF207 OS=Homo sapiens OX=9606 GN=ZNF207 PE=1 SV=1	1	3	3	3	1	1	1	2	1	1	1	2	1	1	1	2	9.6	9.6	9.6	50.75	478	478	0	14.181	2.7	2.7	2.7	5.4	8934200	8231600	12835000	14586000	0	0	0	0	1	1	1	2				215
sp|O43674|NDUB5_HUMAN	sp|O43674|NDUB5_HUMAN	1	1	1	sp|O43674|NDUB5_HUMAN NADH dehydrogenase [ubiquinone] 1 beta subcomplex subunit 5, mitochondrial OS=Homo sapiens OX=9606 GN=NDUFB5 PE=1 SV=1	1	1	1	1	0	0	1	0	0	0	1	0	0	0	1	0	7.9	7.9	7.9	21.75	189	189	0.0013717	2.2958	0	0	7.9	0	0	0	2736200	0	0	0	934150	0	0	0	1	0				216
sp|O43681|GET3_HUMAN	sp|O43681|GET3_HUMAN	2	2	2	sp|O43681|GET3_HUMAN ATPase GET3 OS=Homo sapiens OX=9606 GN=GET3 PE=1 SV=2	1	2	2	2	0	0	1	0	0	0	1	0	0	0	1	0	8.9	8.9	8.9	38.792	348	348	0.00048497	2.8245	0	0	6.3	0	0	0	3897100	0	0	0	1330500	0	0	0	1	0				217
sp|O43684|BUB3_HUMAN	sp|O43684|BUB3_HUMAN	9	9	9	sp|O43684|BUB3_HUMAN Mitotic checkpoint protein BUB3 OS=Homo sapiens OX=9606 GN=BUB3 PE=1 SV=1	1	9	9	9	2	3	4	3	2	3	4	3	2	3	4	3	36.9	36.9	36.9	37.154	328	328	0	40.48	7.6	10.4	20.1	14.9	5032700	10497000	14798000	23306000	9271200	7159900	9134000	12595000	2	3	4	3				218
sp|O43707|ACTN4_HUMAN;sp|Q08043|ACTN3_HUMAN	sp|O43707|ACTN4_HUMAN	72;11	72;11	48;0	sp|O43707|ACTN4_HUMAN Alpha-actinin-4 OS=Homo sapiens OX=9606 GN=ACTN4 PE=1 SV=2	2	72	72	48	44	47	66	66	44	47	66	66	31	32	43	44	73	73	51.6	104.85	911	911;901	0	323.31	52.6	56.5	66.6	72	2244000000	3279000000	7659600000	9139000000	1591200000	1699500000	2290300000	2185800000	73	90	118	118				219
sp|O43719|HTSF1_HUMAN	sp|O43719|HTSF1_HUMAN	2	2	2	sp|O43719|HTSF1_HUMAN HIV Tat-specific factor 1 OS=Homo sapiens OX=9606 GN=HTATSF1 PE=1 SV=1	1	2	2	2	0	0	0	1	0	0	0	1	0	0	0	1	3	3	3	85.852	755	755	0	5.8286	0	0	0	1.1	0	0	0	7851100	0	0	0	0	0	0	0	1				220
sp|O43747|AP1G1_HUMAN	sp|O43747|AP1G1_HUMAN	2	2	2	sp|O43747|AP1G1_HUMAN AP-1 complex subunit gamma-1 OS=Homo sapiens OX=9606 GN=AP1G1 PE=1 SV=5	1	2	2	2	0	0	0	0	0	0	0	0	0	0	0	0	2.2	2.2	2.2	91.35	822	822	0.0093063	1.6236	0	0	0	0	0	0	0	0	0	0	0	0	0	0	0	0				221
sp|O43760|SNG2_HUMAN	sp|O43760|SNG2_HUMAN	3	3	3	sp|O43760|SNG2_HUMAN Synaptogyrin-2 OS=Homo sapiens OX=9606 GN=SYNGR2 PE=1 SV=1	1	3	3	3	0	0	0	0	0	0	0	0	0	0	0	0	13.4	13.4	13.4	24.81	224	224	0.00048008	2.7016	0	0	0	0	0	0	0	0	0	0	0	0	0	0	0	0				222
sp|O43765|SGTA_HUMAN	sp|O43765|SGTA_HUMAN	3	3	3	sp|O43765|SGTA_HUMAN Small glutamine-rich tetratricopeptide repeat-containing protein alpha OS=Homo sapiens OX=9606 GN=SGTA PE=1 SV=1	1	3	3	3	1	1	0	0	1	1	0	0	1	1	0	0	12.8	12.8	12.8	34.063	313	313	0	7.4173	3.8	3.8	0	0	2343600	8980600	0	0	0	0	0	0	1	1	0	0				223
sp|O43776|SYNC_HUMAN	sp|O43776|SYNC_HUMAN	12	12	12	sp|O43776|SYNC_HUMAN Asparagine--tRNA ligase, cytoplasmic OS=Homo sapiens OX=9606 GN=NARS1 PE=1 SV=1	1	12	12	12	2	2	3	4	2	2	3	4	2	2	3	4	26.6	26.6	26.6	62.942	548	548	0	54.733	3.8	5.3	10.9	8.6	20786000	14714000	23153000	47622000	14493000	9085700	10391000	11782000	2	1	3	4				224
sp|O43795|MYO1B_HUMAN;sp|Q9UBC5|MYO1A_HUMAN	sp|O43795|MYO1B_HUMAN	40;3	40;3	40;3	sp|O43795|MYO1B_HUMAN Unconventional myosin-Ib OS=Homo sapiens OX=9606 GN=MYO1B PE=1 SV=3	2	40	40	40	2	34	2	2	2	34	2	2	2	34	2	2	38.1	38.1	38.1	131.98	1136	1136;1043	0	321.06	2.2	32.3	3.3	3.3	3605900	1960500000	8484600	11429000	0	797030000	3570200	4110800	2	42	2	2				225
sp|O43809|CPSF5_HUMAN	sp|O43809|CPSF5_HUMAN	7	7	7	sp|O43809|CPSF5_HUMAN Cleavage and polyadenylation specificity factor subunit 5 OS=Homo sapiens OX=9606 GN=NUDT21 PE=1 SV=1	1	7	7	7	1	1	4	2	1	1	4	2	1	1	4	2	33.5	33.5	33.5	26.227	227	227	0	34.845	5.3	5.3	18.5	11.9	11017000	18384000	28820000	25416000	0	0	9952100	11025000	1	1	3	2				226
sp|O43813|LANC1_HUMAN	sp|O43813|LANC1_HUMAN	3	3	3	sp|O43813|LANC1_HUMAN Glutathione S-transferase LANCL1 OS=Homo sapiens OX=9606 GN=LANCL1 PE=1 SV=1	1	3	3	3	0	0	1	1	0	0	1	1	0	0	1	1	7.8	7.8	7.8	45.283	399	399	0	4.4657	0	0	3	3	0	0	6399400	5768000	0	0	0	0	0	0	1	1				227
sp|O43815|STRN_HUMAN	sp|O43815|STRN_HUMAN	3	3	3	sp|O43815|STRN_HUMAN Striatin OS=Homo sapiens OX=9606 GN=STRN PE=1 SV=4	1	3	3	3	0	0	0	0	0	0	0	0	0	0	0	0	4.7	4.7	4.7	86.131	780	780	0	3.8313	0	0	0	0	0	0	0	0	0	0	0	0	0	0	0	0				228
sp|O43818|U3IP2_HUMAN	sp|O43818|U3IP2_HUMAN	10	10	10	sp|O43818|U3IP2_HUMAN U3 small nucleolar RNA-interacting protein 2 OS=Homo sapiens OX=9606 GN=RRP9 PE=1 SV=1	1	10	10	10	0	9	0	0	0	9	0	0	0	9	0	0	21.1	21.1	21.1	51.84	475	475	0	44.281	0	19.2	0	0	0	211150000	0	0	0	83139000	0	0	0	9	0	0				229
sp|O43837|IDH3B_HUMAN	sp|O43837|IDH3B_HUMAN	5	5	5	sp|O43837|IDH3B_HUMAN Isocitrate dehydrogenase [NAD] subunit beta, mitochondrial OS=Homo sapiens OX=9606 GN=IDH3B PE=1 SV=2	1	5	5	5	1	1	2	0	1	1	2	0	1	1	2	0	15.6	15.6	15.6	42.183	385	385	0	10.791	2.6	3.4	7.5	0	1477400	2964400	11290000	0	0	0	0	0	1	1	2	0				230
sp|O43852|CALU_HUMAN	sp|O43852|CALU_HUMAN	11	11	11	sp|O43852|CALU_HUMAN Calumenin OS=Homo sapiens OX=9606 GN=CALU PE=1 SV=2	1	11	11	11	4	4	6	9	4	4	6	9	4	4	6	9	45.4	45.4	45.4	37.106	315	315	0	88.058	12.7	15.9	22.2	37.1	74874000	98078000	190190000	476970000	85944000	57964000	79685000	79789000	4	4	7	12				231
sp|O43920|NDUS5_HUMAN	sp|O43920|NDUS5_HUMAN	2	2	2	sp|O43920|NDUS5_HUMAN NADH dehydrogenase [ubiquinone] iron-sulfur protein 5 OS=Homo sapiens OX=9606 GN=NDUFS5 PE=1 SV=3	1	2	2	2	0	0	0	0	0	0	0	0	0	0	0	0	18.9	18.9	18.9	12.517	106	106	0.0085179	1.6846	0	0	0	0	0	0	0	0	0	0	0	0	0	0	0	0				232
sp|O60216|RAD21_HUMAN	sp|O60216|RAD21_HUMAN	2	2	2	sp|O60216|RAD21_HUMAN Double-strand-break repair protein rad21 homolog OS=Homo sapiens OX=9606 GN=RAD21 PE=1 SV=2	1	2	2	2	1	2	0	1	1	2	0	1	1	2	0	1	4.1	4.1	4.1	71.689	631	631	0	5.8914	2.1	4.1	0	2.1	1203700	4484200	0	2451100	0	1785500	0	0	1	2	0	1				233
sp|O60218|AK1BA_HUMAN	sp|O60218|AK1BA_HUMAN	27	27	18	sp|O60218|AK1BA_HUMAN Aldo-keto reductase family 1 member B10 OS=Homo sapiens OX=9606 GN=AKR1B10 PE=1 SV=2	1	27	27	18	20	20	20	21	20	20	20	21	13	13	13	13	78.2	78.2	45.6	36.019	316	316	0	323.31	58.2	58.9	69	71.8	1798200000	2671500000	2924600000	4048700000	1486400000	1043000000	1091500000	1120000000	35	36	45	43				234
sp|O60220|TIM8A_HUMAN	sp|O60220|TIM8A_HUMAN	2	2	2	sp|O60220|TIM8A_HUMAN Mitochondrial import inner membrane translocase subunit Tim8 A OS=Homo sapiens OX=9606 GN=TIMM8A PE=1 SV=1	1	2	2	2	2	2	1	0	2	2	1	0	2	2	1	0	22.7	22.7	22.7	10.998	97	97	0	7.4422	22.7	22.7	11.3	0	4853700	7344700	4093600	0	3938000	3100400	0	0	2	2	1	0				235
sp|O60256|KPRB_HUMAN	sp|O60256|KPRB_HUMAN	23	23	21	sp|O60256|KPRB_HUMAN Phosphoribosyl pyrophosphate synthase-associated protein 2 OS=Homo sapiens OX=9606 GN=PRPSAP2 PE=1 SV=1	1	23	23	21	12	12	18	20	12	12	18	20	10	11	16	18	68.6	68.6	62.9	40.925	369	369	0	272.85	33.3	35	56.6	59.9	882670000	681730000	2276000000	3303700000	517480000	259740000	894800000	923360000	19	19	36	36				236
sp|O60264|SMCA5_HUMAN	sp|O60264|SMCA5_HUMAN	34	34	22	sp|O60264|SMCA5_HUMAN SWI/SNF-related matrix-associated actin-dependent regulator of chromatin subfamily A member 5 OS=Homo sapiens OX=9606 GN=SMARCA5 PE=1 SV=1	1	34	34	22	1	31	1	1	1	31	1	1	0	21	1	1	36.5	36.5	24.8	121.9	1052	1052	0	181.13	1.1	34	1.4	1.4	2225500	831780000	0	1828500	0	361360000	0	0	1	38	1	1				237
sp|O60271|JIP4_HUMAN	sp|O60271|JIP4_HUMAN	7	7	7	sp|O60271|JIP4_HUMAN C-Jun-amino-terminal kinase-interacting protein 4 OS=Homo sapiens OX=9606 GN=SPAG9 PE=1 SV=4	1	7	7	7	0	0	3	1	0	0	3	1	0	0	3	1	10.3	10.3	10.3	146.2	1321	1321	0	11.304	0	0	5.5	1.8	0	0	12770000	5712500	0	0	5017200	0	0	0	3	1				238
sp|O60306|AQR_HUMAN	sp|O60306|AQR_HUMAN	2	2	2	sp|O60306|AQR_HUMAN RNA helicase aquarius OS=Homo sapiens OX=9606 GN=AQR PE=1 SV=4	1	2	2	2	0	1	0	0	0	1	0	0	0	1	0	0	1.8	1.8	1.8	171.29	1485	1485	0.0056645	1.8911	0	0.9	0	0	0	2846700	0	0	0	0	0	0	0	1	0	0				239
sp|O60331|PI51C_HUMAN;sp|O14986|PI51B_HUMAN;sp|Q99755|PI51A_HUMAN	sp|O60331|PI51C_HUMAN	9;2;2	9;2;2	8;1;1	sp|O60331|PI51C_HUMAN Phosphatidylinositol 4-phosphate 5-kinase type-1 gamma OS=Homo sapiens OX=9606 GN=PIP5K1C PE=1 SV=2	3	9	9	8	1	2	5	5	1	2	5	5	1	2	5	4	20.7	20.7	19.6	73.259	668	668;540;562	0	73.432	2.4	3.4	16.2	12.7	2020600	5161700	32106000	58909000	0	7184600	9703000	9649700	0	2	5	5				240
sp|O60341|KDM1A_HUMAN	sp|O60341|KDM1A_HUMAN	3	3	3	sp|O60341|KDM1A_HUMAN Lysine-specific histone demethylase 1A OS=Homo sapiens OX=9606 GN=KDM1A PE=1 SV=2	1	3	3	3	2	1	1	0	2	1	1	0	2	1	1	0	4.6	4.6	4.6	92.902	852	852	0	4.3131	2.9	1.8	1.8	0	3282800	1514800	2072200	0	0	0	0	0	1	1	0	0				241
sp|O60493|SNX3_HUMAN	sp|O60493|SNX3_HUMAN	3	3	2	sp|O60493|SNX3_HUMAN Sorting nexin-3 OS=Homo sapiens OX=9606 GN=SNX3 PE=1 SV=3	1	3	3	2	0	0	1	0	0	0	1	0	0	0	0	0	14.8	14.8	10.5	18.762	162	162	0	3.5368	0	0	4.3	0	0	0	3657900	0	0	0	0	0	0	0	1	0				242
sp|O60506|HNRPQ_HUMAN	sp|O60506|HNRPQ_HUMAN	26	19	19	sp|O60506|HNRPQ_HUMAN Heterogeneous nuclear ribonucleoprotein Q OS=Homo sapiens OX=9606 GN=SYNCRIP PE=1 SV=2	1	26	19	19	6	16	11	15	4	11	7	11	4	11	7	11	45.7	34.8	34.8	69.602	623	623	0	217.8	10.1	27.1	21	29.4	29710000	630180000	99084000	185780000	38693000	202140000	57565000	61749000	4	19	9	12				243
sp|O60513|B4GT4_HUMAN	sp|O60513|B4GT4_HUMAN	1	1	1	sp|O60513|B4GT4_HUMAN Beta-1,4-galactosyltransferase 4 OS=Homo sapiens OX=9606 GN=B4GALT4 PE=1 SV=1	1	1	1	1	0	0	0	0	0	0	0	0	0	0	0	0	5.2	5.2	5.2	40.041	344	344	0.00047642	2.6454	0	0	0	0	0	0	0	0	0	0	0	0	0	0	0	0				244
sp|O60524|NEMF_HUMAN	sp|O60524|NEMF_HUMAN	3	3	3	sp|O60524|NEMF_HUMAN Ribosome quality control complex subunit NEMF OS=Homo sapiens OX=9606 GN=NEMF PE=1 SV=4	1	3	3	3	0	0	1	1	0	0	1	1	0	0	1	1	2.8	2.8	2.8	122.95	1076	1076	0	2.8546	0	0	0.9	0.9	0	0	3756400	5619600	0	0	0	0	0	0	0	1				245
sp|O60568|PLOD3_HUMAN	sp|O60568|PLOD3_HUMAN	2	2	2	sp|O60568|PLOD3_HUMAN Multifunctional procollagen lysine hydroxylase and glycosyltransferase LH3 OS=Homo sapiens OX=9606 GN=PLOD3 PE=1 SV=1	1	2	2	2	1	0	0	0	1	0	0	0	1	0	0	0	3.8	3.8	3.8	84.784	738	738	0.00047416	2.6012	2.4	0	0	0	1452100	0	0	0	1162100	0	0	0	1	0	0	0				246
sp|O60573|IF4E2_HUMAN	sp|O60573|IF4E2_HUMAN	2	2	2	sp|O60573|IF4E2_HUMAN Eukaryotic translation initiation factor 4E type 2 OS=Homo sapiens OX=9606 GN=EIF4E2 PE=1 SV=1	1	2	2	2	0	0	2	1	0	0	2	1	0	0	2	1	9.4	9.4	9.4	28.362	245	245	0	3.1155	0	0	9.4	4.1	0	0	3104500	2103900	0	0	1059900	0	0	0	2	1				247
sp|O60610|DIAP1_HUMAN	sp|O60610|DIAP1_HUMAN	3	3	3	sp|O60610|DIAP1_HUMAN Protein diaphanous homolog 1 OS=Homo sapiens OX=9606 GN=DIAPH1 PE=1 SV=2	1	3	3	3	0	0	0	0	0	0	0	0	0	0	0	0	2.9	2.9	2.9	141.35	1272	1272	0	3.5829	0	0	0	0	0	0	0	0	0	0	0	0	0	0	0	0				248
sp|O60664|PLIN3_HUMAN	sp|O60664|PLIN3_HUMAN	8	8	8	sp|O60664|PLIN3_HUMAN Perilipin-3 OS=Homo sapiens OX=9606 GN=PLIN3 PE=1 SV=3	1	8	8	8	2	4	3	3	2	4	3	3	2	4	3	3	27.2	27.2	27.2	47.074	434	434	0	45.754	6.9	15	11.1	11.1	5444800	16822000	13877000	14047000	6484000	6279900	5710200	4821800	2	4	3	3				249
sp|O60684|IMA7_HUMAN;sp|P52294|IMA5_HUMAN;sp|O15131|IMA6_HUMAN	sp|O60684|IMA7_HUMAN;sp|P52294|IMA5_HUMAN;sp|O15131|IMA6_HUMAN	2;2;1	2;2;1	2;2;1	sp|O60684|IMA7_HUMAN Importin subunit alpha-7 OS=Homo sapiens OX=9606 GN=KPNA6 PE=1 SV=1;sp|P52294|IMA5_HUMAN Importin subunit alpha-5 OS=Homo sapiens OX=9606 GN=KPNA1 PE=1 SV=3;sp|O15131|IMA6_HUMAN Importin subunit alpha-6 OS=Homo sapiens OX=9606 GN=KPNA5	3	2	2	2	0	0	0	0	0	0	0	0	0	0	0	0	4.7	4.7	4.7	60.029	536	536;538;539	0.0009298	2.4127	0	0	0	0	0	0	0	0	0	0	0	0	0	0	0	0				250
sp|O60701|UGDH_HUMAN	sp|O60701|UGDH_HUMAN	32	32	32	sp|O60701|UGDH_HUMAN UDP-glucose 6-dehydrogenase OS=Homo sapiens OX=9606 GN=UGDH PE=1 SV=1	1	32	32	32	19	12	22	24	19	12	22	24	19	12	22	24	65.4	65.4	65.4	55.023	494	494	0	323.31	41.1	31.8	53	57.9	594970000	655380000	1377600000	1544000000	470420000	298100000	477450000	461420000	22	15	31	30				251
sp|O60716|CTND1_HUMAN	sp|O60716|CTND1_HUMAN	10	10	10	sp|O60716|CTND1_HUMAN Catenin delta-1 OS=Homo sapiens OX=9606 GN=CTNND1 PE=1 SV=1	1	10	10	10	4	2	1	2	4	2	1	2	4	2	1	2	13.2	13.2	13.2	108.17	968	968	0	43.46	5.6	2.8	1.5	2.9	8557700	8365100	4808900	6538000	5641400	5247500	0	3982800	3	2	1	1				252
sp|P41567|EIF1_HUMAN;sp|O60739|EIF1B_HUMAN	sp|P41567|EIF1_HUMAN;sp|O60739|EIF1B_HUMAN	1;1	1;1	1;1	sp|P41567|EIF1_HUMAN Eukaryotic translation initiation factor 1 OS=Homo sapiens OX=9606 GN=EIF1 PE=1 SV=1;sp|O60739|EIF1B_HUMAN Eukaryotic translation initiation factor 1b OS=Homo sapiens OX=9606 GN=EIF1B PE=1 SV=2	2	1	1	1	0	0	0	0	0	0	0	0	0	0	0	0	21.2	21.2	21.2	12.732	113	113;113	0	4.2625	0	0	0	0	0	0	0	0	0	0	0	0	0	0	0	0				253
sp|O60749|SNX2_HUMAN	sp|O60749|SNX2_HUMAN	4	3	3	sp|O60749|SNX2_HUMAN Sorting nexin-2 OS=Homo sapiens OX=9606 GN=SNX2 PE=1 SV=2	1	4	3	3	0	0	0	0	0	0	0	0	0	0	0	0	7.7	5.8	5.8	58.47	519	519	0	4.3897	0	0	0	0	0	0	0	0	0	0	0	0	0	0	0	0				254
sp|O60763|USO1_HUMAN	sp|O60763|USO1_HUMAN	6	6	6	sp|O60763|USO1_HUMAN General vesicular transport factor p115 OS=Homo sapiens OX=9606 GN=USO1 PE=1 SV=2	1	6	6	6	0	0	0	0	0	0	0	0	0	0	0	0	7.2	7.2	7.2	107.89	962	962	0	16.047	0	0	0	0	0	0	0	0	0	0	0	0	0	0	0	0				255
sp|O60783|RT14_HUMAN	sp|O60783|RT14_HUMAN	2	2	2	sp|O60783|RT14_HUMAN 28S ribosomal protein S14, mitochondrial OS=Homo sapiens OX=9606 GN=MRPS14 PE=1 SV=1	1	2	2	2	0	0	0	0	0	0	0	0	0	0	0	0	21.9	21.9	21.9	15.139	128	128	0	8.9482	0	0	0	0	0	0	0	0	0	0	0	0	0	0	0	0				256
sp|P62807|H2B1C_HUMAN;sp|O60814|H2B1K_HUMAN;sp|Q99879|H2B1M_HUMAN;sp|Q99877|H2B1N_HUMAN;sp|Q93079|H2B1H_HUMAN;sp|Q5QNW6|H2B2F_HUMAN;sp|P58876|H2B1D_HUMAN;sp|P57053|H2BFS_HUMAN;sp|Q99880|H2B1L_HUMAN	sp|P62807|H2B1C_HUMAN;sp|O60814|H2B1K_HUMAN;sp|Q99879|H2B1M_HUMAN;sp|Q99877|H2B1N_HUMAN;sp|Q93079|H2B1H_HUMAN;sp|Q5QNW6|H2B2F_HUMAN;sp|P58876|H2B1D_HUMAN;sp|P57053|H2BFS_HUMAN;sp|Q99880|H2B1L_HUMAN	11;11;10;10;10;10;10;10;9	11;11;10;10;10;10;10;10;9	2;2;2;2;2;2;2;2;2	sp|P62807|H2B1C_HUMAN Histone H2B type 1-C/E/F/G/I OS=Homo sapiens OX=9606 GN=H2BC10 PE=1 SV=4;sp|O60814|H2B1K_HUMAN Histone H2B type 1-K OS=Homo sapiens OX=9606 GN=H2BC12 PE=1 SV=3;sp|Q99879|H2B1M_HUMAN Histone H2B type 1-M OS=Homo sapiens OX=9606 GN=H2BC	9	11	11	2	5	10	5	6	5	10	5	6	2	2	2	2	69.8	69.8	7.9	13.906	126	126;126;126;126;126;126;126;126;126	0	128.02	29.4	61.1	35.7	41.3	2329700000	133960000000	1369700000	4016600000	1943800000	48381000000	695400000	1176100000	8	80	12	20				257
sp|O60828|PQBP1_HUMAN	sp|O60828|PQBP1_HUMAN	1	1	1	sp|O60828|PQBP1_HUMAN Polyglutamine-binding protein 1 OS=Homo sapiens OX=9606 GN=PQBP1 PE=1 SV=1	1	1	1	1	0	0	1	0	0	0	1	0	0	0	1	0	9.4	9.4	9.4	30.472	265	265	0	7.4042	0	0	9.4	0	0	0	2966300	0	0	0	0	0	0	0	1	0				259
sp|O60832|DKC1_HUMAN	sp|O60832|DKC1_HUMAN	18	18	18	sp|O60832|DKC1_HUMAN H/ACA ribonucleoprotein complex subunit DKC1 OS=Homo sapiens OX=9606 GN=DKC1 PE=1 SV=3	1	18	18	18	0	11	2	3	0	11	2	3	0	11	2	3	36	36	36	57.673	514	514	0	156.2	0	20.6	4.1	10.3	0	333320000	7559400	15346000	0	131570000	906610	7198700	0	13	2	3				260
sp|O60841|IF2P_HUMAN	sp|O60841|IF2P_HUMAN	17	17	17	sp|O60841|IF2P_HUMAN Eukaryotic translation initiation factor 5B OS=Homo sapiens OX=9606 GN=EIF5B PE=1 SV=4	1	17	17	17	4	8	7	7	4	8	7	7	4	8	7	7	19.3	19.3	19.3	138.83	1220	1220	0	118.09	4.8	9.6	9.9	10.2	24861000	143170000	102840000	98220000	31980000	17326000	38198000	36582000	4	8	7	6				261
sp|O60869|EDF1_HUMAN	sp|O60869|EDF1_HUMAN	4	4	4	sp|O60869|EDF1_HUMAN Endothelial differentiation-related factor 1 OS=Homo sapiens OX=9606 GN=EDF1 PE=1 SV=1	1	4	4	4	2	4	2	2	2	4	2	2	2	4	2	2	30.4	30.4	30.4	16.368	148	148	0	33.326	16.9	30.4	18.2	18.2	15740000	51505000	18143000	22800000	11936000	10412000	10377000	10343000	2	3	1	2				262
sp|O60884|DNJA2_HUMAN	sp|O60884|DNJA2_HUMAN	7	7	7	sp|O60884|DNJA2_HUMAN DnaJ homolog subfamily A member 2 OS=Homo sapiens OX=9606 GN=DNAJA2 PE=1 SV=1	1	7	7	7	3	3	4	4	3	3	4	4	3	3	4	4	24.5	24.5	24.5	45.745	412	412	0	19.668	8.7	8.7	11.9	15.8	19162000	23123000	66142000	45389000	19646000	13692000	16485000	13274000	5	3	6	5				263
sp|O60888|CUTA_HUMAN	sp|O60888|CUTA_HUMAN	1	1	1	sp|O60888|CUTA_HUMAN Protein CutA OS=Homo sapiens OX=9606 GN=CUTA PE=1 SV=2	1	1	1	1	0	0	0	0	0	0	0	0	0	0	0	0	7.8	7.8	7.8	19.116	179	179	0	3.187	0	0	0	0	0	0	0	0	0	0	0	0	0	0	0	0				264
sp|O60925|PFD1_HUMAN	sp|O60925|PFD1_HUMAN	3	3	3	sp|O60925|PFD1_HUMAN Prefoldin subunit 1 OS=Homo sapiens OX=9606 GN=PFDN1 PE=1 SV=2	1	3	3	3	1	1	1	0	1	1	1	0	1	1	1	0	23.8	23.8	23.8	14.21	122	122	0	6.5863	9	9	6.6	0	5297500	6139100	6361600	0	0	0	0	0	1	1	0	0				265
sp|O60936|NOL3_HUMAN	sp|O60936|NOL3_HUMAN	1	1	1	sp|O60936|NOL3_HUMAN Nucleolar protein 3 OS=Homo sapiens OX=9606 GN=NOL3 PE=1 SV=2	1	1	1	1	0	0	0	0	0	0	0	0	0	0	0	0	9.1	9.1	9.1	22.629	208	208	0	3.3646	0	0	0	0	0	0	0	0	0	0	0	0	0	0	0	0				266
sp|O75083|WDR1_HUMAN	sp|O75083|WDR1_HUMAN	21	21	21	sp|O75083|WDR1_HUMAN WD repeat-containing protein 1 OS=Homo sapiens OX=9606 GN=WDR1 PE=1 SV=4	1	21	21	21	7	6	12	9	7	6	12	9	7	6	12	9	48.2	48.2	48.2	66.193	606	606	0	106.73	13.9	13.9	35.1	24.6	45866000	66380000	140250000	118710000	44032000	37203000	34997000	36068000	8	6	11	9				267
sp|O75116|ROCK2_HUMAN	sp|O75116|ROCK2_HUMAN	11	9	9	sp|O75116|ROCK2_HUMAN Rho-associated protein kinase 2 OS=Homo sapiens OX=9606 GN=ROCK2 PE=1 SV=4	1	11	9	9	0	0	2	1	0	0	1	1	0	0	1	1	10.9	9.7	9.7	160.9	1388	1388	0	21.297	0	0	1.5	1	0	0	2678900	6581500	0	0	0	0	0	0	1	1				268
sp|O75127|PTCD1_HUMAN	sp|O75127|PTCD1_HUMAN	2	2	2	sp|O75127|PTCD1_HUMAN Pentatricopeptide repeat-containing protein 1, mitochondrial OS=Homo sapiens OX=9606 GN=PTCD1 PE=1 SV=2	1	2	2	2	0	0	0	0	0	0	0	0	0	0	0	0	4	4	4	78.855	700	700	0	3.985	0	0	0	0	0	0	0	0	0	0	0	0	0	0	0	0				269
sp|O75131|CPNE3_HUMAN;sp|Q96FN4|CPNE2_HUMAN;sp|Q8IYJ1|CPNE9_HUMAN;sp|Q96A23|CPNE4_HUMAN;sp|O95741|CPNE6_HUMAN;sp|Q86YQ8|CPNE8_HUMAN;sp|Q9HCH3|CPNE5_HUMAN;sp|Q9UBL6|CPNE7_HUMAN	sp|O75131|CPNE3_HUMAN	6;1;1;1;1;1;1;1	6;1;1;1;1;1;1;1	6;1;1;1;1;1;1;1	sp|O75131|CPNE3_HUMAN Copine-3 OS=Homo sapiens OX=9606 GN=CPNE3 PE=1 SV=1	8	6	6	6	4	1	2	4	4	1	2	4	4	1	2	4	12.8	12.8	12.8	60.13	537	537;548;553;557;557;564;593;633	0	15.199	9.5	3	4.8	8.2	14109000	4686100	6597600	22616000	8713100	0	0	6712200	3	1	2	4				270
sp|O75132|ZBED4_HUMAN	sp|O75132|ZBED4_HUMAN	1	1	1	sp|O75132|ZBED4_HUMAN Zinc finger BED domain-containing protein 4 OS=Homo sapiens OX=9606 GN=ZBED4 PE=1 SV=2	1	1	1	1	0	0	0	0	0	0	0	0	0	0	0	0	0.8	0.8	0.8	130.32	1171	1171	0.0093181	1.6293	0	0	0	0	0	0	0	0	0	0	0	0	0	0	0	0				271
sp|O75153|CLU_HUMAN;sp|Q9Y5I4|PCDC2_HUMAN	sp|O75153|CLU_HUMAN	9;1	9;1	9;1	sp|O75153|CLU_HUMAN Clustered mitochondria protein homolog OS=Homo sapiens OX=9606 GN=CLUH PE=1 SV=2	2	9	9	9	2	1	2	0	2	1	2	0	2	1	2	0	7.7	7.7	7.7	146.67	1309	1309;1007	0	21.034	2.1	1	1.7	0	3761100	0	9169900	0	4824700	0	0	0	2	1	2	0				272
sp|O75223|GGCT_HUMAN	sp|O75223|GGCT_HUMAN	2	2	2	sp|O75223|GGCT_HUMAN Gamma-glutamylcyclotransferase OS=Homo sapiens OX=9606 GN=GGCT PE=1 SV=1	1	2	2	2	0	0	0	0	0	0	0	0	0	0	0	0	11.2	11.2	11.2	21.007	188	188	0.00048239	2.7344	0	0	0	0	0	0	0	0	0	0	0	0	0	0	0	0				273
sp|O75251|NDUS7_HUMAN	sp|O75251|NDUS7_HUMAN	1	1	1	sp|O75251|NDUS7_HUMAN NADH dehydrogenase [ubiquinone] iron-sulfur protein 7, mitochondrial OS=Homo sapiens OX=9606 GN=NDUFS7 PE=1 SV=3	1	1	1	1	1	1	0	0	1	1	0	0	1	1	0	0	6.6	6.6	6.6	23.563	213	213	0	4.0719	6.6	6.6	0	0	0	2560800	0	0	0	0	0	0	1	1	0	0				274
sp|O75306|NDUS2_HUMAN	sp|O75306|NDUS2_HUMAN	4	4	4	sp|O75306|NDUS2_HUMAN NADH dehydrogenase [ubiquinone] iron-sulfur protein 2, mitochondrial OS=Homo sapiens OX=9606 GN=NDUFS2 PE=1 SV=2	1	4	4	4	0	2	2	1	0	2	2	1	0	2	2	1	10.8	10.8	10.8	52.545	463	463	0	9.8643	0	5.2	5.2	1.7	0	3552700	5400500	10376000	0	3046800	4119600	0	0	2	2	1				275
sp|O75340|PDCD6_HUMAN	sp|O75340|PDCD6_HUMAN	3	3	3	sp|O75340|PDCD6_HUMAN Programmed cell death protein 6 OS=Homo sapiens OX=9606 GN=PDCD6 PE=1 SV=1	1	3	3	3	1	1	2	1	1	1	2	1	1	1	2	1	15.7	15.7	15.7	21.868	191	191	0	8.9567	5.8	5.8	10.5	5.8	6457100	6812500	29584000	21132000	0	0	9265000	0	1	1	2	1				276
sp|O75347|TBCA_HUMAN	sp|O75347|TBCA_HUMAN	5	5	5	sp|O75347|TBCA_HUMAN Tubulin-specific chaperone A OS=Homo sapiens OX=9606 GN=TBCA PE=1 SV=3	1	5	5	5	1	1	1	0	1	1	1	0	1	1	1	0	38.9	38.9	38.9	12.855	108	108	0	60.263	10.2	10.2	10.2	0	13615000	14927000	15755000	0	0	0	0	0	1	1	1	0				277
sp|O75348|VATG1_HUMAN;sp|O95670|VATG2_HUMAN	sp|O75348|VATG1_HUMAN;sp|O95670|VATG2_HUMAN	2;1	2;1	2;1	sp|O75348|VATG1_HUMAN V-type proton ATPase subunit G 1 OS=Homo sapiens OX=9606 GN=ATP6V1G1 PE=1 SV=3;sp|O95670|VATG2_HUMAN V-type proton ATPase subunit G 2 OS=Homo sapiens OX=9606 GN=ATP6V1G2 PE=1 SV=1	2	2	2	2	1	2	1	1	1	2	1	1	1	2	1	1	20.3	20.3	20.3	13.757	118	118;118	0	8.8583	7.6	20.3	12.7	12.7	1634300	4090700	3197400	3390400	0	1707600	0	0	1	2	1	1				278
sp|O75367|H2AY_HUMAN	sp|O75367|H2AY_HUMAN	17	17	15	sp|O75367|H2AY_HUMAN Core histone macro-H2A.1 OS=Homo sapiens OX=9606 GN=MACROH2A1 PE=1 SV=5	1	17	17	15	3	15	1	2	3	15	1	2	2	13	1	2	51.2	51.2	44.2	39.183	369	369	0	196.83	10.8	50.1	5.4	11.4	12659000	2244300000	5071700	15469000	5759100	943730000	0	3864800	2	32	1	2				279
sp|O75368|SH3L1_HUMAN	sp|O75368|SH3L1_HUMAN	5	5	5	sp|O75368|SH3L1_HUMAN Adapter SH3BGRL OS=Homo sapiens OX=9606 GN=SH3BGRL PE=1 SV=1	1	5	5	5	1	1	1	1	1	1	1	1	1	1	1	1	64	64	64	12.774	114	114	0	12.536	11.4	11.4	15.8	15.8	3795700	8302700	3824100	0	0	0	0	0	1	1	1	1				280
sp|O75369|FLNB_HUMAN	sp|O75369|FLNB_HUMAN	115	106	103	sp|O75369|FLNB_HUMAN Filamin-B OS=Homo sapiens OX=9606 GN=FLNB PE=1 SV=2	1	115	106	103	70	59	81	82	66	53	74	75	64	51	72	73	54.7	52.9	51.1	278.16	2602	2602	0	323.31	33.4	28.5	40.7	41.1	843840000	877510000	2019800000	2250400000	651240000	475220000	602880000	548530000	76	58	85	86				281
sp|O75390|CISY_HUMAN	sp|O75390|CISY_HUMAN	9	9	9	sp|O75390|CISY_HUMAN Citrate synthase, mitochondrial OS=Homo sapiens OX=9606 GN=CS PE=1 SV=2	1	9	9	9	6	1	2	3	6	1	2	3	6	1	2	3	18.9	18.9	18.9	51.712	466	466	0	18.657	13.1	3.4	3.4	5.4	74024000	5111500	29564000	35248000	35296000	0	20664000	17217000	5	1	2	3				282
sp|O75391|SPAG7_HUMAN	sp|O75391|SPAG7_HUMAN	1	1	1	sp|O75391|SPAG7_HUMAN Sperm-associated antigen 7 OS=Homo sapiens OX=9606 GN=SPAG7 PE=1 SV=2	1	1	1	1	0	0	0	0	0	0	0	0	0	0	0	0	5.7	5.7	5.7	26.034	227	227	0.00048077	2.7021	0	0	0	0	0	0	0	0	0	0	0	0	0	0	0	0				283
sp|O75394|RM33_HUMAN	sp|O75394|RM33_HUMAN	1	1	1	sp|O75394|RM33_HUMAN 39S ribosomal protein L33, mitochondrial OS=Homo sapiens OX=9606 GN=MRPL33 PE=1 SV=1	1	1	1	1	1	1	0	0	1	1	0	0	1	1	0	0	16.9	16.9	16.9	7.6191	65	65	0.0031153	2.0586	16.9	16.9	0	0	2559900	2522800	0	0	0	0	0	0	1	1	0	0				284
sp|O75396|SC22B_HUMAN	sp|O75396|SC22B_HUMAN	1	1	1	sp|O75396|SC22B_HUMAN Vesicle-trafficking protein SEC22b OS=Homo sapiens OX=9606 GN=SEC22B PE=1 SV=5	1	1	1	1	1	1	1	0	1	1	1	0	1	1	1	0	6.5	6.5	6.5	24.74	215	215	0	18.347	6.5	6.5	6.5	0	1820800	3531900	5007600	0	0	0	1709600	0	1	1	1	0				285
sp|O75400|PR40A_HUMAN	sp|O75400|PR40A_HUMAN	3	3	3	sp|O75400|PR40A_HUMAN Pre-mRNA-processing factor 40 homolog A OS=Homo sapiens OX=9606 GN=PRPF40A PE=1 SV=2	1	3	3	3	0	1	0	1	0	1	0	1	0	1	0	1	5	5	5	108.8	957	957	0	6.8768	0	1.5	0	1.5	0	15875000	0	14361000	0	0	0	0	0	0	0	0				286
sp|O75436|VP26A_HUMAN	sp|O75436|VP26A_HUMAN	4	4	4	sp|O75436|VP26A_HUMAN Vacuolar protein sorting-associated protein 26A OS=Homo sapiens OX=9606 GN=VPS26A PE=1 SV=2	1	4	4	4	0	1	0	1	0	1	0	1	0	1	0	1	16.8	16.8	16.8	38.169	327	327	0	9.974	0	5.2	0	5.5	0	2206400	0	2820600	0	0	0	0	0	1	0	1				287
sp|O75438|NDUB1_HUMAN	sp|O75438|NDUB1_HUMAN	1	1	1	sp|O75438|NDUB1_HUMAN NADH dehydrogenase [ubiquinone] 1 beta subcomplex subunit 1 OS=Homo sapiens OX=9606 GN=NDUFB1 PE=1 SV=1	1	1	1	1	1	1	1	1	1	1	1	1	1	1	1	1	19	19	19	6.9611	58	58	0.00092851	2.3965	19	19	19	19	6965300	4758200	5985400	5618500	0	0	0	0	1	1	1	0				288
sp|O75439|MPPB_HUMAN	sp|O75439|MPPB_HUMAN	5	4	4	sp|O75439|MPPB_HUMAN Mitochondrial-processing peptidase subunit beta OS=Homo sapiens OX=9606 GN=PMPCB PE=1 SV=2	1	5	4	4	0	0	1	1	0	0	1	1	0	0	1	1	10.4	9	9	54.366	489	489	0	4.9507	0	0	2.2	2	0	0	3448400	3231600	0	0	0	0	0	0	1	0				289
sp|O75475|PSIP1_HUMAN	sp|O75475|PSIP1_HUMAN	13	13	11	sp|O75475|PSIP1_HUMAN PC4 and SFRS1-interacting protein OS=Homo sapiens OX=9606 GN=PSIP1 PE=1 SV=1	1	13	13	11	6	7	3	5	6	7	3	5	5	6	2	5	22.8	22.8	20.9	60.103	530	530	0	64.57	9.6	15.8	6.4	11.5	87314000	446190000	30724000	94207000	28484000	216620000	9626900	13203000	5	10	1	5				290
sp|O75477|ERLN1_HUMAN	sp|O75477|ERLN1_HUMAN	5	5	3	sp|O75477|ERLN1_HUMAN Erlin-1 OS=Homo sapiens OX=9606 GN=ERLIN1 PE=1 SV=2	1	5	5	3	2	2	3	2	2	2	3	2	1	1	1	0	14.4	14.4	8.9	39.171	348	348	0	19.412	9.5	6.3	11.5	5.5	7550300	13070000	16235000	28396000	0	0	0	8026200	2	2	3	2				291
sp|O75489|NDUS3_HUMAN	sp|O75489|NDUS3_HUMAN	4	4	4	sp|O75489|NDUS3_HUMAN NADH dehydrogenase [ubiquinone] iron-sulfur protein 3, mitochondrial OS=Homo sapiens OX=9606 GN=NDUFS3 PE=1 SV=1	1	4	4	4	1	1	3	1	1	1	3	1	1	1	3	1	20.8	20.8	20.8	30.241	264	264	0	13.701	4.9	4.9	15.9	5.7	1228800	3770800	7209700	7594100	0	0	0	0	1	1	3	1				292
sp|O75494|SRS10_HUMAN;sp|Q8WXF0|SRS12_HUMAN	sp|O75494|SRS10_HUMAN;sp|Q8WXF0|SRS12_HUMAN	4;2	4;2	4;2	sp|O75494|SRS10_HUMAN Serine/arginine-rich splicing factor 10 OS=Homo sapiens OX=9606 GN=SRSF10 PE=1 SV=1;sp|Q8WXF0|SRS12_HUMAN Serine/arginine-rich splicing factor 12 OS=Homo sapiens OX=9606 GN=SRSF12 PE=2 SV=1	2	4	4	4	1	4	0	0	1	4	0	0	1	4	0	0	11.8	11.8	11.8	31.3	262	262;261	0	22.196	4.2	11.8	0	0	1807200	65883000	0	0	0	21777000	0	0	1	4	0	0				293
sp|O75530|EED_HUMAN	sp|O75530|EED_HUMAN	1	1	1	sp|O75530|EED_HUMAN Polycomb protein EED OS=Homo sapiens OX=9606 GN=EED PE=1 SV=2	1	1	1	1	0	1	0	0	0	1	0	0	0	1	0	0	3.2	3.2	3.2	50.197	441	441	0.0035398	2.012	0	3.2	0	0	0	2170600	0	0	0	906320	0	0	0	1	0	0				294
sp|O75531|BAF_HUMAN	sp|O75531|BAF_HUMAN	9	9	9	sp|O75531|BAF_HUMAN Barrier-to-autointegration factor OS=Homo sapiens OX=9606 GN=BANF1 PE=1 SV=1	1	9	9	9	0	6	6	7	0	6	6	7	0	6	6	7	71.9	71.9	71.9	10.058	89	89	0	93.704	0	42.7	62.9	62.9	0	462840000	89336000	130070000	0	160700000	29484000	33809000	0	8	6	7				295
sp|O75533|SF3B1_HUMAN	sp|O75533|SF3B1_HUMAN	32	32	32	sp|O75533|SF3B1_HUMAN Splicing factor 3B subunit 1 OS=Homo sapiens OX=9606 GN=SF3B1 PE=1 SV=3	1	32	32	32	3	22	9	10	3	22	9	10	3	22	9	10	32.4	32.4	32.4	145.83	1304	1304	0	216.95	2.7	19.7	10.2	12.2	15424000	336110000	96921000	111910000	28754000	119910000	36262000	35227000	3	23	9	9				296
sp|O75534|CSDE1_HUMAN	sp|O75534|CSDE1_HUMAN	16	16	16	sp|O75534|CSDE1_HUMAN Cold shock domain-containing protein E1 OS=Homo sapiens OX=9606 GN=CSDE1 PE=1 SV=2	1	16	16	16	2	2	5	4	2	2	5	4	2	2	5	4	22.2	22.2	22.2	88.884	798	798	0	37.277	3.6	3.5	7.9	6	4023000	5728500	33637000	25908000	7755600	0	11082000	10039000	2	1	5	4				297
sp|O75569|PRKRA_HUMAN	sp|O75569|PRKRA_HUMAN	2	2	2	sp|O75569|PRKRA_HUMAN Interferon-inducible double-stranded RNA-dependent protein kinase activator A OS=Homo sapiens OX=9606 GN=PRKRA PE=1 SV=1	1	2	2	2	0	2	1	1	0	2	1	1	0	2	1	1	10.9	10.9	10.9	34.404	313	313	0	8.4862	0	10.9	6.1	6.1	0	8426200	6288200	8638700	0	3518400	0	0	0	2	1	1				298
sp|O75607|NPM3_HUMAN	sp|O75607|NPM3_HUMAN	2	2	2	sp|O75607|NPM3_HUMAN Nucleoplasmin-3 OS=Homo sapiens OX=9606 GN=NPM3 PE=1 SV=3	1	2	2	2	0	0	1	2	0	0	1	2	0	0	1	2	17.4	17.4	17.4	19.343	178	178	0	18.163	0	0	9	17.4	0	0	4247500	8943600	0	0	0	0	0	0	2	3				299
sp|O75608|LYPA1_HUMAN	sp|O75608|LYPA1_HUMAN	2	2	2	sp|O75608|LYPA1_HUMAN Acyl-protein thioesterase 1 OS=Homo sapiens OX=9606 GN=LYPLA1 PE=1 SV=1	1	2	2	2	0	0	1	1	0	0	1	1	0	0	1	1	10.9	10.9	10.9	24.669	230	230	0	4.1527	0	0	6.1	6.1	0	0	1238700	1623500	0	0	0	0	0	0	1	1				300
sp|O75616|ERAL1_HUMAN	sp|O75616|ERAL1_HUMAN	2	2	2	sp|O75616|ERAL1_HUMAN GTPase Era, mitochondrial OS=Homo sapiens OX=9606 GN=ERAL1 PE=1 SV=2	1	2	2	2	0	0	0	0	0	0	0	0	0	0	0	0	7.6	7.6	7.6	48.349	437	437	0	3.6004	0	0	0	0	0	0	0	0	0	0	0	0	0	0	0	0				301
sp|O75643|U520_HUMAN	sp|O75643|U520_HUMAN	36	36	36	sp|O75643|U520_HUMAN U5 small nuclear ribonucleoprotein 200 kDa helicase OS=Homo sapiens OX=9606 GN=SNRNP200 PE=1 SV=2	1	36	36	36	4	21	6	8	4	21	6	8	4	21	6	8	20.2	20.2	20.2	244.5	2136	2136	0	108.63	2	10.7	3.5	4.9	9434400	201580000	38866000	41764000	11677000	74106000	13024000	12301000	4	20	6	6				302
sp|O75683|SURF6_HUMAN	sp|O75683|SURF6_HUMAN	2	2	2	sp|O75683|SURF6_HUMAN Surfeit locus protein 6 OS=Homo sapiens OX=9606 GN=SURF6 PE=1 SV=3	1	2	2	2	0	1	0	0	0	1	0	0	0	1	0	0	8.6	8.6	8.6	41.45	361	361	0	18.937	0	1.9	0	0	0	10416000	0	0	0	0	0	0	0	1	0	0				303
sp|O75688|PPM1B_HUMAN	sp|O75688|PPM1B_HUMAN	34	34	31	sp|O75688|PPM1B_HUMAN Protein phosphatase 1B OS=Homo sapiens OX=9606 GN=PPM1B PE=1 SV=1	1	34	34	31	19	19	28	27	19	19	28	27	16	16	25	24	76	76	69.5	52.642	479	479	0	323.31	43.4	43.4	64.5	58.9	11631000000	12317000000	34074000000	39903000000	8523800000	5233900000	11675000000	11057000000	107	87	175	171				304
sp|O75691|UTP20_HUMAN	sp|O75691|UTP20_HUMAN	1	1	1	sp|O75691|UTP20_HUMAN Small subunit processome component 20 homolog OS=Homo sapiens OX=9606 GN=UTP20 PE=1 SV=3	1	1	1	1	0	1	0	0	0	1	0	0	0	1	0	0	0.5	0.5	0.5	318.38	2785	2785	0.0009434	2.5419	0	0.5	0	0	0	2745100	0	0	0	1146200	0	0	0	1	0	0				305
sp|O75694|NU155_HUMAN	sp|O75694|NU155_HUMAN	3	3	3	sp|O75694|NU155_HUMAN Nuclear pore complex protein Nup155 OS=Homo sapiens OX=9606 GN=NUP155 PE=1 SV=1	1	3	3	3	0	0	0	0	0	0	0	0	0	0	0	0	3.5	3.5	3.5	155.2	1391	1391	0	12.776	0	0	0	0	0	0	0	0	0	0	0	0	0	0	0	0				306
sp|O75792|RNH2A_HUMAN	sp|O75792|RNH2A_HUMAN	1	1	1	sp|O75792|RNH2A_HUMAN Ribonuclease H2 subunit A OS=Homo sapiens OX=9606 GN=RNASEH2A PE=1 SV=2	1	1	1	1	0	0	0	0	0	0	0	0	0	0	0	0	4.7	4.7	4.7	33.395	299	299	0	4.2608	0	0	0	0	0	0	0	0	0	0	0	0	0	0	0	0				307
sp|O75821|EIF3G_HUMAN	sp|O75821|EIF3G_HUMAN	10	10	10	sp|O75821|EIF3G_HUMAN Eukaryotic translation initiation factor 3 subunit G OS=Homo sapiens OX=9606 GN=EIF3G PE=1 SV=2	1	10	10	10	2	1	4	5	2	1	4	5	2	1	4	5	36.2	36.2	36.2	35.611	320	320	0	54.802	6.9	2.8	16.9	27.2	4082800	1785900	53055000	57268000	12559000	0	26848000	16840000	2	1	5	5				308
sp|O75822|EIF3J_HUMAN	sp|O75822|EIF3J_HUMAN	1	1	1	sp|O75822|EIF3J_HUMAN Eukaryotic translation initiation factor 3 subunit J OS=Homo sapiens OX=9606 GN=EIF3J PE=1 SV=2	1	1	1	1	1	0	1	0	1	0	1	0	1	0	1	0	4.3	4.3	4.3	29.062	258	258	0	3.5121	4.3	0	4.3	0	3827800	0	5819400	0	0	0	1986800	0	1	0	1	0				309
sp|O75828|CBR3_HUMAN	sp|O75828|CBR3_HUMAN	3	1	1	sp|O75828|CBR3_HUMAN Carbonyl reductase [NADPH] 3 OS=Homo sapiens OX=9606 GN=CBR3 PE=1 SV=3	1	3	1	1	1	2	2	2	0	1	1	0	0	1	1	0	13.4	2.9	2.9	30.85	277	277	0.00093458	2.4436	5.8	8.7	8.7	10.5	0	16693000	16557000	0	0	0	5652600	0	0	1	1	0				310
sp|O75832|PSD10_HUMAN	sp|O75832|PSD10_HUMAN	2	2	2	sp|O75832|PSD10_HUMAN 26S proteasome non-ATPase regulatory subunit 10 OS=Homo sapiens OX=9606 GN=PSMD10 PE=1 SV=1	1	2	2	2	0	0	1	1	0	0	1	1	0	0	1	1	13.3	13.3	13.3	24.428	226	226	0	6.0651	0	0	3.5	3.5	0	0	3044500	4188000	0	0	0	0	0	0	1	1				311
sp|O75844|FACE1_HUMAN	sp|O75844|FACE1_HUMAN	1	1	1	sp|O75844|FACE1_HUMAN CAAX prenyl protease 1 homolog OS=Homo sapiens OX=9606 GN=ZMPSTE24 PE=1 SV=2	1	1	1	1	0	0	1	0	0	0	1	0	0	0	1	0	4.2	4.2	4.2	54.812	475	475	0.0064991	1.8347	0	0	4.2	0	0	0	6124400	0	0	0	2090900	0	0	0	1	0				312
sp|O75874|IDHC_HUMAN	sp|O75874|IDHC_HUMAN	15	15	14	sp|O75874|IDHC_HUMAN Isocitrate dehydrogenase [NADP] cytoplasmic OS=Homo sapiens OX=9606 GN=IDH1 PE=1 SV=2	1	15	15	14	3	5	9	7	3	5	9	7	3	5	9	7	39.4	39.4	37.2	46.659	414	414	0	63.312	8.5	12.6	27.8	21	24081000	57156000	78052000	72216000	33755000	30190000	27058000	25302000	4	7	8	8				313
sp|O75880|SCO1_HUMAN	sp|O75880|SCO1_HUMAN	3	3	3	sp|O75880|SCO1_HUMAN Protein SCO1 homolog, mitochondrial OS=Homo sapiens OX=9606 GN=SCO1 PE=1 SV=1	1	3	3	3	1	0	2	2	1	0	2	2	1	0	2	2	14.6	14.6	14.6	33.814	301	301	0	8.9629	2.7	0	12	12	4213400	0	30756000	33713000	0	0	0	0	1	0	1	1				314
sp|O75884|RBBP9_HUMAN	sp|O75884|RBBP9_HUMAN	1	1	1	sp|O75884|RBBP9_HUMAN Serine hydrolase RBBP9 OS=Homo sapiens OX=9606 GN=RBBP9 PE=1 SV=2	1	1	1	1	0	0	0	1	0	0	0	1	0	0	0	1	7	7	7	21	186	186	0.0092945	1.6134	0	0	0	7	0	0	0	4466000	0	0	0	1268300	0	0	0	1				315
sp|O75886|STAM2_HUMAN	sp|O75886|STAM2_HUMAN	3	2	2	sp|O75886|STAM2_HUMAN Signal transducing adapter molecule 2 OS=Homo sapiens OX=9606 GN=STAM2 PE=1 SV=1	1	3	2	2	0	0	1	0	0	0	1	0	0	0	1	0	7	5.1	5.1	58.164	525	525	0.0013605	2.213	0	0	2.7	0	0	0	1993000	0	0	0	0	0	0	0	1	0				316
sp|O75909|CCNK_HUMAN	sp|O75909|CCNK_HUMAN	2	2	2	sp|O75909|CCNK_HUMAN Cyclin-K OS=Homo sapiens OX=9606 GN=CCNK PE=1 SV=2	1	2	2	2	0	0	0	1	0	0	0	1	0	0	0	1	7.4	7.4	7.4	64.239	580	580	0	4.5573	0	0	0	3.3	0	0	0	3271400	0	0	0	0	0	0	0	1				317
sp|O75915|PRAF3_HUMAN	sp|O75915|PRAF3_HUMAN	1	1	1	sp|O75915|PRAF3_HUMAN PRA1 family protein 3 OS=Homo sapiens OX=9606 GN=ARL6IP5 PE=1 SV=1	1	1	1	1	1	1	0	0	1	1	0	0	1	1	0	0	5.9	5.9	5.9	21.614	188	188	0.0004817	2.7182	5.9	5.9	0	0	1891000	5560300	0	0	0	0	0	0	0	1	0	0				318
sp|O75934|SPF27_HUMAN	sp|O75934|SPF27_HUMAN	1	1	1	sp|O75934|SPF27_HUMAN Pre-mRNA-splicing factor SPF27 OS=Homo sapiens OX=9606 GN=BCAS2 PE=1 SV=1	1	1	1	1	0	0	1	1	0	0	1	1	0	0	1	1	5.8	5.8	5.8	26.131	225	225	0	4.8298	0	0	5.8	5.8	0	0	3291000	2767700	0	0	0	0	0	0	1	2				319
sp|O75935|DCTN3_HUMAN	sp|O75935|DCTN3_HUMAN	4	4	4	sp|O75935|DCTN3_HUMAN Dynactin subunit 3 OS=Homo sapiens OX=9606 GN=DCTN3 PE=1 SV=1	1	4	4	4	0	0	0	1	0	0	0	1	0	0	0	1	19.4	19.4	19.4	21.119	186	186	0	3.4656	0	0	0	4.3	0	0	0	16638000	0	0	0	0	0	0	0	1				320
sp|O75937|DNJC8_HUMAN	sp|O75937|DNJC8_HUMAN	3	3	3	sp|O75937|DNJC8_HUMAN DnaJ homolog subfamily C member 8 OS=Homo sapiens OX=9606 GN=DNAJC8 PE=1 SV=2	1	3	3	3	3	1	1	2	3	1	1	2	3	1	1	2	13	13	13	29.841	253	253	0	6.4822	13	3.2	3.2	9.5	9628500	4608700	6489000	13068000	6098800	0	0	4372400	3	0	1	2				321
sp|O75940|SPF30_HUMAN	sp|O75940|SPF30_HUMAN	2	2	2	sp|O75940|SPF30_HUMAN Survival of motor neuron-related-splicing factor 30 OS=Homo sapiens OX=9606 GN=SMNDC1 PE=1 SV=1	1	2	2	2	0	1	0	1	0	1	0	1	0	1	0	1	20.2	20.2	20.2	26.711	238	238	0	21.13	0	8.8	0	11.3	0	8352600	0	8356500	0	0	0	0	0	1	0	1				322
sp|O75947|ATP5H_HUMAN	sp|O75947|ATP5H_HUMAN	9	9	9	sp|O75947|ATP5H_HUMAN ATP synthase subunit d, mitochondrial OS=Homo sapiens OX=9606 GN=ATP5PD PE=1 SV=3	1	9	9	9	5	4	1	3	5	4	1	3	5	4	1	3	60.2	60.2	60.2	18.491	161	161	0	14.644	24.2	18	5.6	19.9	57160000	40598000	26494000	47802000	33926000	17996000	0	19528000	6	4	1	2				323
sp|O75955|FLOT1_HUMAN	sp|O75955|FLOT1_HUMAN	11	11	11	sp|O75955|FLOT1_HUMAN Flotillin-1 OS=Homo sapiens OX=9606 GN=FLOT1 PE=1 SV=3	1	11	11	11	0	11	0	1	0	11	0	1	0	11	0	1	35.1	35.1	35.1	47.355	427	427	0	86.647	0	35.1	0	3	0	123500000	0	3078900	0	46579000	0	0	0	11	0	1				324
sp|O75964|ATP5L_HUMAN	sp|O75964|ATP5L_HUMAN	5	5	5	sp|O75964|ATP5L_HUMAN ATP synthase subunit g, mitochondrial OS=Homo sapiens OX=9606 GN=ATP5MG PE=1 SV=3	1	5	5	5	2	3	2	0	2	3	2	0	2	3	2	0	53.4	53.4	53.4	11.428	103	103	0	15.204	25.2	37.9	17.5	0	10937000	14252000	19349000	0	9149600	6005100	7764500	0	2	2	2	0				325
sp|O75976|CBPD_HUMAN	sp|O75976|CBPD_HUMAN	5	5	5	sp|O75976|CBPD_HUMAN Carboxypeptidase D OS=Homo sapiens OX=9606 GN=CPD PE=1 SV=2	1	5	5	5	0	0	1	4	0	0	1	4	0	0	1	4	4.8	4.8	4.8	152.93	1380	1380	0	6.0739	0	0	0.9	3.9	0	0	4954900	13653000	0	0	0	2822000	0	0	1	4				326
sp|O76003|GLRX3_HUMAN	sp|O76003|GLRX3_HUMAN	7	7	7	sp|O76003|GLRX3_HUMAN Glutaredoxin-3 OS=Homo sapiens OX=9606 GN=GLRX3 PE=1 SV=2	1	7	7	7	1	2	3	5	1	2	3	5	1	2	3	5	25.4	25.4	25.4	37.432	335	335	0	17.934	3.3	7.2	14.6	21.8	4168000	8076000	19292000	30914000	0	8590600	8068100	6963800	1	2	3	5				327
sp|O76021|RL1D1_HUMAN	sp|O76021|RL1D1_HUMAN	28	28	28	sp|O76021|RL1D1_HUMAN Ribosomal L1 domain-containing protein 1 OS=Homo sapiens OX=9606 GN=RSL1D1 PE=1 SV=3	1	28	28	28	0	21	3	2	0	21	3	2	0	21	3	2	50.6	50.6	50.6	54.972	490	490	0	262.29	0	34.1	7.3	5.9	0	1102400000	16540000	8899100	0	479050000	4286300	3120300	0	26	3	2				328
sp|O76031|CLPX_HUMAN	sp|O76031|CLPX_HUMAN	5	5	5	sp|O76031|CLPX_HUMAN ATP-dependent Clp protease ATP-binding subunit clpX-like, mitochondrial OS=Homo sapiens OX=9606 GN=CLPX PE=1 SV=2	1	5	5	5	2	3	2	0	2	3	2	0	2	3	2	0	9.3	9.3	9.3	69.223	633	633	0	9.5268	3.6	5.4	3.9	0	5418500	9731500	5149500	0	5384100	3306700	0	0	2	3	2	0				329
sp|O76071|CIAO1_HUMAN	sp|O76071|CIAO1_HUMAN	2	2	2	sp|O76071|CIAO1_HUMAN Probable cytosolic iron-sulfur protein assembly protein CIAO1 OS=Homo sapiens OX=9606 GN=CIAO1 PE=1 SV=1	1	2	2	2	0	1	0	0	0	1	0	0	0	1	0	0	8.3	8.3	8.3	37.84	339	339	0	4.6602	0	4.7	0	0	0	1775200	0	0	0	0	0	0	0	1	0	0				330
sp|O76094|SRP72_HUMAN	sp|O76094|SRP72_HUMAN	10	10	10	sp|O76094|SRP72_HUMAN Signal recognition particle subunit SRP72 OS=Homo sapiens OX=9606 GN=SRP72 PE=1 SV=3	1	10	10	10	4	1	3	3	4	1	3	3	4	1	3	3	18.9	18.9	18.9	74.605	671	671	0	59.929	5.7	1.3	5.7	6.9	20234000	4366500	23029000	43039000	0	0	9593500	9943400	2	0	2	3				331
sp|O94826|TOM70_HUMAN	sp|O94826|TOM70_HUMAN	3	3	3	sp|O94826|TOM70_HUMAN Mitochondrial import receptor subunit TOM70 OS=Homo sapiens OX=9606 GN=TOMM70 PE=1 SV=1	1	3	3	3	1	1	1	0	1	1	1	0	1	1	1	0	4.6	4.6	4.6	67.454	608	608	0	9.1312	1.8	1.8	1.3	0	2116800	3873200	2148600	0	0	0	0	0	1	1	1	0				332
sp|O94880|PHF14_HUMAN	sp|O94880|PHF14_HUMAN	7	7	7	sp|O94880|PHF14_HUMAN PHD finger protein 14 OS=Homo sapiens OX=9606 GN=PHF14 PE=1 SV=3	1	7	7	7	0	7	0	0	0	7	0	0	0	7	0	0	8.3	8.3	8.3	106.99	948	948	0	10.659	0	8.3	0	0	0	51423000	0	0	0	14663000	0	0	0	7	0	0				333
sp|O94905|ERLN2_HUMAN	sp|O94905|ERLN2_HUMAN	4	2	2	sp|O94905|ERLN2_HUMAN Erlin-2 OS=Homo sapiens OX=9606 GN=ERLIN2 PE=1 SV=1	1	4	2	2	1	2	2	2	0	1	0	0	0	1	0	0	12.1	6.5	6.5	37.839	339	339	0	3.9038	3.5	7.1	5.6	5.6	0	3318400	0	0	0	0	0	0	0	0	0	0				334
sp|O94906|PRP6_HUMAN	sp|O94906|PRP6_HUMAN	9	9	9	sp|O94906|PRP6_HUMAN Pre-mRNA-processing factor 6 OS=Homo sapiens OX=9606 GN=PRPF6 PE=1 SV=1	1	9	9	9	1	2	4	3	1	2	4	3	1	2	4	3	11.5	11.5	11.5	106.92	941	941	0	15.756	1.1	2.4	5.4	3.4	1279800	3860600	13673000	9773000	0	5821500	4513800	3191300	1	2	2	2				335
sp|O94925|GLSK_HUMAN	sp|O94925|GLSK_HUMAN	7	7	7	sp|O94925|GLSK_HUMAN Glutaminase kidney isoform, mitochondrial OS=Homo sapiens OX=9606 GN=GLS PE=1 SV=1	1	7	7	7	3	2	3	4	3	2	3	4	3	2	3	4	15.7	15.7	15.7	73.46	669	669	0	14.813	6.6	4.3	5.5	10.2	14309000	11484000	11233000	23645000	9704600	5903100	5044800	5375100	3	1	2	3				336
sp|O94973|AP2A2_HUMAN	sp|O94973|AP2A2_HUMAN	5	3	3	sp|O94973|AP2A2_HUMAN AP-2 complex subunit alpha-2 OS=Homo sapiens OX=9606 GN=AP2A2 PE=1 SV=2	1	5	3	3	1	0	2	2	0	0	0	1	0	0	0	1	6.9	4.6	4.6	103.96	939	939	0.0035492	2.0247	1.3	0	2.3	3.1	0	0	0	2455500	0	0	0	0	0	0	0	1				337
sp|O94979|SC31A_HUMAN	sp|O94979|SC31A_HUMAN	2	2	2	sp|O94979|SC31A_HUMAN Protein transport protein Sec31A OS=Homo sapiens OX=9606 GN=SEC31A PE=1 SV=3	1	2	2	2	1	0	0	0	1	0	0	0	1	0	0	0	2.1	2.1	2.1	133.01	1220	1220	0	5.1334	0.7	0	0	0	3547800	0	0	0	0	0	0	0	1	0	0	0				338
sp|O94992|HEXI1_HUMAN;sp|Q96MH2|HEXI2_HUMAN	sp|O94992|HEXI1_HUMAN	7;1	7;1	7;1	sp|O94992|HEXI1_HUMAN Protein HEXIM1 OS=Homo sapiens OX=9606 GN=HEXIM1 PE=1 SV=1	2	7	7	7	2	1	5	1	2	1	5	1	2	1	5	1	24	24	24	40.623	359	359;286	0	49.683	8.6	4.7	20.1	4.7	10069000	7214500	35352000	6965400	11682000	0	8980000	0	2	0	5	1				339
sp|O95071|UBR5_HUMAN	sp|O95071|UBR5_HUMAN	2	2	2	sp|O95071|UBR5_HUMAN E3 ubiquitin-protein ligase UBR5 OS=Homo sapiens OX=9606 GN=UBR5 PE=1 SV=2	1	2	2	2	0	0	0	0	0	0	0	0	0	0	0	0	0.9	0.9	0.9	309.35	2799	2799	0.0072899	1.7353	0	0	0	0	0	0	0	0	0	0	0	0	0	0	0	0				340
sp|O95168|NDUB4_HUMAN	sp|O95168|NDUB4_HUMAN	2	2	2	sp|O95168|NDUB4_HUMAN NADH dehydrogenase [ubiquinone] 1 beta subcomplex subunit 4 OS=Homo sapiens OX=9606 GN=NDUFB4 PE=1 SV=3	1	2	2	2	1	0	0	1	1	0	0	1	1	0	0	1	23.3	23.3	23.3	15.208	129	129	0	3.0755	9.3	0	0	14	0	0	0	2218500	0	0	0	0	1	0	0	1				341
sp|O95197|RTN3_HUMAN	sp|O95197|RTN3_HUMAN	1	1	1	sp|O95197|RTN3_HUMAN Reticulon-3 OS=Homo sapiens OX=9606 GN=RTN3 PE=1 SV=2	1	1	1	1	0	0	0	0	0	0	0	0	0	0	0	0	1.1	1.1	1.1	112.61	1032	1032	0.0064627	1.7789	0	0	0	0	0	0	0	0	0	0	0	0	0	0	0	0				342
[truncated: 2,059 more rows]
[truncated: 11 more columns]

## Sheet: Supplementary Data 4
	Compound name	Precursor ion (m/z)	Product ion (m/z)	Collision energy (volt)
[truncated: 4 more rows]
