# Supplementary material for: Compression-induced NF-κB activation sustains tumor cell survival in confinement by detoxifying aldehydes and promotes metastasis
Source: Nat Commun. 2025 Dec 14;17:778. doi: 10.1038/s41467-025-67452-7 (PMC12824153; doi:10.1038/s41467-025-67452-7)
Supplement: Supplementary file 10 — Source data [file 41467_2025_67452_MOESM10_ESM.xlsx]

## Sheet: Fig 1
	Fig 1
	Fig 1e
	Luciferase intensity in lung
	Time(h)	shNT
	0.5	349400	407200	437400	567900	293100			Statistical analysis (Unpaired t-test, two-sided)
	24	48180	62700	32060	60390	35130			Comparison	P- value
									0.5h shNT vs. shALDH1B1	0.8853
	Time(h)	shALDH1B1
	0.5	363800	572200	538600	185600	457000
	24	9381	25770	15240	14730	17730
	Fig 1f
	shNT	mCherry+ tumor cells death (%)
		14.2857
		10
		16.6667
		8.69565
		11.1111
	shALDH1B1	28
		33.3333
		38.5714
		37.7778
		21.6216
	Fig 1g
	Rel. number of mCherry+ tumor cells
	Intravascular			Extravascular
	shNT	shALDH1B1		shNT	shALDH1B1
	1.0396	0.569307		2.30198	0.816832
	0.693069	0.247525		2.0297	0.470297
	0.792079	0.346535		2.87129	0.445545
	1.16337	0.519802		4.10891	0.816832
	1.31188	0.39604		2.99505	0.569307
	Fig 1h
	Luciferase intensity	shNT								shALDH1B1								Statistical analysis (Unpaired t-test, two-sided)
	day 0	7444	4544	3773	3979	4208	2745	943.5		3782	6226	2332	5965	1590	5739	720.6		Comparison	P- value
	day 7	1756	942.2	765.7	983.6	997.6	963.6	715.1		487.9	566.6	816.4	663.4	502.1	639.3	748.8		day 0 shNT vs. shALDH1B1	0.8744
	day 63	1190000	439600	481300	3218000	603600	2203000	1622000		49560	16300	8540	21510	7938	4073	1117
	Fig 1i
	Rel. area of	shNT	shALDH1B1	Number of	shNT	shALDH1B1
	metastatic tumors	0.828776	0.170731	metastatic nodules	11	3
		0.555299	0.147778		10	4
		1.0378	0.118003		9	4
		1.37823	0.10971		13	4
		0.772934	0.142049		8	5
		1.17711	0.09836		6	5
		1.24985	0.223929		11	2
	Fig 1j
	Time（days）	shNT	shALDH1B1
	30	1
	63	1
	66	1
	68	1
	70	1
	73	1
	73		0
	73		0
	73		0
	73		0
	73		0
	73		0

## Sheet: Fig2
	Fig 2
	Fig 2a
		shNT+EV	shALDH1B1+EV	shALDH1B1+ALDH1B1	shALDH1B1+ALDH1B1-ED		Statistical analysis (Unpaired t-test, two-sided)
	unConfined Cell death (%）	1.606	3.96	1.288	4.63		Comparison	P- value
		4.31	3.14	4.202	3.059		unConfined Cell
		4.272	6.211	0.84	6.272		shNT+EV vs. shALDH1B1+EV	0.4624
							shALDH1B1+EV vs. shALDH1B1+ALDH1B1	0.1713
	Confined Cell death (%）	10.4185	46.2622	11.4537	35.5476		shALDH1B1+ALDH1B1 vs. shALDH1B1+ALDH1B1-ED	0.1443
		14.3354	37.98	5.67201	37.6894
		13.9932	34.4	6.8917	37.0716
	Fig 2b
		shNT+EV	shALDH1B1+EV	shALDH1B1+ALDH1B1	shALDH1B1+ALDH1B1-ED
	Rel. rate of confined	0.864128	0.104733	0.954487	0.348377
	migration	1.03202	0.0586106	1.104	0.321344
		1.10386	0.0644688	0.90845	0.356607
	Fig 2c
		Acetaldehyde	Propionaldehyde	Hexanal	Nonanal		Statistical analysis (Unpaired t-test, two-sided)
		Rel. level	Rel. level	Rel. level	Rel. level		Comparison	P- value
	shNT	0.996948	1.03508	0.953694	1.24147		Nonanal shNT vs. shNT+Confined	0.0992
		1.01119	0.959914	1.04891	0.769204
		0.991862	1.00501	0.997399	0.989321
	shALDH1B1	1.22923	1.27344	1.16363	0.720634
		1.1921	1.2713	1.3884	0.965553
		1.25127	1.13815	1.41337	0.666896
	shNT+Confined	1.95626	1.69435	1.56946	1.14847
		1.7645	1.47101	1.3962	1.50844
		1.86928	1.6471	1.50702	1.5112
	shALDH1B1+Confined	2.33655	2.39012	2.34677	3.07819
		2.38538	2.38153	2.48881	1.938
		2.38861	2.27416	2.56296	2.25181
	Fig 2d
		shNT	shALDH1B1	shNT+0.5uM Acloproxalap	shALDH1B1+0.5uM Acloproxalap
	UnConfined Cell death (%）	0.725	2.727	0.58	1.504
		0.427	0.625	0.261	1.408
		0.673	3.521	0.533	0.752
	Confined Cell death (%）	13.4615	37.194	14.2544	18.0404
		15.3664	32.0555	11.2304	18.2821
		18.3705	32.5291	11.9741	16.4557
	Fig 2e
		shNT	shALDH1B1	shNT+0.5uM Acloproxalap	shALDH1B1+0.5uM Acloproxalap
	Rel. rate of confined	1.05939	0.231442	1.12022	0.645651
	migration	1.02181	0.183427	1.12614	0.582679
		0.918803	0.189653	1.19286	0.770736
	Fig 2f
	Rel. lipid peroxidation	shNT	shALDH1B1	shNT+0.5uM Acloproxalap	shALDH1B1+0.5uM Acloproxalap
		0.980407	1.50481	0.745889	0.77188
		1.04046	1.42871	0.9046	0.90416
		0.979134	1.53797	0.892807	0.772155
	Fig 2g
	Rel. GSH/GSSH level	shNT	shALDH1B1	shNT+Confined	shALDH1B1+Confined
		1.02481	0.698552	1.33012	1.15032
		0.994648	0.698922	1.36777	1.14415
		0.98054	0.710746	1.35466	1.20417
	Fig 2h
		shNT+EV	shALDH1B1+EV	shNT+GPX4	shALDH1B1+GPX4
	unConfined Cell death (%）	0.485	0.316	0.617	0.637
		0.581	0.606	0.358	3.082
		1.852	1.031	0.407	0.344
	Confined Cell death (%）	20.0165	56.444	6.62752	2.52207
		21.1317	55.5556	4.52156	10.2812
		15.7518	54.7734	6.75926	16.7504
	Fig 2i
		shNT+EV	shALDH1B1+EV	shNT+GPX4	shALDH1B1+GPX4
	Rel. rate of confined	1.00502	0.415591	1.30795	1.18844
	migration	1.05735	0.434956	1.62518	1.11187
		0.937628	0.415649	1.24957	1.51941
	Fig 2j
	4-HNE intensity	shNT	shALDH1B1
		13787.4	21607.5
		13807.5	18508.3
		9335.72	20099.1
		9217.68	24134.8
		12623.7	19017.8
	Fig 2k
			IGUANA-1
		Control	0.1μM	0.5μM	1μM
	Rel. rate of confined	1.00916	0.575871	0.358108	0.140843
	migration	1.00114	0.490695	0.394223	0.201549
		0.989703	0.492397	0.38567	0.0386998
	Fig 2l
		Control									IGUANA-1									Statistical analysis (Unpaired t-test, two-sided)
	Day 0	661.8	1164	3699	718.5	972.7	4382	1885	869.1		711.5	853	578.6	2764	950.7	972.7	595.5	2803		Comparison	P- value
	Day 28	40630	24100	44100	167300	29930	76140	24230	15250		7520	2906	18980	8879	3365	2134	1021	1531		day 0 Control vs. IGUANA-1	0.413
	Day 45	1296000	1274000	4733000	7239000	1458000	1372000	2964000	2373000		165300	12850	67550	80270	119300	16590	8078	3735
	Fig 2m
		Control	IGUANA-1		Control	IGUANA-1
	Rel. area of	0.786864	0.258691	Number of	13	6
	metastatic tumors	1.17104	0.249865	metastatic nodules	15	7
		1.69024	0.335344		16	5
		0.753562	0.31294		12	7
		0.897328	0.183093		17	4
		1.14742	0.220403		11	6
		0.85347	0.217367		9	7
		0.700084	0.0826024		12	4
	Fig 2n
	Time（days）	Control	IGUANA-1
	20	1
	27	1
	35	1
	42	1
	45	1
	46	1
	46	1
	53	1
	55	1
	56	1
	39		1
	43		1
	60		0
	60		0
	60		0
	60		0
	60		0
	60		0
	60		0
	60		0

## Sheet: Fig 3
	Fig 3
	Fig 3b
			CT	CT
	sample	Replicate	ACTIN	ALDH1B1
	unConfined-1	1	15.91	25.21
	unConfined-2	2	15.95	25.2
	unConfined-3	3	15.86	25.24
	Confined-1	1	22.19	30.98
	Confined-2	2	22.21	31.03
	Confined-3	3	22.3	30.93
	Fig 3d
			CT	CT
	sample	Replicate	ACTIN	ALDH1B1
	unConfined-shNT	1	18.44	28.06
	unConfined-shNT	2	18.44	28.09
	unConfined-shNT	3	18.29	28.07
	unConfined-shPIEZO1-1	1	14.77	24.7
	unConfined-shPIEZO1-1	2	14.84	24.96
	unConfined-shPIEZO1-1	3	14.87	24.91
						Statistical analysis (Unpaired t-test, two-sided)
	unConfined-shPIEZO1-2	1	16.12	25.84		Comparison	P- value
	unConfined-shPIEZO1-2	2	16.12	25.86		unConfined-shPIEZO1-1 vs. Confined-shPIEZO1-1	0.4105
	unConfined-shPIEZO1-2	3	16.04	25.95		unConfined-shPIEZO1-2 vs. Confined-shPIEZO1-2	0.4702
	Confined-shNT	1	23.94	32.89
	Confined-shNT	2	23.96	32.96
	Confined-shNT	3	24.01	32.92
	Confined-shPIEZO1-1	1	24.87	34.47
	Confined-shPIEZO1-1	2	24.86	34.94
	Confined-shPIEZO1-1	3	24.88	34.84
	Confined-shPIEZO1-2	1	18.87	28.65
	Confined-shPIEZO1-2	2	18.81	28.56
	Confined-shPIEZO1-2	3	18.82	28.55
	Fig 3g
			CT	CT
	sample	Replicate	ACTIN	ALDH1B1
	Control	1	16.27	27.89
	Control	2	16.35	27.9
	Control	3	16.33	27.83
	Compression-3h	1	16.46	27.82
	Compression-3h	2	16.47	27.76
	Compression-3h	3	16.47	27.89
	Compression-6h	1	15.94	26.85
	Compression-6h	2	15.96	27.07
	Compression-6h	3	15.83	27
	Compression-9h	1	20.86	31.16
	Compression-9h	2	20.58	31.11
	Compression-9h	3	20.68	31.13
	Fig 3i
			CT	CT
	sample	Replicate	ACTIN	ALDH1B1
	Control
	shNT	1	16.09	27.75
	shNT	2	16.11	27.75		Statistical analysis (Unpaired t-test, two-sided)
	shNT	3	16.07	27.64		Comparison	P- value
						Control-shPIEZO1-1 vs. Compression-shPIEZO1-1	0.1077
	shPIEZO1-1	1	15.91	27.31		Control-shPIEZO1-2 vs. Compression-shPIEZO1-2	0.1519
	shPIEZO1-1	2	15.89	27.24
	shPIEZO1-1	3	15.87	27.71
	shPIEZO1-2	1	16.04	27.77
	shPIEZO1-2	2	16.1	27.85
	shPIEZO1-2	3	16.04	27.87
	Compression
	shNT	1	15.44	25.99
	shNT	2	15.33	25.84
	shNT	3	15.45	25.87
	shPIEZO1-1	1	15.13	26.94
	shPIEZO1-1	2	15.08	26.92
	shPIEZO1-1	3	15.1	26.96
	shPIEZO1-2	1	14.99	26.73
	shPIEZO1-2	2	15.01	26.51
	shPIEZO1-2	3	14.94	26.63
	Fig 3k
		shNT	shPIEZO1-1	shPIEZO1-2
	UnConfined Cell death (%）	1.336	4.811	4.575
		7.165	6.439	7.584
		1.111	8.227	5.226
	Confined Cell death (%）	18.375	40.964	30.183
		23.368	34.413	33.196
		18.538	42.072	44.638
	Fig 3l
	Luciferase intensity in lung
	time point	shNT					shPIEZO1-1					shPIEZO1-2
	0.5h	293700	307600	141000	300300	234900	328700	384300	332400	314100	344500	319300	294700	95760	288600	246500
	24h	12570	16580	12280	9347	14950	927.4	2113	2889	5823	2345	5190	1079	508.5	1368	1458
	Fig 3m
	mCherry+ tumor cells death (%)
	shNT	shPIEZO1-1	shPIEZO1-2
	11.2037	27.6068	23.3766
	12.0801	19.5238	32.5926
	15.1429	35.4167	30.9524
	10.3307	25	28.6765
	11.6881	26.6794	30.582
	Fig 3n
	ALDH1B1 intensity
	shNT	shPIEZO1-1	shPIEZO1-2
	13552.8	7877.64	4164.81
	19818.1	5918.9	4928.83
	22347.8	3634.27	5761.21
	22420.2	4595.01	4801.82
	14285.9	5771.36	7085.69

## Sheet: Fig 4
	Fig 4
	Fig 4a
	Rel. ALDH1B1 promoter luciferase intensity
	Control	Compression
	0.97379	1.68247
	0.974631	1.74816
	1.05157	1.66813
	Fig 4d
	Rel. ALDH1B1 promoter luciferase intensity
	Control		Compression			Statistical analysis (Unpaired t-test, two-sided)
	shNT	1.00138	shNT	2.21873		Comparison	P- value
		1.06953		2.60519		Control-shRelA-2 vs. Compression-shRelA-2	0.0768
		0.929104		2.27326
	shRelA-1	0.901989	shRelA-1	1.11223
		0.990241		1.057
		0.915009		1.03569
	shRelA-2	1.10448	shRelA-2	1.15095
		1.02902		1.31452
		1.0355		1.13997
	Fig 4e
			CT	CT
	sample	Replicate	ACTIN	ALDH1B1
	Control
	shNT	1	15.36	26.29		Statistical analysis (Unpaired t-test, two-sided)
	shNT	2	15.44	26.31		Comparison	P- value
	shNT	3	15.32	26.17		Control-shRelA-1 vs. Compression-shRelA-1	0.3814
	shRelA-1	1	15.15	25.87
	shRelA-1	2	15.09	25.84
	shRelA-1	3	15.09	25.73
	shRelA-2	1	15.05	25.81
	shRelA-2	2	15.05	26.01
	shRelA-2	3	15	25.92
	Compression
	shNT	1	14.57	24.3
	shNT	2	14.61	24.27
	shNT	3	14.55	24.25
	shRelA-1	1	15.14	25.82
	shRelA-1	2	15.18	25.83
	shRelA-1	3	15.16	25.81
	shRelA-2	1	15.49	26.12
	shRelA-2	2	15.43	26.05
	shRelA-2	3	15.44	26.15
	Fig 4g
	Rel. ALDH1B1 promoter luciferase intensity					Statistical analysis (Unpaired t-test, two-sided)
	Control		Compression			Comparison	P- value
	WT	0.995307	WT	1.5871		Control-Mut vs. Compression-Mut	0.5167
		1.01603		1.50108
		0.988661		1.57781
	MUT	1.02789	MUT	0.91994
		1.06565		1.07228
		1.13777		1.10104
	Fig 4h
			CT	CT
	sample	Replicate	iInput	IP
	Control
	IgG	1	23.63	31.31
	IgG	2	23.63	31.14
	IgG	3	23.63	31.24
	RelA	1	23.82	30.68
	RelA	2	23.8	30.91
	RelA	3	23.83	30.69
	Compression
	IgG	1	25.57	31.61
	IgG	2	25.31	31.88
	IgG	3	25.54	32.88
	RelA	1	25.65	30.47
	RelA	2	25.61	30.62
	RelA	3	25.73	30.8
	Fig 4j
	Rel. level	shNT+EV	shNT+EV+Confined	shRelA+EV+Confined	shNT+ALDH1B1+Confined	shRelA+ALDH1B1+Confined
	Acetaldehyde	0.989433	1.49066	2.02225	1.35584	1.43259
		0.991435	1.53537	2.04027	1.43159	1.48465
		1.01913	1.60011	2.10167	1.4079	1.49399
								Statistical analysis (Unpaired t-test, two-sided)
	Propionaldehyde	1.03398	1.64927	2.79794	1.59648	1.69842		Comparison	P- value
		0.992112	1.62015	2.75607	1.66748	1.90959		Acetaldehyde shNT+ALDH1B1+Confined vs. shRelA+ALDH1B1+Confined	0.0707
		0.973908	1.78762	2.95813	1.63835	1.91869		Hexanal shNT+ALDH1B1+Confined vs. shRelA+ALDH1B1+Confined	0.1359
								Nonanal shNT+ALDH1B1+Confined vs. shRelA+ALDH1B1+Confined	0.5522
	Hexanal	1.05104	1.37541	2.82042	1.41856	1.43388
		1.02042	1.32529	2.80093	1.43248	1.37401
		0.928538	1.41299	2.66868	1.46589	1.3587
	Nonanal	1.23541	1.27043	1.9786	1.28405	1.30934
		0.935798	1.54864	2.59144	1.16926	1.74124
		0.828794	1.45331	2.08171	1.46693	1.22374
	Fig 4k
	Rel. lipid peroxidation	shNT+EV	shRelA+EV	shNT+ALDH1B1	shRelA+ALDH1B1
	Unconfined	0.901955	1.07988	0.810353	0.961115		Statistical analysis (Unpaired t-test, two-sided)
		1.01319	1.09681	0.943936	0.912711		Comparison	P- value
		1.08485	1.39825	0.873961	1.10408		Confined shNT+ALDH1B1 vs. shRelA+ALDH1B1	0.4091
	Confined	1.55529	2.17141	1.40237	1.44178
		1.6658	2.26568	1.31822	1.56884
		1.53609	2.39146	1.46613	1.38009
	Fig 4l
		shNT+EV	shRelA+EV	shNT+ALDH1B1	shRelA+ALDH1B1
	UnConfined Cell death (%）	2.882	3.54	4.444	0.932		Statistical analysis (Unpaired t-test, two-sided)
		5.122	3.141	2.712	4.304		Comparison	P- value
		0.897	3.235	0.323	3.065		Confined shNT+ALDH1B1 vs. shRelA+ALDH1B1	0.1543
	Confined Cell death (%）	19.9758	34.9903	11.835	16.4875
		18.3897	35.4545	9.21986	16.7635
		17.3262	39.1194	17.803	21.2147
	Fig 4m
	Rel. rate of confined migration	shNT+EV	shRelA+EV	shNT+ALDH1B1	shRelA+ALDH1B1
		1.23275	0.22931	1.37968	1.40873		Statistical analysis (Unpaired t-test, two-sided)
		0.951282	0.224041	1.46671	1.46038		Comparison	P- value
		0.815965	0.223079	1.43882	1.24951		shNT+ALDH1B1 vs. shRelA+ALDH1B1	0.4627

## Sheet: Fig 5
	Fig 5
	Fig 5d
		Control	Compression
	Rel. NFκB luciferase	1.0357	2.59033
	intensity	1.00276	2.38333
		0.961545	2.29705
	Fig 5f
			CT	CT		Statistical analysis (Unpaired t-test, two-sided)
	sample	Replicate	ACTIN	ALDH1B1		Comparison	P- value
	Control					Control shIKKβ-3 vs. Compression shIKKβ-3	0.5053
	shNT	1	14.61	26.09
	shNT	2	14.69	26.05
	shNT	3	14.66	25.95
	shIKKβ-1	1	14.62	25.99
	shIKKβ-1	2	14.6	25.93
	shIKKβ-1	3	14.59	25.91
	shIKKβ-2	1	14.49	25.8
	shIKKβ-2	2	14.5	25.76
	shIKKβ-2	3	14.55	25.85
	shIKKβ-3	1	14.76	25.85
	shIKKβ-3	2	14.72	25.89
	shIKKβ-3	3	14.7	25.82
	Compression
	shNT	1	14.6	25.06
	shNT	2	14.69	25.02
	shNT	3	14.63	25.07
	shIKKβ-1	1	14.93	26.05
	shIKKβ-1	2	14.9	26.03
	shIKKβ-1	3	14.94	26.01
	shIKKβ-2	1	15.06	26.07
	shIKKβ-2	2	15.07	26.08
	shIKKβ-2	3	15.02	26.12
	shIKKβ-3	1	15.86	26.93
	shIKKβ-3	2	15.85	26.96
	shIKKβ-3	3	15.81	26.96

## Sheet: Fig 6
	Fig 6
	Fig 6d
	Compression	shNT	shCSK23-1	shCSK23-2
	0h	0.639489	0.739524	0.717652
		1.10693	1.08619	0.844538		Statistical analysis (Unpaired t-test, two-sided)
		1.25358	1.78174	1.54626		Comparison	P- value
						0h shNT vs. shCSK23-1	0.6019
	0.5 h	2.39895	0.861691	0.921726		0h shNT vs. shCSK23-2	0.9148
		2.27436	1.16659	1.32721
		1.72734	0.976589	1.3164
	1 h	4.21008	0.886436	1.08546
		2.79586	1.71126	1.48515
		3.92004	1.85369	1.95222
	Fig 6e
			CT	CT
	sample	Replicate	ACTIN	ALDH1B1
	Control
	shNT	1	14.58	25.46		Statistical analysis (Unpaired t-test, two-sided)
	shNT	2	14.62	25.44		Comparison	P- value
	shNT	3	14.63	25.49		Control shCSK23-1 vs. Compression shCSK23-1	0.068
						Control shCSK23-2 vs. Compression shCSK23-2	0.3078
	shCSK23-1	1	14.93	25.91
	shCSK23-1	2	14.89	25.91
	shCSK23-1	3	14.88	25.91
	shCSK23-2	1	13.99	24.85
	shCSK23-2	2	13.95	24.86
	shCSK23-2	3	13.94	24.81
	Compression
	shNT	1	14.28	24.34
	shNT	2	14.25	24.47
	shNT	3	14.26	24.44
	shCSK23-1	1	14.52	25.59
	shCSK23-1	2	14.52	25.5
	shCSK23-1	3	14.53	25.59
	shCSK23-2	1	14.44	25.36
	shCSK23-2	2	14.42	25.46
	shCSK23-2	3	14.35	25.49
	Fig 6h
	Rel. lipid peroxidation	shNT+EV	shCSK23+EV	shNT+ALDH1B1	shCSK23+ALDH1B1
	Unconfined	1.07754	1.14274	1.05028	1.04178		Statistical analysis (Unpaired t-test, two-sided)
		1.02389	1.15609	0.888629	0.98878		Comparison	P- value
		0.898568	1.14539	0.988977	1.0484		Confined shNT+ALDH1B1 vs. shCSK23+ALDH1B1	0.5299
	Confined	1.4768	2.09734	1.30039	1.52746
		1.51731	2.24779	1.27976	1.25857
		1.55948	2.11326	1.35228	1.31985
	Fig 6i
		shNT+EV	shCSK23+EV	shNT+ALDH1B1	shCSK23+ALDH1B1
	UnConfined Cell death (%）	1.51515	2.06897	1.1655	1.75824
		1.37741	3.38645	0.769231	1.74216
		0.920245	1.92771	1.70455	4.4226
	Confined Cell death (%）	14.4054	28.5211	4.34783	10.9297
		16.2826	28.1863	6.77966	14.1607
		13.0899	29.5192	8.62231	14.1164
	Fig 6j
		shNT+EV	shCSK23+EV	shNT+ALDH1B1	shCSK23+ALDH1B1
	Rel. rate of confined migration	1.07659	0.368461	1.43635	0.962079
		0.950599	0.426981	1.19482	0.971967
		0.972809	0.460701	1.23624	0.942177
	Fig 6k
		shNT+EV	shCSK23+EV	shNT+ALDH1B1	shCSK23+ALDH1B1
	Luciferase intensity in brain	1435000	72580	20370000	9439000
		3214000	207600	14570000	7576000
		5526000	119200	5815000	3841000
		1510000	74920	10140000	3385000
		2159000	8343	7269000	7624000
		1029000	302400	15020000	2078000
	Fig 6l
	Rel. area of	shNT+EV	shCSK23+EV	shNT+ALDH1B1	shCSK23+ALDH1B1	Number of	shNT+EV	shCSK23+EV	shNT+ALDH1B1	shCSK23+ALDH1B1
	metastatic tumors	0.825009	0.150392	1.09481	1.33634	metastatic nodules	7	4	9	11
		1.23387	0.220418	1.47544	1.00384		8	3	10	10
		1.28438	0.270801	1.57362	1.4588		9	4	11	12
		0.807335	0.093501	1.32609	1.21904		8	3	15	13
		0.777839	0.080178	1.14984	1.06762		6	3	10	9
		1.07157	0.294986	1.13257	1.40543		9	2	15	15
	Fig 6m
			Silmitasertib
		Control	1nM	10nM	100nM	1000nM
	Rel. rate of confined migration	1.01018	0.487409	0.62513	0.480901	0.225479
		1.00568	0.668428	0.352304	0.340509	0.25864
		0.984132	0.524785	0.457634	0.402903	0.204403
	Fig 6n
			Control						Silmitasertib
	Luciferase intensity	day 0	980.6	2887	1153	855.4	1907	1646	1033	2358	647	2872	1199	972.3		Statistical analysis (Unpaired t-test, two-sided)
		day 14	3054	9249	1547	10200	1047	4652	945.9	918.3	728.2	965.4	1769	458.1		Comparison	P- value
		day 45	1021000	5007000	4330000	9196000	5360000	2787000	133100	201800	56090	293600	107800	14810		day 0 Control vs. Silmitasertib	0.9057
	Fig 6o
	Rel. area of	Control	Silmitasertib	Number of	Control	Silmitasertib
	metastatic tumors	0.897699	0.134242	metastatic nodules	14	5
		0.910961	0.225428		8	6
		1.04868	0.141325		12	3
		1.09858	0.313121		12	5
		1.06407	0.219645		16	5
		0.980018	0.132337		11	4
	Fig 6p
	Time（days）	Control	Silmitasertib
	27	1
	37	1
	38	1
	38	1
	48	1
	51	1
	53	1
	55	1
	38		1
	46		1
	53		1
	60		0
	60		0
	60		0
	60		0
	60		0

## Sheet: Fig 7
	Fig 7
	Fig 7b
	ALDH1B1 intensity
	Tumor cells unconfined in capillaries	Tumor cells confined in capillaries
	26969.7	78965.9
	23463.8	61908
	10128.2	94288.4
	15228.9	117923
	25286.8	97471.2
	24435.6	72720.8
	28232.8	109355
	20635.5	134693
	47911.8	146754
	27090.6	86854
	19973.9	75013.9
	38922.7	82705.2
	34967.2	98598.3
	37919.1	86846.5
	13739.6	49815.1
	42809	97797.9
	33446.4	101685
	35663.9	146352
	24246.1	79742.9
	38429.4	126927
	38795.7	164454
	12436.1	22176.7
	8311.4	12263
	13884.6	18934.9
	28162.7	47694.3
	9591.25	16287.1
	41309.1	54535.7
	38407.9	56466.2
	28658.3	45513
	8899.2	13564.9
	79739.4	129422
	12116	18994.9
	46956.8	71121.6
	6837.69	7177.74
	37372	54697.5
	17148.5	24630.9
	25876.6	42412.4
	54880.1	75784
	14852.7	28043
	16158.9	30371.6
	17263.7	37355
	19035.8	57128.8
	13369.9	26091.2
	3259.29	5302.89
	6842.2	11541.7
	3174.4	5824.19
	7158.43	9002.92
	6113.91	8415.34
	16909.7	44203.2
	10488.5	19133.7
	7916.39	11046.8
	5823.6	8694.24
	7106.89	11686.5
	17115.1	20127.8
	6209.19	6452.81
	9641.71	13356.2
	7689.27	14618.6
	2624.97	3941.22
	8198.28	10631.2
	9483.66	13570.8
	13852.1	22291.1
	Fig 7c
	Nuclear RelA intensity
	Tumor cells unconfined in capillaries	Tumor cells confined in capillaries
	9191.35	21513.3
	2814.01	13807.4
	4356.14	28438.3
	7364.13	51580
	10972.3	21199.5
	5502.05	13489.4
	14101.6	24595.5
	6547.17	44884.8
	12908.4	16265.3
	11828.8	22273.3
	10888.9	18197.8
	16916.6	33380.1
	12518.8	13733.3
	11797.9	18189.5
	4087.41	10595.3
	7192.22	17819.7
	7252.61	21978.9
	8993.9	20246.6
	3716.61	16394.1
	10989.2	23460.7
	10637.3	30715.3
	14454.1	25296.5
	5524.76	9187.29
	4542.46	7735.81
	8768.56	23585.8
	1451.39	3782.45
	6692.72	11947.5
	17945	29040.6
	9104.21	12000.6
	1934.48	3512.34
	16084.1	44031.6
	5520.02	7173.73
	11125	23054
	3612.28	5735.65
	9007.51	22309.8
	2608.36	3999.04
	5503.39	9525.2
	20113.5	39400.5
	2178.28	3770.55
	10536.8	17204.9
	8367.1	19856.8
	432.168	722.445
	429.941	863.979
	180.314	473.849
	415.41	945.871
	221.844	631.785
	246.74	505.602
	260.724	543.267
	912.766	2262.32
	297.5	597.128
	435.144	731.921
	453.012	679.724
	389.222	854.554
	2649.8	3700.38
	1874.28	2003.69
	384.396	792.398
	928.462	2370.98
	248.96	518.286
	624.543	866.937
	839.73	1814.22
	547.584	1361.41
	Fig 7d
	Tumor cells confined in capillaries
	Nuclear RelA intensity	ALDH1B1 intensity
	21513.3	78965.9
	13807.4	61908
	28438.3	94288.4
	51580	117923
	21199.5	97471.2
	13489.4	72720.8
	24595.5	109355
	44884.8	134693
	16265.3	146754
	22273.3	86854
	18197.8	75013.9
	33380.1	82705.2
	13733.3	98598.3
	18189.5	86846.5
	10595.3	49815.1
	17819.7	97797.9
	21978.9	101685
	20246.6	146352
	16394.1	79742.9
	23460.7	126927
	30715.3	164454
	25296.5	22176.7
	9187.29	12263
	7735.81	18934.9
	23585.8	47694.3
	3782.45	16287.1
	11947.5	54535.7
	29040.6	56466.2
	12000.6	45513
	3512.34	13564.9
	44031.6	129422
	7173.73	18994.9
	23054	71121.6
	5735.65	7177.74
	22309.8	54697.5
	3999.04	24630.9
	9525.2	42412.4
	39400.5	75784
	3770.55	28043
	17204.9	30371.6
	19856.8	37355
	722.445	57128.8
	863.979	26091.2
	473.849	5302.89
	945.871	11541.7
	631.785	5824.19
	505.602	9002.92
	543.267	8415.34
	2262.32	44203.2
	597.128	19133.7
	731.921	11046.8
	679.724	8694.24
	854.554	11686.5
	3700.38	20127.8
	2003.69	6452.81
	792.398	13356.2
	2370.98	14618.6
	518.286	3941.22
	866.937	10631.2
	1814.22	13570.8
	1361.41	22291.1
	Fig 7f
	4-HNE intensity
	Tumor cells unconfined in capillaries	Tumor cells confined in capillaries
	9037.71	12522.9
	430.583	4279.51
	2721.7	13092.8
	959.091	1468.69
	542.681	1062.06
	9669.53	13877
	2692.93	3630.96
	1459.52	3836.99
	8766.9	10987.4
	520.105	1049.7
	5154.17	10229.6
	8680.71	11306.6
	3509.74	3387.71
	943.835	1780.22
	1550.98	4764.39
	405.231	1328.32
	4007.47	5676.9
	12684.6	15290.9
	995.247	3143.12
	2648.09	1523.06
	2296.13	3618.27
	869.726	1797.86
	1729.96	4273.61
	435.262	756.301
	6227.65	5998.25
	1104.41	2631.46
	678.815	819.995
	4537.63	5424.28
	2981.64	4394.19
	2188.2	4722.23
	956.891	2256.32
	527.652	991.521
	1055.93	530.51
	113.432	214.148
	157.429	167.301
	1829.32	1393.61
	2746.95	3392.08
	6850.3	2860.78
	1834.83	2116.79
	3779.13	5490.89
	620.109	1057.97
	6745.79	11761.3
	7395.57	10482.8
	7611.05	6564.45
	5006.34	4959.74
	10227.7	19849.1
	6783.09	6127.09
	7865.74	8675.62
	2446.33	5354.33
	7689.54	7897.22
	4591.51	6341.27
	7480.71	12899.8
	9774.64	9887.49
	4333.59	8133.83
	9412.36	11189.8
	6708.3	6184.74
	8885.94	9507.96
	7251.03	5049.37
	6144.39	7377.37
	7159.75	12940.6
	5627.09	5860.75
	Fig 7g
	Tumor cells confined in capillaries
	4-HNE intensity	ALDH1B1 intensity
	12522.9	8288.2
	4279.51	26830.6
	13092.8	16158.7
	1468.69	10206
	1062.06	21878.9
	13877	7496.04
	3630.96	10362.6
	3836.99	16490
	10987.4	7891.32
	1049.7	22806.8
	10229.6	10708.5
	11306.6	3542.92
	3387.71	8597.81
	1780.22	28812.6
	4764.39	4692.64
	1328.32	22608.1
	5676.9	6568.96
	15290.9	5572.21
	3143.12	11393.4
	1523.06	12014.2
	3618.27	14238.2
	1797.86	30631.7
	4273.61	31045.4
	756.301	31284.1
	5998.25	36525.3
	2631.46	58655
	819.995	46493.6
	5424.28	32814.7
	4394.19	30943.3
	4722.23	26108.8
	2256.32	70466.5
	991.521	51043.2
	530.51	47166.8
	214.148	26060.6
	167.301	54448.5
	1393.61	51466.5
	3392.08	28341.4
	2860.78	36715.3
	2116.79	30344.6
	5490.89	35457.6
	1057.97	60070.6
	11761.3	10905.6
	10482.8	13653.6
	6564.45	9419.33
	4959.74	16982
	19849.1	5537.52
	6127.09	7664.52
	8675.62	9050.86
	5354.33	11636.5
	7897.22	7825.76
	6341.27	13452.6
	12899.8	15089.3
	9887.49	19505.2
	8133.83	6500.55
	11189.8	10908.6
	6184.74	14381.8
	9507.96	9638.48
	5049.37	31156.2
	7377.37	7033.16
	12940.6	6516.45
	5860.75	10872.5
	Fig 7i
	Tumor cells confined in capillaries
	TUNEL (%)	ALDH1B1 intensity
	9.94912	101974
	7.98701	96356
	13.4587	65759.5
	6.78152	93156.6
	9.74026	121510
	15.9646	84092.1
	7.52405	131450
	10.2838	92538.5
	13.474	101958
	8.7635	73828.5
	6.99491	115471
	23.8573	116512
	11.3147	97191.2
	6.44624	118739
	11.7185	96832
	2.52211	192678
	10.8661	124466
	11.9276	86663.8
	13.3517	85904.8
	6.77778	169059
	8.64172	213214
	14.1669	15896.1
	9.02136	32119.4
	16.3868	16614.2
	16.6226	29383
	6.6712	57538.8
	6.29852	65986.2
	9.45551	43217
	15.0305	19419.3
	12.8684	12838.6
	3.88989	48473.1
	8.22701	46293.6
	7.92616	34143
	11.8362	20350.4
	5.81177	53836.8
	15.8689	20777.2
	12.2507	20071.6
	14.0026	37251.5
	12.9853	19599.5
	12.6012	49436.9
	4.12399	43117.1
	26.0627	7890.02
	34.8729	13764.4
	29.5352	4480.19
	11.0718	18007.4
	45.4056	6204.84
	19.6516	7533.36
	28.6949	9148.37
	18.085	22317.8
	28.3226	4502.13
	19.2397	10545.9
	29.0335	6558.26
	30.6411	8708.87
	15.9822	8042.25
	23.8284	9441.35
	5.80978	9416.79
	21.2747	11543
	35.3062	8568.42
	23.4818	7256.76
	43.4256	4889.5
	30.2578	7405.84
	Fig 7j
	Tumor cells confined in capillaries
	4-HNE intensity	4-HNE intensity
	Metastatic recurrence-	Metastatic recurrence+
	12522.9	1468.69
	4279.51	1062.06
	13092.8	3630.96
	13877	3836.99
	10987.4	1049.7
	10229.6	1780.22
	11306.6	1328.32
	3387.71	1523.06
	4764.39	3618.27
	5676.9	1797.86
	15290.9	4273.61
	3143.12	756.301
	11761.3	5998.25
	10482.8	2631.46
	6564.45	819.995
	4959.74	5424.28
	19849.1	4394.19
	6127.09	4722.23
	8675.62	2256.32
	5354.33	991.521
	7897.22	530.51
	6341.27	214.148
	12899.8	167.301
	9887.49	1393.61
	8133.83	3392.08
	11189.8	2860.78
	6184.74	2116.79
	9507.96	5490.89
	5049.37	1057.97
	7377.37
	12940.6
	5860.75
	Fig 7k
	Tumor cells confined in capillaries
	ALDH1B1 intensity	ALDH1B1 intensity
	Metastatic recurrence-	Metastatic recurrence+
	63076.1	73761.8
	61698.2	80286.7
	58735.5	83722.6
	54769.6	81240.5
	85534.4	61163.1
	67064.4	78132.8
	67586.8	104361
	68129.1	102667
	50446.6	130635
	77573.3	22901.5
	79529.2	25142.6
	59013.7	22277.8
	25308.2	37867.5
	17836.4	44160.3
	6400.81	55671.8
	15510.4	44166
	5855.52	31958.5
	8066.93	17504.1
	8871.52	82787
	26052.5	38777.2
	10487.2	50810.4
	11681.8	17862.9
	10114	54327.6
	13300.2	32291.5
	11556.9	30275.1
	8934.25	49916.9
	12385	25995.7
	11933.4	38422.1
	14555.3	46847.6
	8307.05
	8325.58
	13523.2

## Sheet: Supplementary Fig 2
	Supplementary Fig 2
	Supplementary Fig 2c
		shNT	shALDH1B1
	UnConfined Cell death (%）	2.16049	3.05343
		0.824	2.91262
		2.55319	7.10059
	Confined Cell death (%）	17.7624	58.5297
		16.8551	51.9669
		22.1976	56.9038
	Supplementary Fig 2e
			CT	CT
	sample	Replicate	ACTIN	ALDH9A1
	shNT	1	16.87	22.82
	shNT	2	16.66	22.87
	shNT	3	16.58	22.8
	shALDH9A1-1	1	17.5	25.54
	shALDH9A1-1	2	17.5	25.64
	shALDH9A1-1	3	17.5	25.71
	shALDH9A1-2	1	16.72	24.89
	shALDH9A1-2	2	16.56	24.91
	shALDH9A1-2	3	16.67	24.94
	Supplementary Fig 2f
			CT	CT
	sample	Replicate	ACTIN	ALDH6A1
	shNT	1	16.54	24.83
	shNT	2	16.58	24.82
	shNT	3	16.6	24.84
	shALDH6A1-1	1	15.84	26.71
	shALDH6A1-1	2	15.83	26.83
	shALDH6A1-1	3	15.89	26.73
	shALDH6A1-2	1	15.93	27.78
	shALDH6A1-2	2	15.95	27.59
	shALDH6A1-2	3	15.97	27.68
	Supplementary Fig 2g
		shNT	shALDH9A1-1	shALDH9A1-2
	UnConfined Cell death (%）	0.853	1.243	3.198
		0.428	2.644	2.682
		0.316	2.244	3.889
	Confined Cell death (%）	11.25	18.382	21.116
		11.172	17.699	15.847
		10.685	18.732	15.556
	Supplementary Fig 2h
		shNT	shALDH6A1-1	shALDH6A1-2
	UnConfined Cell death (%）	3.03	2.43	3.311
		2.844	3.647	2.5
		1.946	5.405	3.793		Statistical analysis (Unpaired t-test, two-sided)
						Comparison	P- value
	Confined Cell death (%）	14.453	15.521	18.056		Confined shNT vs. shALDH6A1-1	0.8178
		15.344	14.792	13.32		Confined shNT vs. shALDH6A1-2	0.2522
		10.084	11.131	17.287
	Supplementary Fig 2i
	GSE288929
	ALDH1B1_15889	538	457	351
	ALDH9A1_231	75	60	58
	Normalization
	ALDH1B1	1.19911	1.01857	0.782318
	ALDH9A1	0.167162	0.13373	0.129272
	Supplementary Fig 2j
		shNT	shALDH1B1
	Brain luciferase intensity	579290	4350
		56590	29796
		1064214	2396
		88240	9140
		35523	220
		404970	210
		74549	120
	Fig S1F	Luciferase intensity	shNT	shALDH1B1
			579290	4350
			56590	29796
			1064214	2396
			88240	9140
			35523	220
			404970	210
			74549	120

## Sheet: Supplementary Fig 3
	Supplementary Fig 3
	Supplementary Fig 3a
	Rel. ALDH1B1 enzyme activity	WT	ED
		1.21154	0.230769
		0.807692	0
		0.980769	0.288462
	Supplementary Fig 3e
		shNT+EV	shALDH1B1+EV	shALDH1B1+ALDH1B1	shALDH1B1+ALDH1B1-ED
	unConfined Cell death (%）	0.901	4.167	1.31	2.857
		1.064	1.835	1.342	1.887
		0.402	4.464	3.67	5.263
	Confined Cell death (%）	7.45527	66.348	7.39065	61.6371
		18.9637	63.9194	12.3408	53.1101
		7.6746	71.0859	9.13386	51.3344
	Supplementary Fig 3f
		shNT+EV	shALDH1B1+EV	shALDH1B1+ALDH1B1	shALDH1B1+ALDH1B1-ED
	unConfined Cell death (%）	2.38854	5.10949	1.9802	2.59067
		3.43434	5.26316	0.868056	4.23163
		6.32054	1.19863	1.16086	5.18868
	Confined Cell death (%）	17.0732	58.3545	7.59494	39.2111
		13.7965	55.9671	9.3076	37.2005
		13.9558	35.9649	8.9697	37.7088
	Supplementary Fig 3g
		shNT+EV	shALDH1B1+EV	shALDH1B1+ALDH1B1	shALDH1B1+ALDH1B1-ED
	Rel. rate of confined	0.920497	0.184618	1.21687	0.104376
	migration	1.06086	0.116843	1.34282	0.144555
		1.01864	0.0763438	1.27492	0.16651
	Supplementary Fig 3h
		shNT+EV	shALDH1B1+EV	shALDH1B1+ALDH1B1	shALDH1B1+ALDH1B1-ED
	Rel. rate of confined	1.01285	0.255793	0.994111	0.292862
	migration	1.0363	0.189797	1.07889	0.35285
		0.950856	0.284852	1.13113	0.312888
	Supplementary Fig 3i
		Acetaldehyde	Propionaldehyde	Hexanal	Nonanal
		Rel. level	Rel. level	Rel. level	Rel. level
	shNT	0.94804	0.904381	0.926267	0.86911
	shNT	1.01074	1.00771	1.05464	1.00449
	shNT	1.04122	1.0879	1.01909	1.1264
	shALDH1B1	0.91312	0.933315	1.06254	0.988781		Statistical analysis (Unpaired t-test, two-sided)
	shALDH1B1	0.955108	1.06972	1.10336	1.06582		Comparison	P- value
	shALDH1B1	0.934057	1.00771	0.955234	1.07853		Hexanal shNT vs. shNT+Confined	0.0764
							Hexanal shNT+Confined vs. shALDH1B1+Confined	0.6363
	shNT+Confined	1.45859	1.18876	1.06188	1.07031		Nonanal shNT vs. shNT+Confined	0.1547
	shNT+Confined	1.44655	1.17801	1.11718	1.20643		Nonanal shNT+Confined vs. shALDH1B1+Confined	0.7736
	shNT+Confined	1.40399	1.15156	1.15734	1.5101
	shALDH1B1+Confined	2.30595	1.345	1.14154	1.19521
	shALDH1B1+Confined	2.42386	1.50455	1.20606	1.31937
	shALDH1B1+Confined	2.29617	1.31276	1.06452	1.14286
	Supplementary Fig 3j
		shNT	shALDH1B1	shNT+0.5uM Acloproxalap	shALDH1B1+0.5uM Acloproxalap
	UnConfined Cell death (%）	1.195	5.882	0.559	0.873
		0.392	5.519	0.851	0.822
		4.43	1.124	0.311	1.381
	Confined Cell death (%）	11.5676	62.758	9.21705	8.88407
		10.0342	41.8341	5.11111	6.42939
		10.3821	54.8309	1.47239	5.36278
	Supplementary Fig 3k
		shNT+EV	shALDH1B1+EV	shALDH1B1+ALDH1B1	shALDH1B1+ALDH1B1-ED
	Rel. rate of confined	0.975512	0.400353	1.09109	1.03456
	migration	1.03062	0.4634	0.999165	0.979086
		0.993874	0.400117	1.07089	1.0338

## Sheet: Supplementary Fig 4
	Supplementary Fig 4
	Supplementary Fig 4a
		Rel. area wound healed
	A549	shNT	shALDH1B1
	0H	1.08295	0.965007		Statistical analysis (Unpaired t-test, two-sided)
		1.01298	0.893146		Comparison	P- value
		0.904067	0.901225		0H shNT vs. shALDH1B1	0.2307
					72H shNT vs. shALDH1B1	0.7089
	72H	0.457143	0.358769
		0.336901	0.234417
		0.273347	0.388098
	Supplementary Fig 4b
		Rel. area wound healed
	H1299	shNT	shALDH1B1		Statistical analysis (Unpaired t-test, two-sided)
	0H	1.09432	1.05038		Comparison	P- value
		0.996394	1.02603		0H shNT vs. shALDH1B1	0.4043
		0.909284	1.07895		24H shNT vs. shALDH1B1	0.5285
	24H	0.228259	0.213942
		0.1683	0.203507
		0.163196	0.188195
	Supplementary Fig 4c
		Rel. proliferation
		day 1	day 2	day 3	day 4	day 5
	A549 shNT	1.18462	1.26154	4.35385	7.83077	16.9231
		0.938462	1.52308	3.8	7.93846	15.9538
		1.04615	1.12308	3.47692	7.69231	18.3692		Statistical analysis (Unpaired t-test, two-sided)
		0.753846	1.41538	3.33846	7.96923	17.0923		Comparison	P- value
		1.07692	1.26154	3.53846	7.33846	18.6923		day 5 shNT vs. shALDH1B1	0.7644
	A549 shALDH1B1	1.10922	1.33106	3.43003	7.67918	18.5324
		0.989761	1.62116	3.12287	7.11604	17.6962
		0.921502	1.62116	3.34471	7.62799	15.8191
		0.972696	1.67235	3.77133	7.38908	17.7304
		1.00683	1.79181	4.26621	7.08191	18.3276
	Supplementary Fig 4d
		Rel. proliferation
		day 1	day 2	day 3	day 4	day 5
	H1299 shNT	0.96463	1.53698	3.06752	6.90032	13.9871
		0.951768	1.52412	3.23473	7.00322	14.881
		0.906752	1.3955	2.93248	6.72669	14.7588		Statistical analysis (Unpaired t-test, two-sided)
		0.996785	1.45981	3.40836	7.13183	15.955		Comparison	P- value
		1.0418	1.52412	3.33762	7.31833	14.0643		day 5 shNT vs. shALDH1B1	0.5553
		1.13826	1.57556	3.59486	7.47267	13.7235
	H1299 shALDH1B1	0.854115	1.19154	2.96831	7.20198	14.2932
		0.869932	1.56588	3.20557	7.75558	14.4198
		0.84357	1.00174	3.10012	7.77666	14.462
		0.848843	1.00174	3.37428	8.38298	14.2932
		1.25481	1.38135	3.49027	7.9612	14.5041
		1.32862	1.53952	3.18448	7.81357	14.1562
	Supplementary Fig 4e
		shNT	shALDH1B1
	Cell death (%）	7.03	7.16		Statistical analysis (Unpaired t-test, two-sided)
		8.26	7.05		Comparison	P- value
		9.11	7.06		shNT vs. shALDH1B1	0.1596

[truncated: 7 more sheets: Supplementary Fig 5, Supplementary Fig 6, Supplementary Fig 7, Supplementary Fig 8, Supplementary Fig 9, Supplementary Fig 10, Supplementary Fig 11]
